# Supplementary material for: Poplar stem transcriptome is massively remodelled in response to single or repeated mechanical stimuli
Source: BMC Genomics. 2017 Apr 17;18:300. doi: 10.1186/s12864-017-3670-1 (PMC5392906; doi:10.1186/s12864-017-3670-1)
Supplement: Supplementary file 1 — List of genes differentially expressed probset in response to one or two bendings, as identified by microarray analysis. Affymetrix 61 k poplar microarrays (composed of 61,251 probesets) were used to detect differences in expression. Four comparisons between bent plants (b) vs. control plants (c) at different time points after the bending were realized: 0.5 h PB (1b0.5 h vs. C0.5 h), 2 h PB (1b2h vs. C2h), 24 h PB (1b24h vs. C24h) and 72 h PB (1b72h vs. C72h). To understand the effect of a second bending, we ran two comparisons (i) 0.5 h after the 2nd bending (with a time-lapse of 24 h between the two bendings) compared to 24 h after the 1st bending (2b0.5 h vs. 1b24h) and (ii) 0.5 h after the 2nd bending compared to 0.5 h after the 1st bending (2b0.5 h vs. 1b0.5 h). Expression was considered significantly different if the P-value from the Benjamini–Hochberg test (BH P-value) is below 0.05. (CSV 694 kb) [file 12864_2017_3670_MOESM1_ESM.csv]

Probset ID	Gene model (JGI v3.0)	Gene description	1b0.5h vs C0.5h (log2 values of gene expression ratio)	1b0.5h vs C0.5h (BH p-value)	1b2h vs C2h (log2 values of gene expression ratio)	1b2h vs C2h (BH p-value)	1b24h vs C24h (log2 values of gene expression ratio)	1b24h vs C24h (BH p-value)	1b72h vs C72h (log2 values of gene expression ratio)	1b72h vs C72h (Bhi p-value)	2b0.5h vs 1b24h (log2 values of gene expression ratio)	2b0.5h vs 1b24h (BH p-value)	2b0.5h vs 1b0.5h (log2 values of gene expression ratio)	2b0.5h vs 1b0.5h (BH p-value)	AGI (TAIR id)	Arabidopsis name	Arabidopsis Gene description
PtpAffx.202694.1.S1_x_at	Potri.002G248900	protein kinase family protein; similar to protein kinase domain containing protein; [ ortholog of At4g13000,]	2.66	0	-0.328683	0	-0.171248	0	-0.150153	0	1.12	0.00012	-1.15	8.92E-008	AT3G25250.1	AGC2,AGC2-1,AtOXI1,OXI1	AGC (cAMP-dependent, cGMP-dependent and protein kinase C) kinase family protein
Ptp.4754.1.S1_at	Potri.001G109300	NULL	-0.488602	0	3.11	0	-0.192012	0	2.59312	0	0.50667	0	1.75277	0	AT1G33720.1	CYP76C6	cytochrome P450, family 76, subfamily C, polypeptide 6
PtpAffx.3084.5.A1_a_at	Potri.004G189900	similar to UDP-D-APIOSE/UDP-D-XYLOSE SYNTHASE 1; [ co-ortholog (1of2) of At2g27860, At1g08200, ]	0.94	1.98E-008	0.88	0.0000723	0.4	0.421	0.15	0.731	0.28	1	-0.16	0.744	AT1G08200.1	AXS2	UDP-D-apiose/UDP-D-xylose synthase 2
Ptp.7339.1.S1_at	Potri.003G192500	NULL	0.07	0.985	0.01	0.989	-0.61	0.0871	-0.71	0.000115	-0.19	1	-1.08	0.000000698	AT5G07050.1	NULL	nodulin MtN21 /EamA-like transporter family protein
PtpAffx.200256.1.S1_at	Potri.001G065900	serine carboxypeptidase S10 family protein; similar to Serine carboxypeptidase 2 chains A and B (SP:P08819) (EC 3.4.16.6) (Triticum aestivum (Wheat); [ co-ortholog (1of2) of At2g33530, At1g28110, ]	-0.07	0.983	0.11	0.865	0.16	0.84	0.49	0.0227	0.09	1	0.25	0.529	AT1G28110.1	SCPL45	serine carboxypeptidase-like 45
PtpAffx.454.7.A1_s_at	Potri.016G024700	similar to CALMODULIN 6; [ co-ortholog (2of2) of At3g43810, At5g21274, ]	0.5	0.0173	0.84	0.00018	0.01	0.996	0.13	0.784	0.35	1	-0.07	0.912	AT2G27030.3	ACAM-2,CAM5	calmodulin 5
PtpAffx.112004.1.S1_at	Potri.007G030800	NULL	-0.26	0.501	0.97	0.00000597	-0.14518	0	0.59	0.00256	-0.07	1	0.28	0.449	AT4G36790.1	NULL	Major facilitator superfamily protein
PtpAffx.137524.1.S1_s_at	Potri.007G142400	NULL	-0.47	0.0356	-0.23	0.625	-0.1	0.914	0.37	0.152	0.21	1	0.33	0.337	AT5G16990.1	NULL	Zinc-binding dehydrogenase family protein
PtpAffx.220036.1.S1_at	Potri.001G145200	proton-dependent oligopeptide transport (POT) family protein; [ co-ortholog (1of2) of At1g32450, ]	-0.17	0.82	0.216746	0	-0.74	0.019	-0.0750163	0	0.089332	0	-0.2	0.638	AT1G32450.1	NRT1.5	nitrate transporter 1.5
PtpAffx.107249.1.S1_at	Potri.005G129500	NULL	-0.22	0.652	0.46	0.127	-0.31047	0	0.47	0.0306	0.01	1	0.14	0.787	AT2G23760.1	BLH4,SAW2	BEL1-like homeodomain 4
Ptp.4455.1.S1_s_at	Potri.008G065600	similar to plasma membrane intrinsic protein 1-1. [ORG:Pyrus communis]; [ co-ortholog (4of5) of BAD14371, BAD14372, BAB40142, AAV41024, CAA06745, ]	-0.16	0.849	0.3	0.453	0.11	0.902	0.46	0.0399	0.07	1	0.35	0.294	AT4G00430.1	PIP1;4,PIP1E,TMP-C	plasma membrane intrinsic protein 1;4
PtpAffx.146787.1.A1_at	Potri.006G209200	NULL	1.35298	0	0.156706	0	-0.0605673	0	0.022093	0	0.775431	0	-0.74	0.0026	AT5G22380.1	anac090,NAC090	NAC domain containing protein 90
PtpAffx.211929.1.S1_s_at	Potri.014G168000	NULL	-0.09997	0	0.55	0.0387	-0.0640367	0	-0.31	0.274	0.24	1	0.06	0.93	AT2G07741.1	NULL	ATPase, F0 complex, subunit A protein
Ptp.6897.1.S1_s_at	Potri.003G165800	similar to Humj1. [ORG:Humulus japonicus]; [ co-ortholog (2of2) of At1g28070, At2g33510, AAP94213, ]	0.68	0.000178	-0.12	0.853	-0.16	0.836	-0.08	0.886	0.23	1	-0.44	0.142	AT2G33510.1	NULL	NULL
Ptp.4054.1.S1_a_at	Potri.015G131100	NULL	-0.36	0.189	0.11	0.86	0.18	0.819	0.6	0.00244	0.22	1	0.72	0.00329	AT2G36530.1	ENO2,LOS2	Enolase
PtpAffx.209268.1.S1_at	Potri.010G186000	NULL	-0.36	0.185	-0.21	0.664	-0.75	0.017	-0.34	0.215	-0.047153	0	-0.587456	0	AT3G11090.1	LBD21	LOB domain-containing protein 21
PtpAffx.22869.1.S1_at	Potri.005G164700	similar to cryptochrome 1. [ORG:Cucumis melo]; [ co-ortholog (2of2) of AAS79664, At4g08920, AAL02087, AAS79663, ]	-0.19	0.758	-0.56	0.0334	-0.61	0.0891	-0.39	0.117	-0.03	1	-0.51	0.0721	AT4G08920.1	ATCRY1,BLU1,CRY1,HY4,OOP2	cryptochrome 1
PtpAffx.3125.3.A1_a_at	Potri.002G212700	NULL	-0.14	0.9	0.57	0.0322	-0.25	0.698	0	1	0.38	1	0.06	0.925	AT1G65410.1	ATNAP11,NAP11,TGD3	non-intrinsic ABC protein 11
PtpAffx.216865.1.S1_s_at	Potri.018G111200	similar to calmodulin-binding protein 60-D. [ORG:Phaseolus vulgaris]; [ co-ortholog (2of3) of At4g31000, At2g24300, AAN65370, ]	0.06	0.993	0.63	0.0127	-0.06	0.956	0.32	0.253	0.54	0.578	0.36	0.266	AT2G24300.2	NULL	Calmodulin-binding protein
PtpAffx.15237.5.S1_a_at	Potri.001G002500	NULL	-0.53	0.00963	-0.13	0.841	-0.02	0.988	0.49328	0	0.15	1	0.52	0.0675	AT3G13470.1	NULL	TCP-1/cpn60 chaperonin family protein
Ptp.7477.1.S1_at	Potri.012G068700	NULL	-0.36	0.171	-0.74	0.00175	-0.47	0.277	-0.37	0.15	0	1	-0.16	0.751	AT1G74460.1	NULL	GDSL-like Lipase/Acylhydrolase superfamily protein
Ptp.6885.1.S1_at	Potri.004G131800	similar to 40S ribosomal protein S14-3.; [ co-ortholog (4of4) of At3g52580, ]	0.02	0.999	-0.19	0.703	0.7	0.0337	0.13	0.773	-0.35	1	0.64	0.0141	AT3G52580.1	NULL	Ribosomal protein S11 family protein
PtpAffx.122514.1.S1_s_at	Potri.017G087200	NULL	-0.47	0.0339	0.14	0.816	-0.19	0.798	0.39	0.106	0.18	1	0.2	0.645	AT5G39570.1	NULL	NULL
PtpAffx.53702.1.S1_at	Potri.004G074000	similar to unnamed protein product. [ORG:Glycine max]; [ co-ortholog (2of3) of At4g25700, At5g52570, CAG26854, ]	-0.32	0.276	-0.88	0.000069	-0.28	0.634	-0.36	0.164	-0.21	1	-0.27	0.489	AT4G25700.1	B1,BCH1,BETA-OHASE 1,chy1	beta-hydroxylase 1
Ptp.6001.1.S1_at	Potri.013G131200	NULL	-0.15	0.854	-0.18	0.728	-0.44	0.335	-0.83	0.00000298	0.35	1	-0.16	0.732	AT3G09390.1	ATMT-1,ATMT-K,MT2A	metallothionein 2A
PtpAffx.249.373.A1_s_at	Potri.002G196100	similar to CP12 domain-containing protein; [ ortholog of At2g47400,]	0.17	0.804	1.31	7.88E-011	0.09	0.92	0.03	0.973	0.04	1	0	0.998	AT3G62410.1	CP12,CP12-2	CP12 domain-containing protein 2
PtpAffx.75695.1.A1_at	Potri.001G263900	similar to hypothetical protein. [ORG:Cicer arietinum]; [ co-ortholog (7of7) of CAA06490, ]	0.12	0.938	0.04	0.963	0.96	0.000616	0.13	0.776	-0.31	1	0.89	0.00011	AT3G08030.1	NULL	Protein of unknown function, DUF642
PtpAffx.32880.1.S1_at	Potri.011G023600	NULL	-0.39	0.124	-0.68	0.00478	-0.76	0.0167	-0.04	0.955	0.61	0.316	0	0.998	AT1G79430.2	APL,WDY	Homeodomain-like superfamily protein
PtpAffx.139725.1.S1_s_at	Potri.014G102300	AAA-type ATPase family protein; [ co-ortholog (1of2) of At2g46620, ]	0.48	0.0265	0.09	0.889	-0.4	0.409	-0.02	0.983	0.29	1	-0.42	0.167	AT2G46620.1	NULL	P-loop containing nucleoside triphosphate hydrolases superfamily protein
PtpAffx.225037.1.S1_at	Potri.016G125500	similar to expressed protein in Arabidopsis thaliana; [ ortholog of At2g38320,]	-0.22	0.659	-0.09	0.894	-0.1	0.912	0.54	0.00866	-0.05	1	0.22	0.594	AT2G38320.1	TBL34	TRICHOME BIREFRINGENCE-LIKE 34
PtpAffx.65050.1.A1_at	Potri.017G097500	similar to Pto-like kinase OGw. [ORG:Phaseolus vulgaris]; [ co-ortholog (23of24) of AAK52017, AAK52030, AAR13297, AAT28297, AAK52021, AAK52023, AAT28299, AAK52025, AAT28300, AAK52016, AAK52028, AAR13315, AAK52013, AAK52029, AAK52022, AAR13311, AAT28295, A	0.01	0.999	0.69	0.00382	-0.39	0.442	-0.13	0.784	-0.12	1	-0.52	0.0658	AT3G51550.1	FER	Malectin/receptor-like protein kinase family protein
PtpAffx.143335.1.S1_at	Potri.014G117100	NULL	0.2	0.712	2.11	0	-0.406372	0	0.113761	0	0.720804	0	-0.0308213	0	AT5G19730.1	NULL	Pectin lyase-like superfamily protein
PtpAffx.214856.1.S1_s_at	Potri.004G171300	NULL	-0.52	0.0112	0.04	0.953	-0.22	0.742	0.38	0.126	0.23	1	0.33	0.343	AT4G34880.1	NULL	Amidase family protein
PtpAffx.1258.8.A1_a_at	Potri.003G121000	NULL	0.24	0.556	0.94	0.0000134	0.12	0.886	-0.02	0.984	0.26	1	0.09	0.87	AT4G23010.3	ATUTR2,UTR2	UDP-galactose transporter 2
PtpAffx.7959.1.S1_at	Potri.012G056500	NULL	0.14	0.884	-0.26	0.545	-0.68	0.0392	-0.21	0.547	0.12	1	-0.85	0.000261	AT1G68490.1	NULL	NULL
Ptp.6831.1.S1_s_at	Potri.016G014500	NULL	-0.15	0.858	0.16	0.778	0.83	0.00591	0.980385	0	-0.04	1	1.19	3.08E-008	AT1G07250.1	UGT71C4	UDP-glucosyl transferase 71C4
PtpAffx.216483.1.S1_x_at	Potri.011G008700	NULL	0.46	0.0412	-0.247084	0	-0.491567	0	0.105098	0	0.293926	0	-0.59	0.0272	AT1G27170.1	NULL	transmembrane receptors;ATP binding
PtpAffx.160607.1.A1_at	Potri.009G075600	NULL	-0.52	0.0134	0.12	0.856	0	1	0.09	0.863	0.11	1	0.63	0.0166	AT5G58530.1	NULL	Glutaredoxin family protein
Ptp.5703.1.S1_at	Potri.019G090200	NULL	-0.17	0.801	0.18	0.738	0.21	0.765	0.49	0.0202	0.04	1	0.48	0.0962	AT2G42570.1	TBL39	TRICHOME BIREFRINGENCE-LIKE 39
PtpAffx.24101.1.A1_at	Potri.013G114200	leucine-rich repeat family protein; protein kinase family protein; similar to leucine rich repeat (LRR) domain containing protein; similar to protein kinase domain containing protein; [ co-ortholog (2of3) of At1g34420, ]	0.71	0.0000696	0.45	0.131	-0.227124	0	0.0845367	0	0.5	0.738	-0.22	0.586	AT1G34420.1	NULL	leucine-rich repeat transmembrane protein kinase family protein
PtpAffx.75102.1.S1_at	Potri.002G068600	similar to trihelix DNA-binding protein; similar to GT-2 factor (GT2); similar to GT2 factor (Arabidopsis thaliana) GI:416490; similar to GI:2664202 (DNA binding factor GT-2 from Arabidopsis); similar to trihelix DNA-binding protein; similar to GT-2 facto	0.19	0.755	-0.63	0.0121	-0.39	0.443	-0.21	0.568	-0.03	1	-0.59	0.0274	AT1G76880.1	NULL	Duplicated homeodomain-like superfamily protein
Ptp.4066.1.S1_at	Potri.001G166200	NULL	0.950259	0	0.919017	0	-0.232268	0	-0.089913	0	0.558575	0	-0.634544	0	AT1G17380.1	JAZ5,TIFY11A	jasmonate-zim-domain protein 5
PtpAffx.220033.1.S1_at	Potri.001G145900	NULL	0.41	0.0851	0.87	0.0000811	-0.687761	0	-0.18396	0	0.369122	0	-0.39731	0	AT4G18010.2	5PTASE2,AT5PTASE2,IP5PII	myo-inositol polyphosphate 5-phosphatase 2
PtpAffx.216637.1.S1_at	Potri.001G229300	NULL	0.03	0.999	-0.56	0.037	-0.2	0.784	-0.16	0.703	-0.08	1	-0.34	0.326	AT2G44430.1	NULL	DNA-binding bromodomain-containing protein
Ptp.7306.2.S1_at	Potri.010G059400	NULL	-0.06	0.99	-0.687919	0	-0.84	0.00535	-0.048235	0	-0.214664	0	-0.954067	0	AT1G60420.1	NULL	DC1 domain-containing protein
PtpAffx.9812.1.S1_at	Potri.010G171000	NULL	2.46	0	0.13	0.841	0.29	0.624	-0.24	0.486	0.76	0.0587	-1.42	1.05E-011	AT1G01550.1	BPS1	Protein of unknown function (DUF793)
PtpAffx.3847.3.A1_at	Potri.001G167900	NULL	0.36	0.185	0.39	0.232	0.96	0.000649	0.854068	0	-0.42	1	0.63	0.0153	AT5G07990.1	CYP75B1,D501,TT7	Cytochrome P450 superfamily protein
PtpAffx.56323.1.A1_at	Potri.006G014300	NULL	0.05	0.994	-0.06	0.937	-0.02	0.986	-0.48	0.0283	-0.16	1	-0.29	0.422	AT1G53430.2	NULL	Leucine-rich repeat transmembrane protein kinase
Ptp.1253.1.S1_at	Potri.005G258700	NULL	0.88	0.000000225	0.3	0.453	-0.03	0.975	-0.14	0.761	0.45	0.954	-0.49	0.0908	AT1G20980.1	ATSPL14,FBR6,SPL14,SPL1R2	squamosa promoter binding protein-like 14
PtpAffx.104643.1.S1_s_at	Potri.001G085100	NULL	0.1	0.961	0.03	0.97	0.67	0.0447	0.37	0.15	0.04	1	1.07	0.00000104	AT1G64640.1	AtENODL8,ENODL8	early nodulin-like protein 8
PtpAffx.126994.1.A1_at	Potri.002G206400	auxin-responsive GH3 family protein; similar to auxin-responsive GH3 product (Glycine max) GI:18591; [ ortholog of At2g47750,]	0.06	0.993	-0.08	0.912	-0.75	0.017	-0.59	0.00305	0.36	1	-0.64	0.0134	AT2G47750.1	GH3.9	putative indole-3-acetic acid-amido synthetase GH3.9
Ptp.7444.1.S1_s_at	Potri.002G032100	similar to MAP kinase PsMAPK2. [ORG:Pisum sativum]; [ co-ortholog (1of3) of At1g10210, AAF73257, ]	-0.48	0.0272	0.13	0.833	-0.44	0.335	-0.03	0.96	0.34	1	0.12	0.822	AT1G10210.1	ATMPK1,MPK1	mitogen-activated protein kinase 1
PtpAffx.5793.2.S1_s_at	Potri.003G187500	NULL	-0.81	0.00000267	0	0.996	-0.22	0.742	0.01	0.986	-0.54	0.571	-0.2	0.637	AT5G43150.1	NULL	NULL
PtpAffx.207593.1.S1_at	Potri.008G028200	NULL	0.17	0.816	0.65	0.0087	0.05	0.959	0.19	0.61	0.05	1	0.18	0.705	NULL	NULL	NULL
PtpAffx.13272.2.S1_a_at	Potri.013G156500	similar to peroxidase (EC 1.11.1.7) - large-leaved lupine (fragment). [ORG:Lupinus polyphyllus]; [ co-ortholog (6of16) of JC4779, CAC38073, 1908234A, CAA76680, AAB41810, BAC81650, 1FHF_B, AAB06183, CAA62226, AAB28139, 1FHF_A, JC4781, AAB97734, AAO13838, A	-0.55	0.00594	-0.42	0.181	-0.32	0.563	0.18	0.65	0.33	1	0.18	0.703	AT5G58400.1	NULL	Peroxidase superfamily protein
Ptp.3542.1.S1_at	Potri.009G014500	similar to class III HD-Zip protein. [ORG:Populus alba x Populus tremula]; [ co-ortholog (1of6) of AAS77254, ]	-0.15	0.863	-0.31	0.431	0.22	0.741	-0.59	0.0027	-0.23	1	-0.05	0.933	AT5G60690.1	IFL,IFL1,REV	Homeobox-leucine zipper family protein / lipid-binding START domain-containing protein
PtpAffx.127056.1.A1_at	Potri.008G135200	similar to FLAVIN-BINDING KELCH DOMAIN F BOX PROTEIN; [ co-ortholog (2of2) of At1g68050, At5g23410, ]	-0.04	0.998	-0.27	0.518	-1.15	0.0000181	-0.84	0.00000172	0.84	0.0201	-0.91	0.0000645	AT1G68050.1	ADO3,FKF1	flavin-binding, kelch repeat, f box 1
PtpAffx.74927.2.S1_a_at	Potri.012G056800	NULL	2.74	0	0.49	0.0861	0.29	0.632	0.03	0.968	1.21	0.0000156	-1.33	2.18E-010	AT3G02550.1	LBD41	LOB domain-containing protein 41
PtpAffx.200222.1.S1_at	Potri.001G055100	NULL	-0.460159	0	0.62	0.0134	-0.404277	0	0.73	0.0000588	0.07	1	0.29	0.433	AT1G27920.1	MAP65-8	microtubule-associated protein 65-8
Ptp.5757.1.S1_at	Potri.015G132900	NULL	0.22	0.659	0.04	0.955	0.77	0.0142	0.6	0.00207	-0.16	1	0.5	0.0807	AT5G62200.1	NULL	Embryo-specific protein 3, (ATS3)
PtpAffx.210938.1.S1_x_at	Potri.013G028200	NULL	-0.51	0.0149	-0.01	0.985	-0.58	0.119	0.03	0.962	0.27	1	0.02	0.976	AT1G54710.1	ATATG18H,ATG18H	homolog of yeast autophagy 18 (ATG18) H
Ptp.3277.1.S1_s_at	Potri.T079700	similar to L-ascorbate oxidase. [ORG:Cucumis melo]; [ co-ortholog (2of2) of CAA71274, BAB86897, At4g39830, ]	4.93	0	1.54328	0	-0.17	0.836	0.05	0.936	2.92283	0	-1.9285	0	AT4G39830.1	NULL	Cupredoxin superfamily protein
PtpAffx.221983.1.S1_at	Potri.005G119200	similar to hypothetical protein; [ co-ortholog (2of2) of At4g05380, At1g43910, At4g05340, ]	0.61	0.00143	1.21	2.51E-009	0.27	0.659	-0.08	0.888	-0.08	1	-0.34	0.324	AT1G43910.1	NULL	P-loop containing nucleoside triphosphate hydrolases superfamily protein
Ptp.141.1.S1_x_at	Potri.015G019800	NULL	0.38	0.139	0.89	0.0000505	0.06	0.949	0	0.997	0.06	1	-0.31	0.387	AT3G22370.1	AOX1A,ATAOX1A	alternative oxidase 1A
PtpAffx.29151.1.S1_at	Potri.009G103800	NULL	-0.186658	0	0.66	0.00746	0.08	0.936	0.17	0.685	0.06	1	0.35	0.296	AT2G03550.1	NULL	alpha/beta-Hydrolases superfamily protein
PtpAffx.4403.2.S1_a_at	Potri.001G041800	NULL	-0.39	0.121	0.08	0.909	-0.68	0.0409	0.22	0.544	0.22	1	-0.46	0.123	AT2G24100.1	NULL	NULL
PtpAffx.41739.1.S1_at	Potri.018G029800	NULL	0	1	1.04	0.000000858	-0.31	0.588	-0.26	0.427	0.18	1	-0.25	0.517	AT4G31980.1	NULL	NULL
PtpAffx.19961.1.S1_a_at	Potri.003G001000	similar to Auxin response factor 1.; [ co-ortholog (2of2) of At1g59750, ]	-0.57	0.00345	0.23	0.62	-0.15	0.853	0.252921	0	0.26	1	0.51	0.0709	AT1G59750.4	ARF1	auxin response factor 1
PtpAffx.210675.1.S1_at	Potri.012G102800	similar to hypothetical protein; similar to low similarity to microrchidia (Mus musculus) GI:5410255; [ co-ortholog (2of2) of At5g13130, ]	-0.24	0.551	-0.58	0.0283	-0.35	0.503	-0.29	0.323	0.25	1	-0.05	0.941	AT4G24970.1	NULL	Histidine kinase-, DNA gyrase B-, and HSP90-like ATPase family protein
PtpAffx.18808.1.A1_at	Potri.008G063400	similar to phosphate translocator-related; similar to low similarity to phosphoenolpyruvate/phosphate translocator precursor (Mesembryanthemum crystallinum) GI:9295275; similar to phosphate translocator (Nicotiana tabacum) GI:403023; [ co-ortholog (2of2)	0.78	0.00000827	0.59	0.0239	0.2	0.784	0.01	0.991	0.22	1	-0.21	0.619	AT5G05820.1	NULL	Nucleotide-sugar transporter family protein
Ptp.6588.2.S1_at	Potri.017G147200	NULL	3.05715	0	1.48434	0	0.111515	0	-0.225614	0	0.882609	0	-2.04	0	AT1G01490.1	NULL	Heavy metal transport/detoxification superfamily protein
Ptp.3551.1.S1_a_at	Potri.012G060600	lipase family protein; similar to triacylglycerol lipase; similar to gastric precursor (EC 3.1.1.3) {Canis familiaris} (SP|P80035); [ co-ortholog (1of2) of At1g73920, At1g18460, ]	-0.33	0.243	-0.06	0.935	-0.85	0.00427	0.29	0.315	0.29	1	-0.45	0.137	AT1G73920.1	NULL	alpha/beta-Hydrolases superfamily protein
PtpAffx.20920.1.A1_s_at	Potri.008G102300	NULL	-0.17	0.805	0.56	0.0375	0.2	0.781	0.27	0.371	0	1	0.23	0.573	AT3G06550.1	NULL	O-acetyltransferase family protein
PtpAffx.208187.1.S1_at	Potri.008G163400	NULL	-0.41	0.0866	-0.57	0.0292	-0.12	0.891	-0.02	0.985	-0.01	1	0.174077	0	NULL	NULL	NULL
Ptp.5653.1.S1_at	Potri.016G059700	NULL	-0.11	0.942	0.72	0.00245	-0.45	0.319	0.21	0.547	0.06	1	-0.28	0.465	AT3G58040.1	SINAT2	seven in absentia of Arabidopsis 2
PtpAffx.92099.1.A1_at	Potri.008G073600	similar to Putative dehydration responsive element binding protein 2H (DREB2H protein).; [ co-ortholog (1of2) of At2g40340, At2g40350, ]	1.08	3.37E-011	-0.02	0.983	-0.35	0.501	-0.25	0.431	0.47	0.889	-1.01	0.00000581	AT2G40340.1	AtERF48,DREB2C	Integrase-type DNA-binding superfamily protein
PtpAffx.30574.1.A1_at	Potri.010G109100	NULL	1.46	0	1.24	1.05E-009	0.1	0.908	-0.01	0.987	0.53	0.613	-0.43	0.152	AT1G14870.1	PCR2	PLANT CADMIUM RESISTANCE 2
PtpAffx.93188.1.S1_at	Potri.001G432900	NULL	-0.34	0.241	-1.2	4.88E-009	-0.27	0.656	-0.46	0.038	-0.15	1	-0.44	0.146	NULL	NULL	NULL
PtpAffx.209110.1.S1_s_at	Potri.010G153700	NULL	-0.24	0.576	0.17	0.761	-0.49	0.24	-0.52	0.0125	0.22	1	-0.43	0.162	AT3G53480.1	ABCG37,ATPDR9,PDR9,PIS1	pleiotropic drug resistance 9
PtpAffx.26497.1.S1_at	Potri.013G102700	NULL	-0.1	0.955	0.63	0.0115	0.14	0.868	0.02	0.98	0.15	1	0.36	0.277	AT1G76690.1	ATOPR2,OPR2	12-oxophytodienoate reductase 2
PtpAffx.203397.1.S1_at	Potri.003G164000	NULL	-0.29	0.371	-0.29	0.473	-1.22	0.00000232	0.02	0.98	0.29	1	-1.02	0.00000425	AT1G28110.1	SCPL45	serine carboxypeptidase-like 45
Ptp.4520.1.S1_s_at	Potri.T162000	NULL	0.05	0.995	0.1	0.886	0.88	0.00278	0.12	0.795	0.05	1	1	0.00000612	AT5G61030.1	GR-RBP3	glycine-rich RNA-binding protein 3
Ptp.6686.1.S1_at	Potri.001G243100	similar to expressed protein in Arabidopsis thaliana; similar to expressed protein in Arabidopsis thaliana; [ ortholog of At1g76440,]	0.52	0.0119	0.06	0.932	0	0.997	0.06	0.921	0.31	1	0	0.996	AT1G76440.1	NULL	HSP20-like chaperones superfamily protein
PtpAffx.428.1.A1_at	Potri.006G062900	NULL	0.93	2.31E-008	0.54	0.0458	-0.12	0.891	-0.13	0.786	0.22	1	-0.83	0.000461	AT5G35830.1	NULL	Ankyrin repeat family protein
PtpAffx.43257.1.S1_s_at	Potri.010G068900	NULL	0.08	0.975	-0.15	0.801	0.63	0.0698	0.47	0.0321	-0.08	1	0.53	0.0598	AT4G14305.1	NULL	Peroxisomal membrane 22 kDa (Mpv17/PMP22) family protein
PtpAffx.76187.1.A1_at	Potri.010G043800	protein kinase family protein; [ co-ortholog (2of3) of At1g70520, ]	0.270081	0	0.67	0.00626	-0.189281	0	0.00677633	0	0.459474	0	-0.176384	0	AT1G70520.1	CRK2	cysteine-rich RLK (RECEPTOR-like protein kinase) 2
PtpAffx.14014.2.A1_at	Potri.003G166900	similar to Serine/threonine-protein kinase PBS1 (EC 2.7.1.37) (AvrPphB susceptible protein 1).; [ ortholog of At5g13160,]	0.89	0.000000126	-0.03	0.969	-0.08	0.936	-0.15	0.727	0.38	1	-0.51	0.0741	AT5G13160.1	PBS1	Protein kinase superfamily protein
PtpAffx.156607.1.S1_s_at	Potri.005G039100	similar to amino acid aminotransferase. [ORG:Glycine max]; [ ortholog of At5g27410,CAD70620,AAQ22725,At3g05190,]	-0.5	0.019	0.08	0.904	-0.61	0.0862	0.28	0.362	0.59	0.384	0.28	0.452	AT5G27410.2	NULL	D-aminoacid aminotransferase-like PLP-dependent enzymes superfamily protein
PtpAffx.204536.1.S1_x_at	Potri.009G132700	nodulin family protein; similar to nodulin-like protein (Arabidopsis thaliana) GI:3329368; similar to nodule-specific protein Nlj70 (Lotus japonicus) GI:3329366; [ co-ortholog (1of4) of At4g34950, At2g16660, ]	0.17	0.808	0.77	0.000798	-0.05	0.957	-0.27	0.399	-0.23	1	-0.15	0.757	AT4G34950.1	NULL	Major facilitator superfamily protein
PtpAffx.201219.1.S1_s_at	Potri.001G286400	NULL	0.56	0.00466	0.06	0.939	-0.26	0.682	0.03	0.968	0.73	0.0933	-0.18	0.697	AT1G58290.1	HEMA1	Glutamyl-tRNA reductase family protein
Ptp.4874.1.S1_at	Potri.001G316700	NULL	0.46	0.0408	0.25	0.557	0.28	0.647	-0.2	0.591	0.02	1	0.03	0.967	AT4G13730.1	NULL	Ypt/Rab-GAP domain of gyp1p superfamily protein
PtpAffx.142992.1.S1_at	Potri.008G192600	NULL	3.57	0	0.324749	0	-0.0952243	0	0.32877	0	2.47396	0	-1.4067	0	AT1G70090.1	GATL9,LGT8	glucosyl transferase family 8
PtpAffx.153229.1.A1_at	Potri.009G045500	NULL	0.250238	0	1.11	8.74E-008	0.500612	0	0.057051	0	0.0823197	0	0.468664	0	AT5G58770.1	NULL	Undecaprenyl pyrophosphate synthetase family protein
PtpAffx.225229.1.S1_s_at	Potri.001G413700	NULL	0.08	0.975	0.26	0.536	-0.27	0.656	-0.62	0.00144	0.17	1	-0.24	0.54	AT4G27290.1	NULL	S-locus lectin protein kinase family protein
PtpAffx.156647.1.S1_s_at	Potri.002G098000	NULL	0.54	0.00694	1.06	0.000000388	-0.2	0.781	-0.08	0.874	0.73	0.0878	-0.1	0.864	AT1G78240.1	OSU1,QUA2,TSD2	S-adenosyl-L-methionine-dependent methyltransferases superfamily protein
PtpAffx.156795.1.S1_at	Potri.006G062200	NULL	-0.41	0.0925	0.28	0.483	-0.07	0.943	0.52	0.012	0.26	1	0.33	0.339	AT5G34940.2	AtGUS3,GUS3	glucuronidase 3
PtpAffx.2371.1.A1_at	Potri.003G168500	similar to hypothetical protein; [ co-ortholog (1of2) of At1g24270, At5g13090, ]	0.53	0.0091	-0.36	0.3	-0.02	0.982	-0.21	0.555	0.12	1	-0.49	0.0897	AT5G13090.1	NULL	NULL
PtpAffx.127355.1.A1_at	Potri.016G115600	NULL	-0.23	0.626	-0.62	0.0142	-0.02	0.984	-0.38	0.133	-0.12	1	0.32	0.367	NULL	NULL	NULL
Ptp.4851.1.S1_at	Potri.009G066100	similar to protein kinase MMK4 (EC 2.7.1.-); similar to cold- and drought-induced - alfalfa. [ORG:Medicago sativa]; [ co-ortholog (1of2) of At3g45640, T09622, ]	2.36	0	0.73	0.00193	-0.01	0.992	-0.3	0.309	1.15	0.0000581	-1.33	2.62E-010	AT3G45640.1	ATMAPK3,ATMPK3,MPK3	mitogen-activated protein kinase 3
PtpAffx.200904.1.S1_at	Potri.001G278600	NULL	0.7	0.000124	0.332082	0	0.12	0.895	0.134786	0	0.13	1	-0.36	0.28	AT1G07150.1	MAPKKK13	mitogen-activated protein kinase kinase kinase 13
PtpAffx.34924.2.S1_at	Potri.006G235500	leucine-rich repeat family protein; protein kinase family protein; similar to Swiss-Prot:P47735 receptor-like protein kinase 5 precursor (Arabidopsis thaliana); [ co-ortholog (1of3) of At5g25930, ]	0.54	0.00776	0.26	0.554	0.2	0.78	0.05	0.941	0.4	1	0.01	0.991	AT5G25930.1	NULL	Protein kinase family protein with leucine-rich repeat domain
PtpAffx.48242.1.S1_at	Potri.007G039900	NULL	-0.48	0.0279	0.06	0.938	0.03	0.973	0.15	0.72	-0.08	1	0.31	0.392	NULL	NULL	NULL
Ptp.4050.11.A1_at	Potri.001G400100	NULL	0.54	0.00821	0.11	0.868	0.09	0.926	-0.18	0.641	-0.2	1	-0.63	0.0164	AT3G15353.2	ATMT3,MT3	metallothionein 3
PtpAffx.206153.1.S1_at	Potri.006G066900	NULL	-0.4	0.106	0.57	0.0316	-0.632879	0	0.72	0.0000932	0.38	1	0.22	0.605	AT4G32285.1	NULL	ENTH/ANTH/VHS superfamily protein
Ptp.7295.1.S1_at	Potri.006G018000	similar to expressed protein in Arabidopsis thaliana; [ co-ortholog (1of2) of At4g17220, ]	-0.57	0.00355	-0.537201	0	-0.29	0.63	0.59	0.0027	0.66	0.202	0.35	0.299	AT4G17220.1	ATMAP70-5,MAP70-5	microtubule-associated proteins 70-5
PtpAffx.28951.1.S1_at	Potri.006G060300	NULL	-0.14	0.884	-0.77	0.000778	-0.75	0.0169	-0.37	0.142	-0.03	1	-0.76	0.00184	AT1G19250.1	FMO1	flavin-dependent monooxygenase 1
PtpAffx.11991.2.S1_s_at	Potri.013G042700	NULL	-0.48	0.0279	-0.6	0.0183	-0.68	0.0404	-0.2	0.601	-0.01	1	-0.63	0.0156	AT2G30620.1	NULL	winged-helix DNA-binding transcription factor family protein
Ptp.7567.1.S1_at	Potri.004G068800	NULL	-0.41	0.0856	-0.41	0.202	-0.74	0.0201	-0.31	0.273	-0.14	1	-0.66	0.00998	NULL	NULL	NULL
PtpAffx.98662.1.S1_at	Potri.007G105700	similar to hypothetical protein. [ORG:Populus deltoides x Populus maximowiczii]; [ co-ortholog (3of5) of CAG27628, ]	0.45	0.0489	0.29	0.474	-0.06	0.954	-0.03	0.962	0.08	1	-0.25	0.515	AT5G44860.1	NULL	NULL
PtpAffx.249.117.A1_at	Potri.004G214700	NULL	1.62	0	0.89	0.0000496	-0.1	0.914	-0.31	0.282	1.03	0.00072	-0.8	0.00071	AT5G60800.2	NULL	Heavy metal transport/detoxification superfamily protein
Ptp.4675.1.S1_s_at	Potri.006G033300	similar to Cytochrome P450 98A3 (EC 1.14.-.-).; [ ortholog of At2g40890,]	-0.51	0.014	-0.01	0.995	-0.04	0.966	0.44	0.051	-0.1	1	0.3	0.405	AT2G40890.1	CYP98A3	cytochrome P450, family 98, subfamily A, polypeptide 3
PtpAffx.204155.1.S1_s_at	Potri.004G125900	NULL	-0.34	0.23	0.03	0.975	-0.89	0.00239	-0.01	0.99	0.58	0.411	-0.1	0.863	AT1G69360.1	NULL	Plant protein of unknown function (DUF863)
PtpAffx.89327.1.A1_s_at	Potri.016G122800	NULL	0.39	0.118	0	0.998	-0.24	0.717	-0.56	0.00528	-0.14	1	-0.41	0.185	AT3G59140.1	ATMRP14,MRP14	multidrug resistance-associated protein 14
Ptp.2445.1.S1_at	Potri.004G180500	NULL	0.81	0.00000296	0.9	0.0000401	0.6	0.0961	0.15	0.738	0.27	1	0.34	0.326	AT1G76160.1	sks5	SKU5 similar 5
Ptp.6832.1.S1_at	Potri.001G036600	NULL	-0.287624	0	1.01	0.00000177	-0.0596583	0	0.140432	0	0.0437483	0	-0.00200467	0	AT5G07010.1	ATST2A,ST2A	sulfotransferase 2A
PtpAffx.207549.1.S1_at	Potri.008G019700	NULL	-0.24	0.557	-0.54	0.0485	-0.14	0.861	0.22	0.541	0.1	1	0.33	0.347	AT3G54290.1	NULL	NULL
PtpAffx.222468.1.S1_at	Potri.004G199300	F-box family protein; similar to SKP1 interacting partner 2 (SKIP2) TIGR_Ath1:At5g67250; [ co-ortholog (1of2) of At2g27310, ]	0	1	0.59	0.0245	0.07	0.946	0.51	0.0148	0.17	1	0.38	0.239	AT2G27310.1	NULL	F-box family protein
PtpAffx.142992.1.S1_s_at	Potri.008G192600	NULL	3.48	0	0.508386	0	0.0524983	0	0.24963	0	2.43998	0	-1.23494	0	AT1G70090.1	GATL9,LGT8	glucosyl transferase family 8
PtpAffx.207686.1.S1_at	Potri.008G050800	F-box family protein; similar to SKP1 interacting partner 2 (SKIP2) TIGR_Ath1:At5g67250; [ ortholog of At2g39490,]	0.08	0.975	-0.232996	0	-0.76	0.0155	0.149258	0	-0.0148143	0	-0.58	0.029	AT2G39490.1	NULL	F-box family protein
PtpAffx.31469.1.A1_at	Potri.004G089100	protein kinase family protein; [ co-ortholog (2of2) of At1g66460, ]	-0.22	0.636	-0.55	0.0414	-0.38	0.449	-0.03	0.965	0.02	1	-0.31	0.386	AT5G37790.1	NULL	Protein kinase superfamily protein
PtpAffx.210684.1.S1_at	Potri.012G104400	armadillo/beta-catenin repeat family protein; similar to armadillo/beta-catenin-like repeats; [ co-ortholog (1of2) of At5g50900, ]	0.62	0.00101	0.39	0.242	-0.0116943	0	-0.303593	0	0.00592767	0	-0.5	0.0792	AT5G50900.1	NULL	ARM repeat superfamily protein
PtpAffx.9762.1.S1_at	Potri.009G161500	NULL	4.12	0	1.52	0	-0.04	0.967	-0.09	0.857	2.43531	0	-2.05203	0	AT3G44260.1	NULL	Polynucleotidyl transferase, ribonuclease H-like superfamily protein
PtpAffx.107658.1.A1_at	Potri.001G239100	NULL	0.61	0.00139	0.29	0.465	-0.13	0.881	-0.28	0.363	0.06	1	-0.68	0.00718	AT2G45910.1	NULL	U-box domain-containing protein kinase family protein
PtpAffx.22774.3.S1_at	Potri.019G069200	NULL	0.84	0.00000109	0.44	0.148	-0.5	0.231	-0.13	0.787	0.6	0.344	-0.74	0.00256	AT5G17680.1	NULL	disease resistance protein (TIR-NBS-LRR class), putative
PtpAffx.124024.1.S1_s_at	Potri.012G097900	NULL	-0.23	0.626	-0.55	0.0425	0.08	0.93	0.06	0.915	0.05	1	0.31	0.383	AT3G48550.1	NULL	NULL
PtpAffx.200778.1.S1_at	Potri.001G243300	NULL	1.94	0	0.08	0.903	-0.04	0.967	0.1	0.834	0.88	0.0111	-1.07	0.000000934	AT3G46620.1	NULL	zinc finger (C3HC4-type RING finger) family protein
Ptp.3085.1.S1_at	Potri.012G111100	similar to Calnexin homolog precursor. [ORG:Glycine max]; [ co-ortholog (2of2) of At5g07340, O82709, At5g61790, Q39817, ]	-0.44	0.0531	0.4	0.211	0.2	0.778	0.52	0.0128	0.17	1	0.83	0.000408	AT5G61790.1	ATCNX1,CNX1	calnexin 1
PtpAffx.163828.1.S1_s_at	Potri.001G198900	hydroxyproline-rich glycoprotein family protein; similar to proline-rich extensin domain containing protein; [ ortholog of At1g72790,]	1.09	1.68E-011	0.565559	0	-0.0310873	0	0.479071	0	0.782139	0	-0.42	0.168	AT1G72790.1	NULL	hydroxyproline-rich glycoprotein family protein
PtpAffx.203766.1.S1_at	Potri.004G036400	NULL	-0.4	0.1	-0.58	0.0284	-0.7	0.0317	-0.56	0.00612	-0.12	1	-0.67	0.00846	AT5G54390.1	AHL,ATAHL,HL	HAL2-like
Ptp.2427.1.A1_at	Potri.008G195700	hydroxyproline-rich glycoprotein family protein; similar to proline-rich extensin domain containing protein; Common family member; [ co-ortholog (1of2) of At5g18690, ]	0.02	0.999	0.26	0.552	0.71	0.0286	0.29	0.315	-0.18	1	0.87	0.000157	NULL	NULL	NULL
Ptp.7179.1.S1_at	Potri.005G026700	NULL	3.34	0	1.38	5.59E-012	-0.01	0.993	0.1	0.837	1.87998	0	-1.05627	0	AT1G09070.1	(AT)SRC2,SRC2	soybean gene regulated by cold-2
PtpAffx.163802.1.A1_at	Potri.009G092900	NULL	1.44	0	1.27954	0	0.052662	0	0.104632	0	1.2	0.0000209	-0.29	0.436	AT2G14960.1	GH3.1	Auxin-responsive GH3 family protein
PtpAffx.26552.1.S1_at	Potri.005G260300	similar to transporter-related; similar to low similarity to glucose-6-phosphate/phosphate-translocator precursor (Solanum tuberosum) GI:2997593; similar to GDP-Mannose transporter (Arabidopsis thaliana) GI:15487237; [ co-ortholog (1of2) of At1g76670, At1	-0.21	0.664	0.32	0.385	0.174509	0	0.67	0.000385	-0.08	1	0.47	0.113	AT1G21070.1	NULL	Nucleotide-sugar transporter family protein
PtpAffx.130846.2.S1_at	Potri.006G138900	NULL	1.67	0	0.82	0.000282	-0.16087	0	-0.006117	0	0.77	0.0518	-1.27741	0	AT5G21960.1	NULL	Integrase-type DNA-binding superfamily protein
Ptp.7458.1.S1_at	Potri.011G129100	NULL	4.6	0	0.97	0.00000667	-0.28	0.649	-0.35	0.18	2.78891	0	-2.39789	0	AT4G27280.1	NULL	Calcium-binding EF-hand family protein
PtpAffx.44748.1.S1_at	Potri.011G025500	NULL	0	0.999	-0.65	0.00856	0.05	0.956	-0.42	0.0771	-0.35	1	-0.28	0.451	AT1G11570.2	NTL	NTF2-like
Ptp.3631.1.S1_at	Potri.001G416500	NULL	-0.09	0.967	-0.68	0.00477	-0.77	0.0134	-0.36	0.169	0.05	1	-1.07	0.00000107	AT1G11530.1	ATCXXS1,CXXS1	C-terminal cysteine residue is changed to a serine 1
PtpAffx.43166.1.A1_at	Potri.006G137900	NULL	-0.5	0.0172	-0.11	0.873	-0.85	0.00424	-0.09	0.866	0.27	1	-0.22	0.589	AT2G34357.1	NULL	ARM repeat superfamily protein
PtpAffx.140080.1.A1_at	Potri.001G297000	NULL	1.14	1.95E-012	0.16	0.776	-0.15	0.856	-0.28	0.345	0.51	0.72	-0.72	0.00328	AT1G49850.1	NULL	RING/U-box superfamily protein
PtpAffx.11998.1.A1_at	Potri.002G098000	NULL	0.81	0.00000316	0.85	0.000146	-0.13	0.881	0.04	0.959	0.68	0.163	-0.19	0.661	AT1G78240.1	OSU1,QUA2,TSD2	S-adenosyl-L-methionine-dependent methyltransferases superfamily protein
PtpAffx.206899.1.S1_at	Potri.007G139600	NULL	-0.52	0.0121	-0.42	0.175	-0.13	0.873	-0.06	0.925	-0.2	1	-0.25	0.518	AT3G49190.1	NULL	O-acyltransferase (WSD1-like) family protein
Ptp.1061.1.A1_at	Potri.001G019100	NULL	0	1	0.33	0.362	-0.47	0.28	-0.47	0.0311	0.01	1	-0.59	0.0283	AT1G63440.1	HMA5	heavy metal atpase 5
PtpAffx.201804.1.S1_s_at	Potri.002G068600	similar to trihelix DNA-binding protein; similar to GT-2 factor (GT2); similar to GT2 factor (Arabidopsis thaliana) GI:416490; similar to GI:2664202 (DNA binding factor GT-2 from Arabidopsis); similar to trihelix DNA-binding protein; similar to GT-2 facto	-0.15	0.862	-0.63	0.0127	-0.49	0.243	-0.2	0.585	0.19	1	-0.38	0.238	AT1G76880.1	NULL	Duplicated homeodomain-like superfamily protein
Ptp.3216.1.S1_at	Potri.009G063900	zinc finger (AN1-like) family protein; [ co-ortholog (1of2) of At3g12630, ]	1.49	0	0.2	0.689	-0.04	0.967	-0.28	0.358	0.6	0.348	-0.86	0.000217	AT3G12630.1	NULL	A20/AN1-like zinc finger family protein
PtpAffx.5595.1.A1_s_at	Potri.012G089300	similar to hypothetical protein; [ co-ortholog (3of3) of At4g24720, At5g50200, ]	-0.1	0.956	0.25	0.576	-0.84	0.00484	-0.17	0.683	0.432899	0	-0.55	0.047	AT5G50200.1	ATNRT3.1,NRT3.1,WR3	nitrate transmembrane transporters
PtpAffx.8582.1.S1_at	Potri.013G132300	zinc finger (C3HC4-type RING finger) family protein; similar to RING zinc finger protein RMA1 gi:3164222; zinc finger (C3HC4-type RING finger) family protein; similar to RING zinc finger protein RMA1 gi:3164222; similar to RMA1 encodes a novel 28 k; [ co-	0.08	0.975	0.97	0.00000539	-0.23	0.734	-0.13	0.773	0.15	1	-0.36	0.282	AT4G03510.1	ATRMA1,RMA1	RING membrane-anchor 1
Ptp.5959.1.A1_at	Potri.005G130400	similar to O2 evolving complex 33kD protein. [ORG:Arachis hypogaea]; [ co-ortholog (1of2) of BAA96365, S04132, P14226, At3g50820, CAA33408, BAA02554, 1611461A, At5g66570, ]	-0.06	0.99	-0.55	0.0397	-0.3	0.611	-0.19	0.63	-0.21	1	-0.51	0.0739	AT5G66570.1	MSP-1,OE33,OEE1,OEE33,PSBO-1,PSBO1	PS II oxygen-evolving complex 1
PtpAffx.69357.1.A1_at	Potri.011G039500	NULL	1.06	1.01E-010	0.234062	0	0.484086	0	-0.296972	0	-0.1	1	-0.51	0.0718	AT4G27280.1	NULL	Calcium-binding EF-hand family protein
PtpAffx.154936.1.S1_at	Potri.010G106800	ankyrin repeat family protein; similar to ankyrin repeat domain containing protein; [ co-ortholog (1of2) of At2g01680, ]	-0.4	0.109	-0.18	0.727	-0.69	0.0353	0.343775	0	0.38	1	0	0.998	AT2G01680.1	NULL	Ankyrin repeat family protein
PtpAffx.9682.1.A1_a_at	Potri.003G156600	NULL	-0.179651	0	0.8	0.00048	-0.311702	0	0.79	0.00000946	-0.06	1	-0.08	0.887	AT5G44670.1	NULL	Domain of unknown function (DUF23)
PtpAffx.99640.1.S1_at	Potri.006G182000	NULL	-0.36	0.184	0.45	0.14	-0.46	0.29	0.47	0.0322	0.33	1	0.07	0.907	AT2G24060.1	NULL	Translation initiation factor 3 protein
PtpAffx.205297.1.S1_at	Potri.005G101600	NULL	-0.24	0.558	-0.65	0.00827	-0.35	0.501	0	0.995	0.08	1	-0.33	0.335	AT4G35560.2	NULL	Transducin/WD40 repeat-like superfamily protein
PtpAffx.145516.1.S1_s_at	Potri.001G375500	sodium/calcium exchanger family protein; calcium-binding EF hand family protein; [ ortholog of At1g53210,]	-0.48	0.0299	0.9	0.0000388	0.06	0.948	0.417124	0	0.19	1	0.56	0.0389	AT1G53210.1	NULL	sodium/calcium exchanger family protein / calcium-binding EF hand family protein
PtpAffx.18207.1.A1_at	Potri.001G289800	NULL	-0.37	0.161	-0.78	0.000672	-0.3	0.598	-0.380425	0	-0.176961	0	-0.348175	0	AT1G44910.1	ATPRP40A,PRP40A	pre-mRNA-processing protein 40A
PtpAffx.206903.1.S1_at	Potri.007G139200	NULL	-0.55	0.00572	-0.26	0.55	-0.92	0.00124	-0.17	0.683	0.34	1	-0.3	0.417	AT4G28380.1	NULL	Leucine-rich repeat (LRR) family protein
PtpAffx.102427.1.A1_s_at	Potri.013G005700	similar to putative xyloglucan endotransglycosylase. [ORG:Cucumis sativus]; [ ortholog of CAD88260,At4g30270,CAD87535,CAD87536,At4g25810,CAA10231,BAB86890,CAD88261,At5g57560,CAD87534,]	3.77	0	1.28828	0	0.39	0.441	0	0.997	1.8448	0	-1.30668	0	AT4G25810.1	XTH23,XTR6	xyloglucan endotransglycosylase 6
PtpAffx.4980.3.A1_at	Potri.008G159800	similar to expressed protein in Arabidopsis thaliana; [ co-ortholog (1of2) of At4g14620, At3g22970, ]	-0.51	0.016	-0.64	0.00964	-0.32	0.559	-0.3	0.296	-0.2	1	-0.2	0.653	AT3G22970.1	NULL	Protein of unknown function (DUF506)
PtpAffx.213173.1.S1_at	Potri.016G018600	NULL	0.708783	0	2.78	0	0.139977	0	-0.000819667	0	0.530072	0	-0.120737	0	AT2G36450.1	HRD	Integrase-type DNA-binding superfamily protein
PtpAffx.118999.1.S1_at	Potri.018G130100	NULL	0.11	0.953	-0.11	0.86	-0.14	0.87	-0.62	0.00137	-0.113246	0	-0.16547	0	AT1G80130.1	NULL	Tetratricopeptide repeat (TPR)-like superfamily protein
Ptp.2857.1.S1_s_at	Potri.013G105500	NULL	-0.33	0.267	-0.97	0.00000644	-0.42	0.37	0.08433	0	0.2072	0	-0.13	0.798	AT1G35340.1	NULL	ATP-dependent protease La (LON) domain protein
PtpAffx.207289.1.S1_at	Potri.007G039000	NULL	1.55	0	0.83	0.000228	-0.3	0.601	-0.22	0.54	0.59	0.395	-1.3	7.02E-010	AT5G66900.1	NULL	Disease resistance protein (CC-NBS-LRR class) family
Ptp.1280.1.S1_s_at	Potri.005G247700	multi-copper oxidase type 1 family protein; similar to pollen-specific BP10 protein (SP|Q00624|Brassica)(napus ; [ co-ortholog (2of2) of At1g76160, ]	0.37	0.154	0.7	0.00321	0.54	0.171	0.11	0.825	0.07	1	0.43	0.16	AT1G76160.1	sks5	SKU5 similar 5
PtpAffx.31319.1.A1_at	Potri.014G103700	basic helix-loop-helix (bHLH) family protein; similar to the myc family of helix-loop-helix transcription factors; similar to PMID: 12679534; [ co-ortholog (1of2) of At4g00870, ]	0.1	0.96	0.6	0.0184	-0.12	0.885	-0.18	0.643	0.04	1	-0.36	0.276	AT1G32640.1	ATMYC2,JAI1,JIN1,MYC2,RD22BP1,ZBF1	Basic helix-loop-helix (bHLH) DNA-binding family protein
PtpAffx.136998.1.S1_at	Potri.007G006400	similar to BSD domain-containing protein; [ co-ortholog (2of2) of At5g65910, At3g49800, ]	-0.47	0.0347	0.03	0.968	-0.26	0.678	0.34	0.195	0.21	1	0.16	0.731	AT3G49800.1	NULL	BSD domain-containing protein
PtpAffx.18200.1.A1_a_at	Potri.001G278500	similar to protein phosphatase 2C; putative; similar to PP2C; putative; similar to protein phosphatase 2C GB:T09640 from (Medicago sativa); [ ortholog of At1g07160,At4g08260,At3g27140,At2g30020,]	1.87	0	-0.11	0.862	-0.35	0.515	-0.28	0.359	1.26	0.00000578	-1.22	0.00000001	AT2G30020.1	NULL	Protein phosphatase 2C family protein
PtpAffx.249.41.S1_a_at	Potri.010G012100	NULL	0.006271	0	0.52	0.0619	-0.41	0.388	0.57	0.00475	-0.37	1	-0.6	0.0237	AT4G15910.1	ATDI21,DI21	drought-induced 21
Ptp.5317.1.S1_s_at	Potri.001G155300	similar to syringolide-induced protein 1-3-1B. [ORG:Glycine max]; [ co-ortholog (2of9) of BAB86893, BAB86892, ]	-0.08	0.976	0.55	0.0418	-0.14	0.865	0.03	0.962	0.29	1	0.15	0.771	AT5G47390.1	NULL	myb-like transcription factor family protein
PtpAffx.203335.1.S1_at	Potri.003G149800	similar to disease resistance protein (CC-NBS-LRR class); putative; similar to domain signature CC-NBS-LRR exists; similar to suggestive of a disease resistance protein.; [ co-ortholog (1of3) of At1g53350, ]	0.61	0.00132	-0.00782333	0	-0.0614367	0	0.038154	0	0.0602367	0	-0.84	0.000342	AT5G43470.1	HRT,RCY1,RPP8	Disease resistance protein (CC-NBS-LRR class) family
PtpAffx.144878.1.S1_at	Potri.007G006100	NULL	-0.33	0.258	0.04	0.96	-0.32	0.566	0.52	0.0128	0.15	1	-0.02	0.973	AT1G58420.1	NULL	Uncharacterised conserved protein UCP031279
PtpAffx.204871.1.S1_x_at	Potri.009G053900	NULL	-0.49	0.0214	0.03	0.975	-0.25	0.705	0.71	0.000119	0.13	1	0.39	0.227	AT5G12870.1	ATMYB46,MYB46	myb domain protein 46
PtpAffx.139512.1.S1_at	Potri.009G040700	similar to enolase; putative; [ ortholog of At2g29560,]	-0.48	0.0274	0.1	0.876	-0.02	0.982	0.49	0.0213	0.35	1	0.61	0.0195	AT2G29560.1	ENOC	cytosolic enolase
PtpAffx.35183.1.A1_at	Potri.018G122800	NULL	0.92	4.82E-008	0.14	0.813	-0.19	0.8	-0.19	0.631	0.32	1	-0.65	0.0113	AT4G39140.1	NULL	RING/U-box superfamily protein
Ptp.1702.1.A1_at	Potri.007G047500	NULL	-0.46	0.0374	-0.42	0.176	0.18	0.811	0.44	0.0516	-0.37	1	0.23	0.562	AT4G36890.1	IRX14	Nucleotide-diphospho-sugar transferases superfamily protein
Ptp.5901.1.S1_at	Potri.016G135400	similar to Nonspecific lipid-transfer protein 1 (LTP 1) (Major allergen Pru d 3). [ORG:Prunus domestica]; [ co-ortholog (1of2) of At2g38530, At2g38540, At3g51600, At2g15050, AAM22768, Q43017, P81402, P82534, ]	-0.458058	0	-0.183828	0	-0.02	0.985	0.56	0.00606	0.34	1	0.622601	0	AT2G38540.1	ATLTP1,LP1,LTP1	lipid transfer protein 1
PtpAffx.13910.1.S1_a_at	Potri.006G106900	similar to expressed protein in Arabidopsis thaliana; [ co-ortholog (2of2) of At3g56220, At2g40435, ]	-0.28	0.434	-0.59	0.0245	-0.2	0.781	0.25	0.455	-0.18	1	-0.03	0.964	AT2G40435.1	NULL	NULL
PtpAffx.136353.2.S1_s_at	Potri.014G075500	similar to COP9 signalosome complex subunit 1 (CSN complex subunit 1) (COP11 protein) (FUSCA protein FUS6).; [ co-ortholog (1of2) of At3g61140, ]	-0.54	0.00823	-0.11	0.874	-0.26	0.673	0.46	0.0404	0.52	0.69	0.45	0.126	AT3G61140.1	ATFUS6,ATSK31,COP11,CSN1,EMB78,FUS6,SK31	26S proteasome, regulatory subunit Rpn7;Proteasome component (PCI) domain
PtpAffx.43500.1.A1_at	Potri.019G131300	NULL	0.74	0.0000317	1.14	3.14E-008	-0.47	0.272	-0.25	0.446	0.39	1	-1.11	0.000000377	AT4G27950.1	CRF4	cytokinin response factor 4
PtpAffx.21642.3.S1_a_at	Potri.T001900	NULL	1.01	8.95E-010	0.24	0.586	-0.65	0.061	0.3	0.297	0.75	0.0747	-0.95	0.0000268	AT5G36930.2	NULL	Disease resistance protein (TIR-NBS-LRR class) family
PtpAffx.205280.1.S1_at	Potri.005G097700	similar to expressed protein in Arabidopsis thaliana; [ co-ortholog (1of3) of At3g12890, ]	-0.59	0.00226	-0.14	0.818	-0.2	0.773	-0.26	0.419	-0.09	1	0.04	0.954	AT3G12890.1	ASML2	activator of spomin::LUC2
PtpAffx.210862.1.S1_at	Potri.013G010400	similar to expressed protein in Arabidopsis thaliana; [ co-ortholog (1of2) of At3g62630, ]	-0.68	0.000194	-0.37	0.282	-0.28	0.636	-0.39	0.11	-0.2	1	-0.19	0.678	AT3G62630.1	NULL	Protein of unknown function (DUF1645)
PtpAffx.102022.1.A1_at	Potri.002G105300	NULL	-0.05	0.995	0.31	0.421	-0.34	0.53	-0.48	0.0276	-0.05	1	-0.27	0.474	AT2G41130.1	NULL	basic helix-loop-helix (bHLH) DNA-binding superfamily protein
PtpAffx.210397.1.S1_s_at	Potri.012G048700	similar to UTP-glucose glucosyltransferase. [ORG:Manihot esculenta]; [ co-ortholog (1of2) of CAA54610, BAB86932, Q40286, ]	0.82	0.00000187	0.477439	0	-0.053042	0	0.0387	0	0.466778	0	-0.39	0.229	AT2G36800.1	DOGT1,UGT73C5	don-glucosyltransferase 1
Ptp.7022.1.S1_at	Potri.015G092000	NULL	-0.13	0.905	-0.07	0.916	-0.76	0.0153	0.08	0.875	0.21	1	-0.68	0.00741	AT5G03860.1	MLS	malate synthase
PtpAffx.219727.1.S1_at	Potri.006G134600	similar to pectinesterase (EC 3.1.1.11) - kidney bean (fragment). [ORG:Phaseolus vulgaris]; [ ortholog of S25170,At2g26440,]	0.27	0.461	0.58	0.0279	-0.11	0.896	0.19	0.608	0.59	0.394	0.42	0.168	AT2G26440.1	NULL	Plant invertase/pectin methylesterase inhibitor superfamily
PtpAffx.105150.1.S1_at	Potri.014G100200	similar to Putative protein At4g00950.; [ co-ortholog (2of2) of At4g00950, ]	-0.03	0.999	0.79	0.000505	-0.28	0.644	-0.3	0.309	0.18	1	-0.21	0.624	AT4G27810.1	NULL	NULL
PtpAffx.2370.1.S1_at	Potri.016G011200	NULL	0.12	0.927	-0.55	0.0396	-0.75	0.0169	-0.1	0.837	-0.26	1	-1.08	0.000000744	AT1G53440.1	NULL	Leucine-rich repeat transmembrane protein kinase
PtpAffx.63160.1.A1_s_at	Potri.006G228200	NULL	-0.09	0.965	-0.54	0.0431	0.21	0.757	-0.34	0.203	0.14	1	0.31	0.382	AT2G46210.1	NULL	Fatty acid/sphingolipid desaturase
Ptp.3857.1.S1_s_at	Potri.008G217300	similar to cullin-like protein1. [ORG:Pisum sativum]; [ co-ortholog (1of4) of At1g59800, At1g02980, At4g02570, At1g59790, BAC10548, ]	-0.45	0.0446	0.02	0.978	-0.41	0.388	0.36	0.158	0.28	1	0.08	0.89	AT4G02570.1	ATCUL1,AXR6,CUL1	cullin 1
PtpAffx.88294.1.A1_at	Potri.005G251300	similar to BTB/POZ domain-containing protein; similar to MigA (GI:1841872) (Dictyostelium discoideum); similar to BTB/POZ domain-containing protein; [ co-ortholog (1of2) of At2g30600, ]	-0.08	0.975	-0.55	0.0388	-0.47	0.28	-0.33	0.215	0.01	1	-0.68	0.00753	AT2G30600.5	NULL	BTB/POZ domain-containing protein
PtpAffx.35419.1.A1_at	Potri.001G378400	similar to dioxygenase. [ORG:Marah macrocarpus]; [ co-ortholog (2of3) of At1g78440, CAA70330, ]	1.29	0	1.24	9.27E-010	-0.0285413	0	0.064018	0	0.52	0.645	-0.66	0.00915	AT1G78440.1	ATGA2OX1,GA2OX1	Arabidopsis thaliana gibberellin 2-oxidase 1
PtpAffx.35150.1.S1_at	Potri.003G049000	NULL	-0.26	0.484	-0.18	0.724	0.1	0.908	-0.5	0.0187	0	1	0.08	0.9	NULL	NULL	NULL
Ptp.8056.1.S1_at	Potri.001G310500	NULL	2.41	0	1.29	1.49E-010	-0.03	0.977	-0.29	0.326	1.08	0.000309	-1.25	3.84E-009	AT5G64300.1	ATGCH,ATRIBA1,GCH,RFD1	GTP cyclohydrolase II
PtpAffx.7198.1.S1_a_at	Potri.003G137100	NULL	-0.12	0.94	-0.66	0.00766	-0.3	0.599	0.02	0.978	-0.09	1	-0.32	0.356	AT4G11110.1	SPA2	SPA1-related 2
Ptp.3115.2.S1_a_at	Potri.003G030300	calcium-binding EF hand family protein; similar to Calcineurin B subunit (Protein phosphatase 2B regulatory subunit) (Calcineurin regulatory subunit) SP:P42322 from (Naegleria gruberi); [ ortholog of At3g18430,]	-0.05	0.995	-0.64	0.00964	-0.5	0.231	-0.19	0.618	0.1	1	-0.73	0.00275	AT3G18430.1	NULL	Calcium-binding EF-hand family protein
PtpAffx.206182.1.S1_s_at	Potri.006G073800	NULL	-0.35	0.2	-0.59	0.0229	-0.7	0.0339	-0.17	0.673	0.28	1	-0.15	0.761	AT4G29920.1	NULL	Double Clp-N motif-containing P-loop nucleoside triphosphate hydrolases superfamily protein
PtpAffx.81901.1.A1_at	Potri.006G048600	NULL	-0.19	0.754	-0.7	0.00328	0.15	0.854	0.02	0.979	0.18	1	0.53	0.0585	AT3G10310.1	NULL	P-loop nucleoside triphosphate hydrolases superfamily protein with CH (Calponin Homology) domain
PtpAffx.141212.1.A1_s_at	Potri.013G034800	similar to CTR2 protein kinase. [ORG:Rosa hybrid cultivar]; [ co-ortholog (1of2) of At1g08720, AAK30005, ]	0.54	0.00839	0.51	0.0711	-0.29	0.617	-0.07	0.909	0.43	1	-0.48	0.0973	AT1G08720.1	ATEDR1,EDR1	Protein kinase superfamily protein
PtpAffx.202949.1.S1_x_at	Potri.003G052900	similar to hypothetical protein; [ co-ortholog (1of2) of At3g24600, ]	-0.46	0.0398	-0.22	0.633	0.22	0.741	0.33	0.224	-0.26	1	0.23	0.574	AT1G45688.1	NULL	NULL
Ptp.7107.1.S1_at	Potri.010G132800	NULL	0.64	0.000708	0.41	0.202	-0.22	0.741	0.17	0.659	0.85	0.0181	-0.07	0.917	AT3G25600.1	NULL	Calcium-binding EF-hand family protein
PtpAffx.8577.2.A1_at	Potri.002G098800	NULL	5.61	0	0.814619	0	0.298482	0	0.126122	0	3.69256	0	-1.38873	0	AT4G08950.1	EXO	Phosphate-responsive 1 family protein
PtpAffx.57399.1.S1_a_at	Potri.006G021700	OTU-like cysteine protease family protein; OTU-like cysteine protease family protein; [ co-ortholog (1of2) of At3g22260, ]	-0.45	0.0466	-0.12	0.848	-0.39	0.438	0.24	0.469	0.41	1	-0.07	0.905	AT3G22260.2	NULL	Cysteine proteinases superfamily protein
PtpAffx.202706.1.S1_at	Potri.002G252900	similar to Chaperonin CPN60-2; similar to mitochondrial precursor (HSP60-2). [ORG:Cucurbita maxima]; [ co-ortholog (2of2) of CAA50218, CAA50217, At2g33210, Q05045, At3g23990, Q05046, ]	-0.02	0.999	0.06	0.938	0.8	0.00926	0.09	0.867	-0.05	1	0.8	0.000788	AT3G23990.1	HSP60,HSP60-3B	heat shock protein 60
Ptp.3747.1.S1_s_at	Potri.001G154200	similar to Ethylene responsive element binding factor 5 (AtERF5).; [ co-ortholog (1of2) of At5g47230, At4g17490, ]	4.35532	0	1.38171	0	-0.51	0.21	-0.51	0.0162	2.37	0	-2.93722	0	AT5G47230.1	ATERF-5,ATERF5,ERF5	ethylene responsive element binding factor 5
Ptp.7394.1.A1_at	Potri.002G009400	NULL	0.08	0.975	-0.06	0.936	-0.38	0.449	-0.52	0.0119	0.16	1	-0.52	0.0625	AT1G76360.1	NULL	Protein kinase superfamily protein
PtpAffx.202064.1.S1_s_at	Potri.002G127300	similar to protein phosphatase 2C-related; similar to PP2C-related; similar to protein phosphatase 2C GB:AAD25933 GI:4587992 from (Arabidopsis thaliana); [ co-ortholog (2of2) of At1g47380, ]	0.6	0.00204	0.57	0.0301	0.11	0.902	0	0.999	0.36	1	0.05	0.944	AT1G47380.1	NULL	Protein phosphatase 2C family protein
Ptp.4666.1.S1_s_at	Potri.001G361600	similar to WRKY-like drought-induced protein. [ORG:Retama raetam]; [ co-ortholog (2of2) of AAL32033, At4g26640, ]	-0.16	0.83	0.28	0.494	-0.09	0.922	0.48	0.0279	0.01	1	0.07	0.917	AT4G26640.2	AtWRKY20,WRKY20	WRKY family transcription factor family protein
Ptp.866.1.S1_s_at	Potri.007G138100	NULL	2.59	0	0.37	0.284	-0.09	0.929	-0.03	0.973	1.36	0.000000431	-1.47	1.11E-012	AT5G44210.1	ATERF-9,ATERF9,ERF9	erf domain protein 9
PtpAffx.201101.1.S1_at	Potri.001G316300	NULL	1.46	0	0.318713	0	-0.0769167	0	0.112473	0	0.353876	0	-1.18	3.16E-008	AT3G01320.1	SNL1	SIN3-like 1
PtpAffx.203467.1.S1_s_at	Potri.003G180500	NULL	-0.52	0.0124	-0.28	0.499	0.02	0.982	-0.21	0.563	0.22	1	0.14	0.773	AT1G80700.1	NULL	NULL
PtpAffx.212508.1.S1_at	Potri.019G118400	NULL	-0.11	0.949	0.57	0.0308	-0.21	0.765	-0.21	0.545	0.05	1	-0.22	0.595	AT4G05120.1	ATENT3,ENT3,FUR1	Major facilitator superfamily protein
PtpAffx.211524.1.S1_at	Potri.014G081000	NULL	-0.25	0.538	-0.72	0.00255	-0.95	0.000744	0.1	0.847	0.55	0.559	-0.66	0.0102	AT2G38040.1	CAC3	acetyl Co-enzyme a carboxylase carboxyltransferase alpha subunit
Ptp.3888.1.S1_at	Potri.012G119800	NULL	-0.22	0.639	-0.6	0.0197	-0.57	0.133	-0.06	0.927	0.24	1	-0.48	0.0942	AT4G19830.1	NULL	FKBP-like peptidyl-prolyl cis-trans isomerase family protein
PtpAffx.201938.1.S1_at	Potri.002G100400	NULL	-0.59	0.00242	-0.49	0.0858	-0.4	0.424	0.23	0.507	0.03	1	-0.11	0.838	AT1G22460.1	NULL	O-fucosyltransferase family protein
Ptp.7340.1.S1_at	Potri.013G147700	similar to wound-responsive protein-related; similar to wound-induced protein - tomato (fragment); similar to PIR2:S19773; [ co-ortholog (2of2) of At4g28240, ]	-0.57	0.00348	-0.01	0.989	-0.12	0.89	-0.17	0.671	-0.18	1	0.03	0.969	AT4G28240.1	NULL	Wound-responsive family protein
PtpAffx.34171.2.S1_a_at	Potri.006G092300	NULL	1.89	0	0.79	0.000537	-0.07	0.947	-0.1	0.84	1.28	0.00000356	-0.82	0.000494	NULL	NULL	NULL
PtpAffx.204670.1.S1_at	Potri.009G101900	similar to AT4g34410 mRNA; similar to AP2 domain-containing transcription factor; putative; similar to ethylene-responsive element binding protein homolog; similar to Stylosanthes hamata; similar to U91857; [ co-ortholog (1of2) of At4g34410, ]	5.39	0	3.00809	0	-0.001274	0	0.0309787	0	2.76434	0	-2.52561	0	AT4G34410.1	RRTF1	redox responsive transcription factor 1
PtpAffx.139227.1.S1_at	Potri.009G143300	similar to LysM-domain GPI-anchored protein 2 precursor.; [ ortholog of At2g17120,]	0.77	0.0000106	1.98003	0	0.25	0.69	-0.09	0.868	0.26	1	-0.36	0.278	AT2G17120.1	LYM2	lysm domain GPI-anchored protein 2 precursor
PtpAffx.157633.1.S1_at	Potri.003G052100	similar to expressed protein in Arabidopsis thaliana; weakly similar to TATA element modulatory factor (TMF) (Swiss-Prot:P82094) (Homo sapiens); [ co-ortholog (1of3) of At1g79830, ]	-0.57	0.00384	-0.0885027	0	-0.308846	0	0.400903	0	0.15	1	0.37	0.264	AT1G79830.1	GC5	golgin candidate 5
Ptp.5816.1.S1_at	Potri.015G128300	similar to ripening-related protein-like. [ORG:Malus x domestica]; [ co-ortholog (2of3) of AAQ54503, At5g62360, ]	-0.48	0.0277	1.3	1.25E-010	-0.89	0.00252	-0.26	0.409	0.43	1	-0.3	0.408	AT5G62360.1	NULL	Plant invertase/pectin methylesterase inhibitor superfamily protein
PtpAffx.7845.3.S1_a_at	Potri.001G108300	NULL	0.84	0.000000998	0.47	0.112	-0.23	0.737	0.07	0.905	0.39	1	-0.43	0.153	AT2G45760.1	BAL,BAP2	BON association protein 2
PtpAffx.109925.1.A1_at	Potri.001G007700	NULL	0.24111	0	0.87	0.0000807	-0.001513	0	0.162615	0	0.244642	0	-0.409798	0	AT5G17230.1	PSY	PHYTOENE SYNTHASE
PtpAffx.25650.3.S1_a_at	Potri.009G138900	similar to expressed protein in Arabidopsis thaliana; similar to expressed protein in Arabidopsis thaliana; [ ortholog of At2g16980,At2g16990,]	-0.44	0.058	-0.2	0.68	-0.72	0.0251	-0.07	0.895	0.36	1	-0.36	0.272	AT2G16990.1	NULL	Major facilitator superfamily protein
PtpAffx.249.639.S1_a_at	Potri.013G062100	NULL	0.14	0.894	-0.07	0.916	-0.88	0.00288	-0.05	0.944	0.12	1	-1.14	0.00000014	NULL	NULL	NULL
PtpAffx.223271.1.S1_s_at	Potri.004G228200	NULL	-0.63	0.000884	0.1	0.887	-0.143593	0	0.365487	0	-0.04	1	0.19	0.659	AT1G78910.1	NULL	Pseudouridine synthase family protein
Ptp.1064.1.A1_at	Potri.010G042100	NULL	-0.26	0.492	-0.72	0.00243	0.31	0.593	0.12	0.799	-0.17	1	0.54	0.0493	AT1G60590.1	NULL	Pectin lyase-like superfamily protein
PtpAffx.57129.1.A1_at	Potri.001G244800	similar to expressed protein in Arabidopsis thaliana; [ ortholog of At3g46780,]	-0.23	0.606	-0.55	0.0416	-0.35	0.51	-0.07	0.897	0.04	1	-0.14	0.791	AT3G46780.1	PTAC16	plastid transcriptionally active 16
PtpAffx.43226.1.A1_at	Potri.006G033400	NULL	-0.3	0.362	-0.58	0.0276	-0.37	0.478	-0.38	0.124	0.03	1	-0.33	0.33	AT5G48570.1	ATFKBP65,FKBP65,ROF2	FKBP-type peptidyl-prolyl cis-trans isomerase family protein
PtpAffx.1601.3.S1_x_at	Potri.006G085200	NULL	-0.05	0.995	-0.21	0.667	-0.7	0.0325	-0.57	0.00471	0.09	1	-0.59	0.0257	AT3G09390.1	ATMT-1,ATMT-K,MT2A	metallothionein 2A
PtpAffx.201172.1.S1_at	Potri.001G298700	NULL	-0.52	0.0117	-0.38	0.247	-0.64	0.0622	0	0.997	-0.02	1	-0.33	0.34	AT1G24625.1	ZFP7	zinc finger protein 7
Ptp.4140.1.S1_at	Potri.016G102200	similar to succinate dehydrogenase subunit 4. [ORG:Euphorbia pubentissima]; [ co-ortholog (2of3) of BAB85639, AAK77857, BAB85638, AAK77856, ]	0.12	0.936	0.22	0.638	0.68	0.0421	-0.04	0.958	0.1	1	0.79	0.00103	AT5G02050.1	NULL	Mitochondrial glycoprotein family protein
PtpAffx.43572.1.A1_at	Potri.002G022100	NULL	-0.15	0.868	-0.21	0.669	-0.09	0.919	-0.51	0.0162	-0.19	1	-0.16	0.749	AT5G42146.1	NULL	NULL
PtpAffx.1002.2.A1_a_at	Potri.008G086300	zinc finger (C3HC4-type RING finger) family protein; similar to C3HC4 type (RING finger); zinc finger (C3HC4-type RING finger) family protein; similar to C3HC4 type (RING finger); [ co-ortholog (2of2) of At1g14260, At2g02960, ]	0.38	0.131	0.55	0.0418	0.1	0.91	0.15	0.717	0.25	1	-0.02	0.977	AT2G02960.1	NULL	RING/FYVE/PHD zinc finger superfamily protein
PtpAffx.8521.6.S1_at	Potri.010G089300	similar to putative phosphatase. [ORG:Phaseolus vulgaris]; [ co-ortholog (1of2) of AAM94615, CAD57681, At2g32150, ]	0.82	0.0000019	0.97	0.00000581	-0.05	0.962	0.05	0.93	0.42	1	-0.48	0.101	AT2G32150.1	NULL	Haloacid dehalogenase-like hydrolase (HAD) superfamily protein
PtpAffx.201784.1.S1_at	Potri.002G065400	NULL	1.21	4.54E-014	1.05	0.000000639	-0.370472	0	-0.046857	0	0.92	0.00605	-0.79	0.000953	AT5G42440.1	NULL	Protein kinase superfamily protein
PtpAffx.204198.1.S1_at	Potri.004G150800	similar to expressed protein in Arabidopsis thaliana; similar to At14a; similar to GI:11994571 and GI:11994573 (Arabidopsis thaliana); similar to expression supported by MPSS; [ co-ortholog (2of2) of At4g34330, At4g34320, ]	0.18	0.771	1.63	0	-0.204248	0	0.00140067	0	0.28	1	-0.3	0.415	AT4G34320.1	NULL	Protein of unknown function (DUF677)
PtpAffx.206631.1.S1_at	Potri.006G219300	NULL	-0.5	0.0192	-0.37	0.281	-0.46	0.296	-0.09	0.857	0.21	1	0.2	0.657	AT2G26290.1	ARSK1	root-specific kinase 1
PtpAffx.30602.1.A1_at	Potri.014G035100	NULL	3.3	0	1.94	0	0.09	0.922	0.07	0.899	1.8242	0	-1.23426	0	AT4G37260.1	ATMYB73,MYB73	myb domain protein 73
Ptp.7607.1.S1_s_at	Potri.001G062500	similar to expressed protein in Arabidopsis thaliana; similar to expressed protein in Arabidopsis thaliana; similar to expressed protein in Arabidopsis thaliana; [ co-ortholog (2of2) of At5g13220, ]	0.725129	0	3.08429	0	0.39	0.443	-0.11	0.827	0.35	1	-0.25	0.523	AT5G13220.1	JAS1,JAZ10,TIFY9	jasmonate-zim-domain protein 10
Ptp.6180.1.S1_s_at	Potri.001G088800	NULL	1.15	1.02E-012	0.8	0.000485	-0.09	0.927	0.11	0.83	0.87	0.0119	-0.4	0.204	AT5G42050.1	NULL	DCD (Development and Cell Death) domain protein
PtpAffx.114935.1.A1_at	Potri.009G034800	zinc finger (C3HC4-type RING finger) family protein; similar to C3HC4 type (RING finger); [ co-ortholog (1of2) of At3g46620, At5g59550, ]	2.45	0	0.276352	0	-0.0568753	0	-0.039396	0	0.77	0.0523	-1.32863	0	AT5G59550.1	NULL	zinc finger (C3HC4-type RING finger) family protein
Ptp.5779.1.S1_s_at	Potri.002G168300	NULL	-0.24	0.558	-0.15	0.79	-0.05	0.958	0.55	0.00673	0.05	1	0.34	0.324	AT3G61660.1	NULL	NULL
PtpAffx.54457.1.S1_at	Potri.004G127400	similar to latex abundant protein 1. [ORG:Hevea brasiliensis]; [ co-ortholog (1of3) of At3g29075, AAP46157, ]	-0.33	0.265	0.55	0.0392	-0.02	0.985	0.34	0.207	0.11	1	0.37	0.256	AT5G39570.1	NULL	NULL
PtpAffx.208057.1.S1_at	Potri.008G129800	serine carboxypeptidase S10 family protein; similar to Serine carboxypeptidase precursor (SP:P32826) (Arabidopsis thaliana); similar to GB:AAD42963 from (Matricaria chamomilla); [ co-ortholog (2of4) of At1g15000, ]	0.53	0.00916	0.14	0.821	-0.0235943	0	-0.142015	0	0.325129	0	-0.24697	0	AT1G15000.1	scpl50	serine carboxypeptidase-like 50
PtpAffx.8179.1.S1_at	Potri.009G144100	zinc finger (AN1-like) family protein; [ co-ortholog (2of2) of At2g27580, ]	0.79	0.00000669	0.68	0.00475	-0.1	0.914	-0.11	0.833	0.46	0.904	-0.42	0.164	AT2G27580.1	NULL	A20/AN1-like zinc finger family protein
PtpAffx.220224.1.S1_s_at	Potri.003G198900	NULL	0.69	0.000136	0.329536	0	-0.295757	0	-0.134042	0	0.332413	0	-0.3	0.416	AT3G14460.1	NULL	LRR and NB-ARC domains-containing disease resistance protein
Ptp.2036.1.S1_s_at	Potri.001G332800	NULL	-0.38	0.14	-0.56	0.036	-0.32	0.564	0	0.997	-0.15	1	-0.15	0.762	AT3G01840.1	NULL	Protein kinase superfamily protein
Ptp.5215.1.S1_at	Potri.015G035800	NULL	0.22	0.66	0.57	0.0303	-0.05	0.957	-0.03	0.963	0.05	1	-0.16	0.741	AT3G17860.1	JAI3,JAZ3,TIFY6B	jasmonate-zim-domain protein 3
PtpAffx.204286.1.S1_at	Potri.004G168900	NULL	-0.029743	0	1.05	0.000000643	0.0769943	0	0.00607133	0	0.31	1	0.43	0.163	AT2G21120.1	NULL	Protein of unknown function (DUF803)
Ptp.3205.1.S1_at	Potri.005G140100	NULL	-0.62	0.00122	-0.09	0.891	-0.15	0.849	0.26	0.412	0.25	1	0.58	0.0326	AT5G67130.1	NULL	PLC-like phosphodiesterases superfamily protein
Ptp.929.2.A1_s_at	Potri.008G198000	similar to expressed protein in Arabidopsis thaliana; [ co-ortholog (1of2) of At3g21570, ]	0.52	0.0109	0.13	0.835	-0.31	0.595	0.02	0.976	0.33	1	-0.61	0.0196	AT4G02040.1	NULL	NULL
PtpAffx.220040.1.S1_at	Potri.001G144400	NULL	-0.54	0.00804	0.05	0.941	-0.17	0.834	0.513398	0	0.37	1	0.53	0.0604	AT4G17980.1	anac071,NAC071	NAC domain containing protein 71
Ptp.7468.1.S1_at	Potri.006G280900	similar to expressed protein in Arabidopsis thaliana; [ co-ortholog (2of2) of At4g31130, ]	0.16	0.844	0.57	0.0301	-0.09	0.926	0.21	0.574	0.01	1	-0.12	0.826	AT4G31130.1	NULL	Protein of unknown function (DUF1218)
PtpAffx.122905.1.S1_at	Potri.016G014500	NULL	0.17	0.799	-0.19	0.715	0.7	0.0339	0.4	0.102	-0.2	1	0.55	0.0444	AT1G07250.1	UGT71C4	UDP-glucosyl transferase 71C4
PtpAffx.14116.1.S1_at	Potri.002G203500	NULL	2.42	0	3.22492	0	0.08	0.939	0.22	0.54	1.62082	0	-1.06399	0	AT4G02380.1	AtLEA5,SAG21	senescence-associated gene 21
PtpAffx.208494.1.S1_s_at	Potri.010G015100	NULL	-0.32	0.288	0.11	0.874	0.75	0.017	0.5	0.0171	-0.04	1	0.92	0.0000578	NULL	NULL	NULL
Ptp.2940.1.S1_at	Potri.016G142100	NULL	0.56	0.00454	0.23	0.623	-0.16	0.836	-0.09	0.856	0.42	1	-0.22	0.607	AT2G28330.1	NULL	NULL
Ptp.6043.2.S1_a_at	Potri.005G106400	NULL	-0.31	0.313	-0.38	0.256	-0.86	0.00375	0.12	0.803	0.13	1	-0.86	0.00022	AT4G35770.1	ATSEN1,DIN1,SEN1	Rhodanese/Cell cycle control phosphatase superfamily protein
PtpAffx.207120.1.S1_at	Potri.007G089500	NULL	-0.39	0.121	-0.79	0.000565	-0.5	0.233	-0.26	0.405	0.24	1	0.22	0.601	AT1G15125.1	NULL	S-adenosyl-L-methionine-dependent methyltransferases superfamily protein
Ptp.4054.1.S1_s_at	Potri.015G131100	NULL	-0.25	0.527	0.11	0.868	0.09	0.919	0.46	0.039	0.18	1	0.51	0.0762	AT2G36530.1	ENO2,LOS2	Enolase
Ptp.7235.1.S1_at	Potri.016G009500	NULL	1.98842	0	0.291578	0	0.448602	0	0.024521	0	0.520879	0	-1.13	0.000000197	AT3G63380.1	NULL	ATPase E1-E2 type family protein / haloacid dehalogenase-like hydrolase family protein
PtpAffx.69188.1.A1_at	Potri.007G019600	similar to hypothetical protein; [ co-ortholog (1of2) of At4g05380, At1g43910, At4g05340, ]	1.15	8.23E-013	0.72	0.00266	-0.221833	0	-0.35609	0	0.328811	0	-1.23	6.65E-009	AT1G43910.1	NULL	P-loop containing nucleoside triphosphate hydrolases superfamily protein
Ptp.283.1.A1_at	Potri.004G097300	NULL	-0.05	0.995	-0.82	0.000287	-0.27	0.664	0.13	0.785	0.01	1	-0.12	0.82	AT5G38220.1	NULL	alpha/beta-Hydrolases superfamily protein
Ptp.5738.2.S1_s_at	Potri.001G131400	similar to dehydration-responsive protein; putative; similar to strong similarity to early-responsive to dehydration stress ERD3 protein (Arabidopsis thaliana) GI:15320410; similar to dehydration-responsive protein; putative; similar to str; [ co-ortholog	-0.38	0.141	-0.58	0.0284	0.39	0.43	-0.09	0.873	-0.13	1	0.46	0.114	AT4G19120.1	ERD3	S-adenosyl-L-methionine-dependent methyltransferases superfamily protein
PtpAffx.81965.1.A1_at	Potri.013G083500	NULL	2.53	0	1.28863	0	0.0498323	0	0.253936	0	1.93739	0	-0.95647	0	AT5G05300.1	NULL	NULL
PtpAffx.205668.1.S1_at	Potri.005G204600	NULL	1.69	0	0.02	0.981	0.0695013	0	-0.017452	0	0.79	0.0381	-0.87	0.000188	AT3G59080.1	NULL	Eukaryotic aspartyl protease family protein
PtpAffx.120736.2.A1_at	Potri.002G031600	similar to expressed protein in Arabidopsis thaliana; [ co-ortholog (2of2) of At1g75400, At1g19680, ]	0.48	0.0252	0.08	0.912	-0.08	0.934	-0.04	0.951	0.3	1	-0.1	0.864	AT1G75400.1	NULL	RING/U-box superfamily protein
PtpAffx.24023.1.A1_at	Potri.010G145000	NULL	-0.2	0.732	-0.7	0.00332	-0.34	0.529	-0.05	0.937	0.05	1	-0.21	0.624	AT3G17040.1	HCF107	high chlorophyll fluorescent 107
PtpAffx.1082.2.S1_s_at	Potri.001G400400	NULL	1.29	0	0.95	0.00000994	0.7	0.0332	0.38	0.132	0.57	0.455	0.14	0.794	NULL	NULL	NULL
Ptp.3607.1.S1_at	Potri.008G121700	NULL	0.61	0.00145	0.61	0.0167	-0.18	0.811	0.03	0.972	0.09	1	-0.69	0.00587	AT1G68440.1	NULL	NULL
PtpAffx.121110.1.A1_at	Potri.007G107900	transducin family protein; WD-40 repeat family protein; similar to U3 snoRNP-associated 55-kDa protein; similar to Homo sapiens; similar to gb:NP_004695; similar to Vegetatible incompatibility protein HET-E-1 (SP:Q00808) (Podospora anserina); [ co-ortholo	-0.01	0.999	0.13	0.831	0.69	0.037	0.06	0.914	0.08	1	0.76	0.00169	AT4G05410.1	YAO	Transducin/WD40 repeat-like superfamily protein
Ptp.4708.1.S1_s_at	Potri.014G004500	similar to expressed protein in Arabidopsis thaliana; similar to expressed protein in Arabidopsis thaliana; similar to partial LG127/30 gene -Arabidopsis thaliana; similar to PID:e1270771; [ co-ortholog (1of2) of At4g37950, At2g22620, ]	-0.140597	0	1.73	0	-0.437054	0	1.59222	0	0.201259	0	0.624614	0	AT2G22620.1	NULL	Rhamnogalacturonate lyase family protein
PtpAffx.128139.1.A1_at	Potri.002G118400	NULL	1.18	2.66E-013	0.63	0.0129	-0.231616	0	-0.1901	0	0.72	0.0996	-0.6	0.0237	AT5G63905.1	NULL	NULL
PtpAffx.201428.1.S1_at	Potri.001G454600	NULL	-0.0624857	0	0.67	0.00559	0.177876	0	0.16	0.708	-0.16	1	0.32	0.354	AT1G33250.1	NULL	Protein of unknown function (DUF604)
PtpAffx.57805.1.S1_at	Potri.004G088600	NULL	0.06	0.993	0.16	0.768	-0.77	0.0143	0.02	0.977	0.11	1	-0.86	0.000222	AT3G03380.1	DegP7	DegP protease 7
PtpAffx.31752.1.S1_at	Potri.006G055400	NULL	-0.03	0.999	-0.28	0.494	-0.17	0.83	-0.46	0.0352	0.07	1	-0.04	0.945	AT3G57680.1	NULL	Peptidase S41 family protein
PtpAffx.3647.1.A1_at	Potri.002G119900	NULL	0.72	0.0000514	0.17	0.749	0.05	0.96	-0.03	0.962	0.13	1	-0.38	0.238	AT5G43130.1	TAF4,TAF4B	TBP-associated factor 4
PtpAffx.206318.1.S1_at	Potri.006G101400	similar to expressed protein in Arabidopsis thaliana; [ co-ortholog (2of2) of At2g38250, At5g01380, ]	0.316241	0	1.19	5.67E-009	0.370913	0	0.046736	0	0.387478	0	-0.0560437	0	AT5G01380.1	NULL	Homeodomain-like superfamily protein
PtpAffx.146834.1.A1_at	Potri.005G255200	NULL	0.59	0.00217	-0.3	0.45	-0.2	0.778	-0.02	0.973	0.4	1	-0.62	0.017	AT1G20823.1	NULL	RING/U-box superfamily protein
PtpAffx.136077.1.A1_s_at	Potri.013G070500	similar to SIGMA FACTOR B; [ co-ortholog (1of2) of At1g08540, At3g53920, ]	-0.17	0.799	-0.56	0.0356	-0.34	0.523	-0.21	0.566	0.29	1	-0.04	0.952	AT1G08540.1	ABC1,ATSIG1,ATSIG2,SIG1,SIG2,SIGA,SIGB	RNApolymerase sigma subunit 2
PtpAffx.133790.1.A1_at	Potri.015G099600	NULL	-0.17	0.794	-0.56	0.0351	-0.19	0.802	-0.34	0.211	0.2	1	0.13	0.797	AT1G08510.1	FATB	fatty acyl-ACP thioesterases B
PtpAffx.20746.1.S1_at	Potri.014G141400	NULL	0.61	0.00152	0.1	0.887	-0.34	0.525	-0.0993477	0	0.67	0.172	-0.61	0.0205	AT5G45710.2	AT-HSFA4C,HSFA4C,RHA1	winged-helix DNA-binding transcription factor family protein
PtpAffx.653.22.S1_at	Potri.016G060100	NULL	-0.39	0.125	-0.12	0.853	-0.23	0.725	0.52	0.012	0.6	0.367	0.74	0.00268	AT3G12050.1	NULL	Aha1 domain-containing protein
Ptp.5502.2.S1_at	Potri.009G049600	similar to ubiquitin-conjugating enzyme 19 (UBC19); similar to ubiquitin-conjugating enzyme UBC19 (Arabidopsis thaliana) GI:22530865; similar to encdoes one of two ubiquitin-conjugating enzymes belonging to; [ co-ortholog (2of2) of At3g20060, At1g50490, ]	-0.19	0.746	-0.63	0.0121	0.14	0.864	0.14	0.756	-0.06	1	0.17	0.714	AT1G50490.1	UBC20	ubiquitin-conjugating enzyme 20
PtpAffx.215566.1.S1_s_at	Potri.019G067400	NULL	1.26	0	0.001405	0	-0.132646	0	-0.0812467	0	0.86	0.0148	-0.61	0.0203	AT5G25810.1	tny	Integrase-type DNA-binding superfamily protein
Ptp.6744.1.S1_at	Potri.014G096900	NULL	-0.11	0.953	-0.14	0.816	0.71	0.0298	0.19	0.611	-0.12	1	0.69	0.00623	AT1G09200.1	NULL	Histone superfamily protein
Ptp.3731.1.S1_at	Potri.013G158500	NULL	0.47	0.0329	0.87	0.0000807	-0.28	0.651	-0.03	0.969	0.4	1	-0.47	0.109	AT4G27950.1	CRF4	cytokinin response factor 4
PtpAffx.104155.1.S1_at	Potri.001G297200	NULL	2.16	0	0.33	0.368	-0.24	0.716	-0.12	0.81	1.4	0.000000187	-1.01	0.00000589	AT4G33920.1	NULL	Protein phosphatase 2C family protein
PtpAffx.5920.1.A1_at	Potri.011G097700	similar to expressed protein in Arabidopsis thaliana; [ ortholog of At3g15095,]	0.008661	0	-0.24	0.596	-0.517145	0	-0.62	0.00147	0.346623	0	-0.146561	0	AT3G15095.1	NULL	NULL
PtpAffx.5219.3.S1_at	Potri.T081500	NULL	0.05	0.995	-0.59	0.0245	0.07	0.944	-0.09	0.866	0.02	1	0.03	0.97	AT1G79720.1	NULL	Eukaryotic aspartyl protease family protein
PtpAffx.211450.1.S1_at	Potri.014G065700	NULL	1.96	0	0.689061	0	0.23792	0	0.206726	0	0.847667	0	-0.76	0.00166	NULL	NULL	NULL
PtpAffx.105014.1.S1_at	Potri.001G327000	NULL	-0.5	0.0173	-0.1	0.885	-0.53	0.178	-0.2	0.576	-0.17	1	-0.51	0.0761	AT3G01990.1	ACR6	ACT domain repeat 6
PtpAffx.15679.1.S1_at	Potri.008G041400	similar to MLO-like protein 12 (AtMlo12) (AtMlo18).; [ co-ortholog (2of2) of At2g39200, ]	0.5	0.0172	-0.21	0.674	-0.18424	0	-0.14	0.753	0.47	0.898	-0.42	0.177	AT1G61560.1	ATMLO6,MLO6	Seven transmembrane MLO family protein
PtpAffx.112510.1.S1_at	Potri.009G048300	NULL	1.51	0	1.69093	0	-0.02	0.983	-0.88	0.000000344	0.11	1	-1.37	5.89E-011	AT3G07600.1	NULL	Heavy metal transport/detoxification superfamily protein
PtpAffx.200550.1.S1_at	Potri.001G225700	similar to Probable-ribose 5-phosphate isomerase (EC 5.3.1.6) (Phosphoriboisomerase).; [ ortholog of At2g01290,]	-0.157944	0	0.67	0.00566	0.03	0.975	0.214517	0	0.3	1	0.77	0.00137	AT2G01290.1	RPI2	ribose-5-phosphate isomerase 2
PtpAffx.129221.1.S1_s_at	Potri.017G077200	similar to expressed protein in Arabidopsis thaliana; similar to expression supported by MPSS; [ ortholog of At3g04680,At5g39930,]	-0.46	0.0413	0.23	0.614	-0.24	0.722	0.37	0.138	0.47	0.885	0.47	0.109	AT3G04680.1	CLPS3	CLP-similar protein 3
PtpAffx.210778.1.S1_at	Potri.012G131900	similar to protein kinase. [ORG:Malus x domestica]; [ co-ortholog (2of2) of AAQ54540, At4g25390, ]	0.78	0.0000093	0.08	0.909	-0.21	0.761	0.03	0.97	0.53	0.624	-0.5	0.0778	AT2G45590.1	NULL	Protein kinase superfamily protein
PtpAffx.74086.1.A1_at	Potri.006G141500	similar to protein kinase; putative; similar to auxin-regulated dual specificity cytosolic kinase (Lycopersicon esculentum) gi|14484938|gb|AAK62821|; [ ortholog of At2g05940,]	0.95	0.00000001	0.08	0.912	-0.21	0.764	-0.1	0.842	0.91	0.00688	-0.23	0.565	AT2G05940.1	NULL	Protein kinase superfamily protein
PtpAffx.122577.1.S1_at	Potri.004G157300	NULL	-0.46	0.0408	-0.47	0.106	-0.61	0.0902	0.01	0.994	0.01	1	-0.3	0.41	AT4G34560.1	NULL	NULL
PtpAffx.202887.1.S1_at	Potri.003G066300	NULL	-0.19	0.766	0.91	0.0000304	-0.38	0.45	0.16	0.695	0.33	1	-0.08	0.889	AT2G05940.1	NULL	Protein kinase superfamily protein
PtpAffx.215173.1.S1_s_at	Potri.013G139400	NULL	-0.28	0.418	-0.7	0.00327	-0.25	0.689	-0.83	0.00000294	-0.18	1	-0.54	0.0498	ATCG01040.1	NULL	Cytochrome C assembly protein
PtpAffx.222964.1.S1_at	Potri.001G402900	similar to SNF4b. [ORG:Medicago truncatula]; [ co-ortholog (1of2) of At5g53750, AAO61675, At4g27460, AAA91175, T10971, ]	-0.32	0.289	1.24	8.6E-010	-0.35	0.501	0.67	0.000384	0.56	0.505	0.53	0.0584	AT4G27460.1	NULL	Cystathionine beta-synthase (CBS) family protein
PtpAffx.222138.1.S1_at	Potri.018G138500	NULL	0.37	0.154	0.54	0.0485	-0.25	0.69	-0.21	0.545	0.26	1	-0.51	0.0716	AT1G50180.1	NULL	NB-ARC domain-containing disease resistance protein
PtpAffx.147506.1.S1_at	Potri.010G187600	NULL	-0.57	0.00409	-0.02	0.978	-0.02	0.981	0.61	0.00192	0.15	1	0.69	0.00601	AT3G55990.1	ESK1,TBL29	Plant protein of unknown function (DUF828)
PtpAffx.25444.1.S1_s_at	Potri.010G061100	NULL	0.29	0.374	0.27	0.521	-0.79	0.0103	-0.31	0.279	0.47	0.878	-0.61	0.0209	AT2G29420.1	ATGSTU7,GST25,GSTU7	glutathione S-transferase tau 7
PtpAffx.204643.1.S1_s_at	Potri.009G108900	NULL	-0.08	0.975	0.46	0.118	-0.98	0.000462	-0.34	0.214	0.04	1	-0.57	0.0364	AT1G49470.1	NULL	Family of unknown function (DUF716)
PtpAffx.67436.1.S1_s_at	Potri.010G089700	NULL	-0.26	0.484	-0.3	0.457	-0.03	0.973	-0.7	0.000174	-0.282371	0	-0.34	0.319	AT3G22380.1	TIC	time for coffee
Ptp.7411.1.S1_at	Potri.007G097300	NULL	-0.2	0.708	-0.6	0.0201	-0.2	0.785	0.07	0.911	0.09	1	0.07	0.91	AT5G64300.1	ATGCH,ATRIBA1,GCH,RFD1	GTP cyclohydrolase II
PtpAffx.9026.4.A1_a_at	Potri.008G096500	NULL	0	1	-0.44	0.151	-0.79	0.0107	0.06	0.925	0.35	1	-0.59	0.0275	AT1G13740.1	AFP2	ABI five binding protein 2
PtpAffx.163665.1.S1_s_at	Potri.012G128900	similar to expressed protein in Arabidopsis thaliana; [ co-ortholog (1of2) of At5g62280, ]	-0.62	0.00105	-0.47	0.107	-0.55	0.157	-0.03	0.967	-0.18	1	-0.37	0.26	AT5G62280.1	NULL	Protein of unknown function (DUF1442)
PtpAffx.33735.1.S1_s_at	Potri.006G263500	similar to CBL-INTERACTING PROTEIN KINASE 25; [ co-ortholog (1of2) of At5g25110, ]	-0.47	0.0341	-0.09	0.889	-0.56	0.141	0.44	0.0569	-0.01	1	-0.09	0.87	AT5G25110.1	CIPK25,SnRK3.25	CBL-interacting protein kinase 25
PtpAffx.59029.1.S1_at	Potri.008G203400	NULL	-0.452008	0	-0.68	0.00517	-0.05	0.96	-0.7	0.000142	-0.05	1	-0.24	0.546	AT5G19140.1	AILP1,ATAILP1	Aluminium induced protein with YGL and LRDR motifs
Ptp.2747.1.S1_at	Potri.001G285300	similar to magnesium transporter CorA-like protein-related; [ co-ortholog (1of2) of At2g04305, ]	0.65	0.000519	0.18	0.727	-0.03	0.974	-0.02	0.98	0.38	1	-0.32	0.352	AT2G04305.1	NULL	Magnesium transporter CorA-like family protein
PtpAffx.223421.1.S1_at	Potri.017G059900	NULL	0.06	0.99	-0.62	0.0135	-0.34	0.524	0.15	0.733	0.04	1	0	0.996	AT4G14010.1	RALFL32	ralf-like 32
PtpAffx.201345.1.S1_s_at	Potri.001G379800	NULL	0.25	0.537	1.26	4.75E-010	-0.09	0.916	0.08	0.888	0.56	0.51	0.08	0.889	AT1G53590.1	NTMC2T6.1,NTMC2TYPE6.1	Calcium-dependent lipid-binding (CaLB domain) family protein
PtpAffx.214528.1.S1_x_at	Potri.018G121500	NULL	-0.19	0.739	-0.54	0.0442	-0.25	0.698	0.26	0.413	-0.01	1	-0.13	0.808	AT5G34940.2	AtGUS3,GUS3	glucuronidase 3
PtpAffx.48775.2.S1_at	Potri.010G164200	similar to 19S PROTEOSOME SUBUNIT 9; [ co-ortholog (3of3) of At1g29150, ]	-0.29	0.384	0.17	0.765	0.46	0.301	0.49	0.021	0.27	1	0.65	0.0122	AT1G29150.1	ATS9,RPN6	non-ATPase subunit 9
PtpAffx.212506.1.S1_at	Potri.019G118600	NULL	-0.54	0.00771	-0.28	0.5	-0.65	0.0587	-0.19	0.624	0.27	1	0.08	0.896	AT4G03270.1	CYCD6;1	Cyclin D6;1
PtpAffx.38872.1.S1_at	Potri.016G031400	NULL	-0.13	0.916	0.57	0.0299	-0.21	0.758	0.05	0.935	-0.14	1	-0.18	0.7	AT5G07050.1	NULL	nodulin MtN21 /EamA-like transporter family protein
PtpAffx.118187.1.A1_s_at	Potri.006G115700	NULL	0.65	0.000451	0.14	0.818	-0.29	0.624	-0.02	0.974	0.74	0.0758	-0.42	0.179	AT5G03720.1	AT-HSFA3,HSFA3	heat shock transcription factor A3
Ptp.6646.3.S1_at	Potri.001G099600	similar to Monodehydroascorbate reductase; similar to chloroplast precursor (EC 1.6.5.4) (MDAR).; [ ortholog of At1g63940,]	-0.18	0.784	0.23	0.613	0.23	0.724	0.45	0.0476	0.17	1	0.7	0.00532	AT1G63940.2	MDAR6	monodehydroascorbate reductase 6
PtpAffx.31375.2.A1_s_at	Potri.002G101500	NULL	0.88	0.000000249	1.12	5.52E-008	0	0.999	-0.05	0.94	0.42	1	-0.57	0.0343	AT2G14095.1	NULL	NULL
PtpAffx.5960.2.S1_at	Potri.006G074900	NULL	1.06	7.84E-011	0.45	0.127	-0.34	0.526	-0.06	0.922	0.12	1	-1.11	0.000000341	AT5G57150.1	NULL	basic helix-loop-helix (bHLH) DNA-binding superfamily protein
PtpAffx.128061.1.A1_s_at	Potri.001G055100	NULL	-0.393208	0	0.45	0.135	-0.368685	0	0.62	0.00148	0.04	1	0.33	0.335	AT1G27920.1	MAP65-8	microtubule-associated protein 65-8
Ptp.8045.1.S1_at	Potri.006G092300	NULL	-0.07	0.985	-0.17	0.759	-0.03	0.975	-0.55	0.00662	0.15	1	-0.26	0.504	NULL	NULL	NULL
PtpAffx.73626.1.S1_at	Potri.009G012400	similar to beta-galactosidase; putative; similar to lactase; putative; similar to Beta-galactosidase precursor SP:P48980 from (Lycopersicon esculentum); similar to putative beta-galactosidase (BGAL8 gene); [ ortholog of At2g28470,]	-0.4	0.101	0.157205	0	-0.07	0.943	0.5	0.0178	0.24	1	0.1	0.857	AT2G28470.1	BGAL8	beta-galactosidase 8
Ptp.5181.2.S1_at	Potri.005G223500	similar to phosphate transporter 1. [ORG:Lupinus albus]; [ co-ortholog (1of5) of AAK01938, AAK38196, At2g38940, At3g54700, ]	1.1	1.57E-011	0.62	0.0149	-0.13	0.883	-0.34	0.207	0.43	1	-0.78	0.00119	AT2G38940.1	ATPT2,PHT1;4	phosphate transporter 1;4
PtpAffx.115155.2.S1_a_at	Potri.001G100000	NULL	-0.56	0.00514	-0.47	0.109	-0.11	0.897	0.21	0.549	0.07	1	0.38	0.24	AT4G23500.1	NULL	Pectin lyase-like superfamily protein
PtpAffx.29119.1.A1_s_at	Potri.015G035600	similar to protein kinase; putative; similar to incomplete root hair elongation (IRE) (Arabidopsis thaliana) gi|6729346|dbj|BAA89783|; [ co-ortholog (2of2) of At3g17850, At1g48490, ]	0.12	0.936	-0.12	0.856	0.15	0.857	-0.62	0.00124	-0.05	1	0	0.997	AT3G17850.1	NULL	Protein kinase superfamily protein
PtpAffx.16395.1.S1_a_at	Potri.018G007300	NULL	1.02	5.86E-010	0.28	0.499	-0.34	0.523	-0.34	0.2	0.49	0.775	-1.11	0.000000341	AT5G10695.1	NULL	NULL
PtpAffx.34328.1.A1_at	Potri.016G137100	NULL	0.00845167	0	-0.08	0.904	0.17	0.827	-0.5	0.019	-0.154989	0	-0.328194	0	NULL	NULL	NULL
PtpAffx.79915.1.S1_s_at	Potri.006G175500	glycosyl transferase family 20 protein; trehalose-phosphatase family protein; similar to trehalose-6-phosphate synthase SL-TPS/P (Selaginella lepidophylla) GI:4100325; [ ortholog of At2g18700,]	1.15	1.1E-012	0.34	0.354	-0.78	0.0117	-0.3	0.306	0.81	0.0324	-1.49	6.65E-013	AT2G18700.1	ATTPS11,ATTPSB,TPS11	trehalose phosphatase/synthase 11
PtpAffx.205912.1.S1_at	Potri.005G259600	protein kinase family protein; similar to peptidoglycan-binding LysM domain-containing protein; similar to protein kinase (Arabidopsis thaliana) GI:2852449; [ ortholog of At2g33580,]	2.6	0	0.4	0.208	-0.1	0.913	-0.09	0.861	1.35	0.000000559	-1.39	3.18E-011	AT2G33580.1	NULL	Protein kinase superfamily protein
PtpAffx.9862.1.A1_at	Potri.018G138500	NULL	0.81	0.00000302	0.3	0.435	-0.34	0.53	-0.26	0.419	0.57	0.455	-0.65	0.011	AT1G50180.1	NULL	NB-ARC domain-containing disease resistance protein
PtpAffx.8428.1.S1_at	Potri.016G071600	NULL	3.4	0	1.91706	0	-0.12	0.884	-0.09	0.86	2.40489	0	-0.97605	0	AT2G35980.1	ATNHL10,NHL10,YLS9	Late embryogenesis abundant (LEA) hydroxyproline-rich glycoprotein family
PtpAffx.50349.2.S1_s_at	Potri.007G080800	similar to hypothetical protein. [ORG:Cicer arietinum]; [ ortholog of CAB61744,At5g64850,At5g09960,]	1.49	0	0.61	0.0165	-0.18	0.805	-0.17	0.685	0.85	0.0165	-0.76	0.00179	AT5G09960.1	NULL	NULL
PtpAffx.91803.1.S1_at	Potri.007G015400	serine carboxypeptidase S28 family protein; similar to SP|Q9NQE7|Thymus specific-serine protease precursor EC (3 4.{Homo.-.-) {sapiens} ; [ co-ortholog (1of3) of At4g36195, At2g18080, At4g36190, ]	-0.46	0.0409	-0.1	0.888	-0.12	0.885	0.43	0.0606	0.19	1	0.44	0.142	AT4G36195.1	NULL	Serine carboxypeptidase S28 family protein
PtpAffx.161544.2.S1_a_at	Potri.019G043300	similar to RNA POLYMERASE SIGMA SUBUNIT 1; similar to SIGMA FACTOR A; [ ortholog of At1g64860,]	-0.3	0.344	-0.61	0.0176	-0.33	0.535	-0.12	0.805	0.18	1	-0.14	0.79	AT1G64860.1	RPOD1,SIG1,SIG2,SIGA,SIGB	sigma factor A
PtpAffx.5793.1.S1_at	Potri.001G037400	NULL	-0.71	0.0000782	-0.16	0.783	-0.15	0.857	-0.16	0.706	-0.66	0.196	-0.12	0.826	AT5G43150.1	NULL	NULL
PtpAffx.22177.1.A1_at	Potri.009G167400	NULL	1.72	0	0.107625	0	0.087693	0	-0.0224893	0	0.470492	0	-1.25	3.73E-009	AT2G17220.1	NULL	Protein kinase superfamily protein
PtpAffx.216104.1.S1_s_at	Potri.001G405500	similar to Pto-like kinase OGw. [ORG:Phaseolus vulgaris]; [ co-ortholog (21of24) of AAK52017, AAK52030, AAR13297, AAT28297, AAK52021, AAK52023, AAT28299, AAK52025, AAT28300, AAK52016, AAK52028, AAR13315, AAK52013, AAK52029, AAK52022, AAR13311, AAT28295, A	0.48	0.0258	0.25	0.579	-0.01	0.997	0.16	0.687	0.29	1	-0.06	0.929	AT5G54380.1	THE1	protein kinase family protein
PtpAffx.128889.1.S1_at	Potri.003G168800	similar to Sphingosine-1-phosphate lyase (EC 4.1.2.27) (SP-lyase) (SPL) (Sphingosine-1-phosphate aldolase).; [ co-ortholog (1of2) of At1g27980, ]	-0.39	0.115	0.39	0.228	-0.17	0.83	0.56	0.00602	0.3	1	0.43	0.151	AT1G27980.1	ATDPL1,DPL1	dihydrosphingosine phosphate lyase
PtpAffx.209941.1.S1_at	Potri.011G112400	NULL	0.35	0.203	0.04	0.958	-0.77	0.0132	-0.34	0.207	0.17	1	-1.34	1.39E-010	AT3G14440.1	ATNCED3,NCED3,SIS7,STO1	nine-cis-epoxycarotenoid dioxygenase 3
Ptp.7837.1.S1_s_at	Potri.012G100200	NULL	0	1	-0.51	0.0678	-0.67	0.0442	-0.17	0.664	0.46	0.94	-0.43	0.153	AT1G26310.1	AGL10,CAL,CAL1	K-box region and MADS-box transcription factor family protein
PtpAffx.149478.1.S1_s_at	Potri.002G081900	NULL	-0.19	0.739	0.17	0.764	0.14	0.862	0.46	0.0404	0.16	1	0.62	0.0191	AT4G08390.1	SAPX	stromal ascorbate peroxidase
PtpAffx.201699.1.S1_x_at	Potri.002G047500	NULL	1.25	0	0.99	0.00000324	0.03	0.975	0.116619	0	0.2	1	-0.65	0.0111	AT3G63380.1	NULL	ATPase E1-E2 type family protein / haloacid dehalogenase-like hydrolase family protein
PtpAffx.201431.1.S1_s_at	Potri.001G455400	similar to adventitious rooting related oxygenase. [ORG:Malus x domestica]; [ co-ortholog (1of2) of At1g14130, CAA12386, T17000, At1g14120, ]	0.19	0.76	0.96	0.00000769	-0.57	0.131	0.01	0.993	0.44	1	-0.49	0.0908	AT1G14130.1	NULL	2-oxoglutarate (2OG) and Fe(II)-dependent oxygenase superfamily protein
PtpAffx.49926.1.A1_at	Potri.001G252600	NULL	0.58	0.00297	0.06	0.929	-0.04	0.97	-0.2	0.575	0.26	1	-0.36	0.276	AT5G58620.1	NULL	zinc finger (CCCH-type) family protein
PtpAffx.206062.1.S1_at	Potri.006G038900	NULL	0.05	0.995	-0.55	0.0425	-0.41	0.394	-0.24	0.459	-0.37	1	-0.55	0.0453	AT2G41180.1	NULL	VQ motif-containing protein
Ptp.3396.1.S1_s_at	Potri.005G139300	NULL	4.73596	0	2.28026	0	0.621171	0	0.0161817	0	1.99488	0	-2.20001	0	AT5G67080.1	MAPKKK19	mitogen-activated protein kinase kinase kinase 19
PtpAffx.158009.1.A1_a_at	Potri.001G145900	NULL	0.27459	0	0.54	0.0437	-0.174814	0	-0.115517	0	0.138955	0	-0.263288	0	AT4G18010.2	5PTASE2,AT5PTASE2,IP5PII	myo-inositol polyphosphate 5-phosphatase 2
PtpAffx.66790.1.S1_at	Potri.003G099800	NULL	-0.21	0.67	-0.71	0.00286	-0.82	0.00671	-0.528832	0	0.238702	0	-0.57	0.0334	AT1G32090.1	NULL	early-responsive to dehydration stress protein (ERD4)
Ptp.6213.1.S1_x_at	Potri.008G002900	similar to Serine hydroxymethyltransferase; similar to mitochondrial precursor (EC 2.1.2.1) (Serine methylase) (Glycine hydroxymethyltransferase) (SHMT).; [ co-ortholog (2of3) of At4g37930, ]	-0.18	0.787	-0.03	0.972	-0.77	0.0134	0.013892	0	0.37	1	-0.23	0.571	AT4G37930.1	SHM1,SHMT1,STM	serine transhydroxymethyltransferase 1
PtpAffx.209276.1.S1_at	Potri.010G187800	similar to chloroplast omega-3 desaturase. [ORG:Malus x domestica]; [ co-ortholog (1of2) of AAA61777, P32291, AAN17503, BAC87756, AAO24264, T10063, AAM77643, At2g29980, P48619, At5g05580, AAA73511, AAF12821, T10898, At3g11170, P48625, AAS59833, BAA03306,	0.19	0.736	0.87	0.0000735	0.06	0.956	0.1	0.843	0.25	1	0.06	0.923	AT5G05580.1	FAD8	fatty acid desaturase 8
PtpAffx.4010.2.A1_a_at	Potri.009G158900	similar to harpin-induced protein-related; similar to HIN1-related; similar to harpin-responsive protein-related; similar to 1 transmembrane domain containing protein; similar to hin1 homolog (GI:13122296) (Arabidopsis thaliana); similar to hin1 (GI:22830	4.75	0	0.69	0.00418	0.26	0.677	-0.2	0.575	3.27402	0	-1.48752	0	AT2G27080.1	NULL	Late embryogenesis abundant (LEA) hydroxyproline-rich glycoprotein family
PtpAffx.208422.1.S1_at	Potri.010G001100	similar to COBRA-like protein 7 precursor.; [ ortholog of At4g16120,]	0.898364	0	0.0157123	0	0.072623	0	0.0509033	0	0.00848467	0	-0.59	0.0257	AT4G16120.1	ATSEB1,COBL7,SEB1	COBRA-like protein-7 precursor
Ptp.5043.1.S1_at	Potri.010G107300	MutT/nudix family protein; similar to low similarity to SP|Q09790 Diadenosine 5\'; similar to 5\'\'\'-P1; similar to P6-hexaphosphate hydrolase (EC 3.6.1.-) (Ap6A hydrolase) {Schizosaccharomyces pombe}; [ co-ortholog (1of2) of At1g14860, At2g01670, ]	1.49	0	1.01	0.0000018	-0.38	0.46	-0.17	0.682	1.25	0.00000665	-0.69	0.00623	AT1G14860.1	atnudt18,NUDT18	nudix hydrolase homolog 18
PtpAffx.38305.1.S1_at	Potri.018G072100	NULL	2.83	0	2.35625	0	0.095835	0	0.073015	0	0.7	0.135	-2.02	0	NULL	NULL	NULL
PtpAffx.208422.1.S1_s_at	Potri.010G001100	similar to COBRA-like protein 7 precursor.; [ ortholog of At4g16120,]	1.41	0	0.12	0.856	0.41	0.388	-0.05	0.936	0.62	0.298	-0.32	0.365	AT4G16120.1	ATSEB1,COBL7,SEB1	COBRA-like protein-7 precursor
PtpAffx.203660.1.S1_at	Potri.003G212500	NULL	-0.25	0.512	-0.34	0.357	0.0567363	0	-0.49	0.0222	0.120063	0	-0.142733	0	AT3G60110.1	NULL	DNA-binding bromodomain-containing protein
PtpAffx.214027.1.S1_at	Potri.018G064000	NULL	0.107251	0	-0.57	0.0308	-0.41	0.399	0.23	0.491	0.34	1	-0.62	0.0173	AT1G53920.1	GLIP5	GDSL-motif lipase 5
PtpAffx.145502.1.S1_at	Potri.003G168300	similar to expressed protein in Arabidopsis thaliana; [ co-ortholog (2of2) of At5g13100, ]	0.46	0.0393	0.22	0.635	0.4	0.407	0.01	0.989	0.15	1	0.25	0.517	AT5G13100.1	NULL	NULL
PtpAffx.219740.1.S1_at	Potri.006G132400	NULL	-0.405276	0	0.0851463	0	-0.27	0.669	0.5	0.019	-0.097783	0	0.082173	0	AT2G28550.3	RAP2.7,TOE1	related to AP2.7
PtpAffx.208063.1.S1_at	Potri.008G131800	similar to expressed protein in Arabidopsis thaliana; [ co-ortholog (2of2) of At1g70770, At3g11880, At1g23170, ]	0.35	0.212	0.8	0.000399	0.27	0.664	0.04	0.954	0.09	1	0.2	0.643	AT1G23170.2	NULL	Protein of unknown function DUF2359, transmembrane
PtpAffx.4009.2.S1_at	Potri.001G450200	NULL	-0.16	0.845	0.11	0.873	0.07	0.94	0.53	0.00995	-0.03	1	0.45	0.133	AT1G32930.1	NULL	Galactosyltransferase family protein
PtpAffx.128904.1.S1_at	Potri.001G155500	similar to acyl-CoA oxidase. [ORG:Glycine max]; [ co-ortholog (1of2) of AAL01888, AAL01887, At2g35690, At4g16760, ]	-0.2	0.705	0.63	0.0128	-0.08	0.937	0.425879	0	0.214871	0	0.070666	0	AT4G16760.1	ACX1,ATACX1	acyl-CoA oxidase 1
PtpAffx.36779.1.A1_a_at	Potri.003G177600	NULL	-0.01	0.999	0.69	0.00437	0.08	0.933	-0.05	0.932	0.21	1	0.3	0.402	AT1G04770.1	NULL	Tetratricopeptide repeat (TPR)-like superfamily protein
PtpAffx.215126.1.S1_s_at	Potri.003G088100	NULL	0.0221307	0	1.25	6.43E-010	0.084206	0	0.499826	0	0.64	0.234	0.87	0.000195	NULL	NULL	NULL
Ptp.6412.1.S1_at	Potri.001G280200	NULL	-0.44	0.0534	0.46	0.126	-0.53	0.176	0.6	0.00241	0.18	1	0.17	0.724	AT5G45840.2	NULL	Leucine-rich repeat protein kinase family protein
PtpAffx.211837.1.S1_at	Potri.014G146800	NULL	-0.49	0.023	0.18	0.732	-0.12	0.885	-0.32	0.247	0.08	1	0.22	0.59	AT2G01420.2	ATPIN4,PIN4	Auxin efflux carrier family protein
PtpAffx.200290.1.S1_at	Potri.001G074100	NULL	-0.51	0.0139	-0.31	0.434	-0.15	0.854	-0.23	0.511	-0.2	1	-0.08	0.897	AT1G30840.1	ATPUP4,PUP4	purine permease 4
PtpAffx.115895.1.S1_s_at	Potri.015G058400	NULL	-0.46	0.0386	0.38	0.259	-0.27	0.652	0.41	0.0864	0.46	0.904	0.52	0.0674	AT5G08030.1	NULL	PLC-like phosphodiesterases superfamily protein
PtpAffx.95130.1.A1_s_at	Potri.006G179300	NULL	1.34903	0	1.00115	0	0.418489	0	0.696131	0	1.59226	0	0.12337	0	AT2G18660.1	PNP-A	plant natriuretic peptide A
PtpAffx.203.1.S1_at	Potri.017G130300	similar to myb family transcription factor (MYB40); [ ortholog of At1g66230,At5g16600,At5g14340,]	1.44	0	0.56	0.0357	-0.34	0.526	-0.1	0.837	1.16	0.000043	-0.63	0.0161	AT5G16600.1	AtMYB43,MYB43	myb domain protein 43
PtpAffx.1159.1.S1_at	Potri.003G086600	NULL	-0.44	0.0585	-0.77	0.000783	0.0501403	0	0.17922	0	-0.09	1	0.18	0.699	AT5G38610.1	NULL	Plant invertase/pectin methylesterase inhibitor superfamily protein
Ptp.3960.1.S1_at	Potri.006G021600	similar to hypothetical protein; [ co-ortholog (2of2) of At2g32200, At1g05340, At2g32190, At2g32210, ]	1.48	0	0.6	0.0194	-0.08	0.935	-0.2	0.596	0.89	0.00916	-0.8	0.000833	AT2G32190.2	NULL	NULL
PtpAffx.41501.2.S1_at	Potri.010G254900	similar to pyruvate kinase. [ORG:Glycine max]; [ co-ortholog (4of4) of AAM94349, ]	-0.38	0.137	-0.35	0.332	-0.29	0.626	-0.54	0.00866	-0.01	1	-0.3	0.417	AT5G08570.1	NULL	Pyruvate kinase family protein
PtpAffx.120141.1.S1_s_at	Potri.017G000300	similar to Methylenetetrahydrofolate reductase (EC 1.5.1.20) (MTHFR2).; [ co-ortholog (2of2) of At2g44160, At3g59970, ]	-0.54	0.00735	0.41	0.2	0.18	0.818	0.540571	0	0	1	0.54	0.0494	AT3G59970.3	MTHFR1	methylenetetrahydrofolate reductase 1
Ptp.5744.1.S1_at	Potri.002G196200	bZIP transcription factor family protein; similar to common plant regulatory factor 6 GI:9650826 from (Petroselinum crispum); [ ortholog of At3g62420,]	0.84	0.000000964	0.34	0.346	-0.05	0.959	-0.22	0.519	0.43	1	-0.46	0.119	AT3G62420.1	ATBZIP53,BZIP53	basic region/leucine zipper motif 53
PtpAffx.5753.1.S1_at	Potri.001G452400	similar to copper chaperone (CCH)-related; [ ortholog of At2g18196,]	0.09	0.973	0.06	0.929	-0.44	0.338	-0.54	0.00807	0.54	0.561	-0.15	0.759	AT2G18196.1	NULL	Heavy metal transport/detoxification superfamily protein
PtpAffx.89229.1.S1_at	Potri.019G035000	NULL	1.98	0	0.72	0.00232	-0.24	0.715	-0.03	0.964	0.93	0.00449	-1.16	6.03E-008	AT5G18150.1	NULL	Methyltransferase-related protein
PtpAffx.210072.1.S1_at	Potri.011G139800	similar to cucumber protein kinase CsPK3. [ORG:Cucumis sativus]; [ co-ortholog (1of2) of AAA50774, At1g53700, AAB71418, BAA82168, C41139, At3g14370, BAA93704, BAA82164, T06432, ]	0.45	0.0445	0.36	0.29	-0.08	0.937	0.12	0.797	0.46	0.902	-0.09	0.883	AT3G14370.1	WAG2	Protein kinase superfamily protein
PtpAffx.164052.1.S1_at	Potri.010G152000	NULL	-0.44	0.0553	-0.58	0.0279	0.38	0.452	0.42	0.0732	0.05	1	0.91	0.000065	AT1G48100.1	NULL	Pectin lyase-like superfamily protein
PtpAffx.1286.5.S1_s_at	Potri.004G106800	similar to S-adenosylmethionine decarboxylase. [ORG:Malus x domestica]; [ co-ortholog (2of2) of At3g02470, At5g15950, BAC55114, ]	0.35	0.192	0.56	0.0326	0.19	0.798	0.45	0.0451	0.16	1	0.04	0.949	AT3G02470.1	SAMDC	S-adenosylmethionine decarboxylase
PtpAffx.67540.1.A1_s_at	Potri.011G061000	NULL	-0.0942757	0	0.469364	0	0.73	0.0241	0.97869	0	-0.284553	0	0.654263	0	AT5G54010.1	NULL	UDP-Glycosyltransferase superfamily protein
PtpAffx.212351.1.S1_s_at	Potri.019G078100	NULL	0.0537173	0	-1.04	0.000000679	0.0537983	0	0.140708	0	0.27	1	0.02	0.971	AT1G75280.1	NULL	NmrA-like negative transcriptional regulator family protein
PtpAffx.73.1.S1_at	Potri.001G133000	NULL	1.04	2.08E-010	0.76	0.00106	0.2	0.774	0	0.998	0.6	0.351	-0.32	0.369	AT4G34135.1	UGT73B2	UDP-glucosyltransferase 73B2
PtpAffx.68278.1.S1_s_at	Potri.001G085500	protein kinase family protein; similar to protein kinase domain containing protein; Encodes a member of the WNK family 9 members in all of protein; similar to the structural design of which is clearly distinct from those of other known protein kinases; si	-0.23	0.613	-0.05	0.951	-0.7	0.0317	0.25	0.455	0.46	0.932	0.02	0.982	AT5G41990.1	ATWNK8,WNK8	with no lysine (K) kinase 8
PtpAffx.110158.2.A1_s_at	Potri.003G159800	NULL	0.99	0.000000002	1.4517	0	-0.38	0.46	-0.24	0.481	1.2	0.0000198	-0.56	0.0381	AT5G47910.1	ATRBOHD,RBOHD	respiratory burst oxidase homologue D
PtpAffx.4403.4.A1_a_at	Potri.001G041800	NULL	0.13	0.902	-0.05	0.949	-0.71	0.0298	-0.2	0.594	0.14	1	-0.88	0.000143	AT2G24100.1	NULL	NULL
PtpAffx.2078.1.A1_at	Potri.003G166500	no apical meristem (NAM) family protein; similar to hypothetical protein SENU5; similar to senescence up-regulated - Lycopersicon esculentum; similar to EMBL:Z75524; [ co-ortholog (2of2) of At5g13180, ]	-0.05	0.995	-0.44	0.142	0.08	0.931	-0.57	0.00411	-0.5	0.744	-0.35	0.288	AT5G13180.1	ANAC083,NAC083,VNI2	NAC domain containing protein 83
PtpAffx.3601.1.S1_at	Potri.010G035100	NULL	1.02	4.5E-010	0.37	0.274	-0.06	0.956	-0.08	0.886	0.43	1	-0.67	0.00868	AT1G27100.1	NULL	Actin cross-linking protein
PtpAffx.20731.1.A1_at	Potri.016G104500	NULL	0.31	0.306	0.57	0.0288	0.48	0.27	0.306113	0	-0.09	1	0.61	0.0217	AT3G09270.1	ATGSTU8,GSTU8	glutathione S-transferase TAU 8
PtpAffx.202550.1.S1_s_at	Potri.017G133000	protein kinase family protein; similar to protein kinase domain containing protein; [ co-ortholog (1of4) of At1g11050, ]	0.32	0.289	-0.21	0.656	-0.71	0.0284	-0.38	0.134	0.4	1	-0.65	0.0122	AT1G11050.1	NULL	Protein kinase superfamily protein
PtpAffx.30775.1.A1_at	Potri.004G226700	similar to tRNA synthetase class I (I; similar to L; M and 5) family protein; similar to cytosolic leucyl-tRNA synthetase (Candida albicans) GI:9858190; similar to L; similar to M and V); [ co-ortholog (1of2) of At1g09620, ]	0.47	0.0359	0.2	0.681	-0.126899	0	-0.260619	0	-0.028219	0	-0.477801	0	AT1G09620.1	NULL	ATP binding;leucine-tRNA ligases;aminoacyl-tRNA ligases;nucleotide binding;ATP binding;aminoacyl-tRNA ligases
Ptp.141.1.S1_at	Potri.015G019800	NULL	0.43	0.067	0.71	0.00287	-0.102878	0	-0.184902	0	0.52	0.645	-0.24	0.546	AT3G22370.1	AOX1A,ATAOX1A	alternative oxidase 1A
PtpAffx.64845.1.S1_at	Potri.001G037200	similar to zinc finger protein-related; [ co-ortholog (2of3) of At3g14250, ]	0.03	0.999	0.23	0.608	-0.84	0.00501	0.13	0.787	0.85	0.0168	-0.21	0.621	AT3G14250.1	NULL	RING/U-box superfamily protein
Ptp.6668.1.S1_at	Potri.014G168700	NULL	-0.23	0.626	0.45	0.133	0.19	0.8	0.46	0.0396	0.07	1	0.48	0.101	AT5G48230.2	ACAT2,EMB1276	acetoacetyl-CoA thiolase 2
PtpAffx.143801.1.S1_s_at	Potri.005G026700	NULL	3.21	0	1.28	2.85E-010	0.26	0.672	-0.03	0.962	2.01	0	-1.08	0.000000841	AT1G09070.1	(AT)SRC2,SRC2	soybean gene regulated by cold-2
PtpAffx.10446.1.S1_a_at	Potri.001G083200	NULL	-0.36	0.173	-0.58	0.0256	0.21	0.764	-0.05	0.93	0.29	1	0.27	0.484	AT1G02800.1	ATCEL2,CEL2	cellulase 2
PtpAffx.28393.1.S1_at	Potri.012G119200	similar to hypothetical protein; [ co-ortholog (2of2) of At2g12290, At5g45100, At4g19700, ]	-0.16	0.846	0.55	0.0383	-0.29	0.631	-0.08	0.878	0.24	1	0.15	0.753	AT5G45100.1	NULL	SBP (S-ribonuclease binding protein) family protein
Ptp.3947.1.S1_s_at	Potri.006G058600	similar to polygalacturonase inhibiting protein. [ORG:Prunus persica]; [ co-ortholog (1of2) of AAK43425, CAF04488, AAK43460, AAK43400, AAK43471, AAK43389, AAK43414, AAK43432, BAA96450, AAK43413, AAK43457, AAK43392, AAK43452, S60713, AAK43428, AAK43468, AA	0.965141	0	0.61	0.0168	0.310246	0	0.213192	0	0.75	0.0687	0.11	0.843	AT5G06860.1	ATPGIP1,PGIP1	polygalacturonase inhibiting protein 1
PtpAffx.203337.1.S1_s_at	Potri.003G149800	similar to disease resistance protein (CC-NBS-LRR class); putative; similar to domain signature CC-NBS-LRR exists; similar to suggestive of a disease resistance protein.; [ co-ortholog (1of3) of At1g53350, ]	0.93	2.65E-008	0.206177	0	-0.429532	0	0.080965	0	0.88	0.0112	-0.55	0.0434	AT5G43470.1	HRT,RCY1,RPP8	Disease resistance protein (CC-NBS-LRR class) family
Ptp.2623.2.S1_a_at	Potri.011G168500	NULL	0.55	0.0065	0.18	0.728	-0.1	0.912	-0.21	0.552	0.45	0.954	0.06	0.92	AT5G56170.1	LLG1	LORELEI-LIKE-GPI-ANCHORED PROTEIN 1
Ptp.3549.1.S1_at	Potri.007G031200	similar to expressed protein in Arabidopsis thaliana; similar to unusual splice site at second intron; similar to GA instead of conserved GT at donor site; similar to At14a GI:11994571 and GI:11994573 (Arabidopsis thaliana); [ ortholog of At2g18630,]	0.89	0.000000131	0.43	0.163	-0.07	0.942	0.09	0.857	0.45	0.943	-0.54	0.0485	AT2G18630.1	NULL	Protein of unknown function (DUF677)
Ptp.5147.1.S1_at	Potri.001G112600	NULL	0	0.999	-0.2	0.687	-0.48	0.252	-0.52	0.0137	0.05	1	-0.51	0.0707	AT4G22920.1	ATNYE1,NYE1	non-yellowing 1
PtpAffx.46526.1.S1_at	Potri.004G181900	no apical meristem (NAM) family protein; similar to petunia NAM (X92205) and A. thaliana sequences ATAF1 (X74755) and ATAF2 (X74756); similar to probable DNA-binding protein; [ co-ortholog (2of3) of At2g17040, ]	1.89	0	0.154562	0	0.137362	0	-0.318721	0	1.03	0.000789	-0.91	0.0000776	AT2G17040.1	anac036,NAC036	NAC domain containing protein 36
PtpAffx.23940.2.S1_a_at	Potri.006G133100	similar to UPF0308 protein At2g37240; similar to chloroplast precursor.; [ co-ortholog (1of2) of At2g37240, ]	-0.19	0.746	-0.7	0.00364	-0.19	0.789	-0.17	0.675	0.09	1	-0.02	0.978	AT2G37240.1	NULL	Thioredoxin superfamily protein
Ptp.6466.1.S1_s_at	Potri.007G032700	NULL	-0.4	0.108	0.01	0.985	-0.38	0.446	0.64	0.000864	-0.04	1	0.05	0.94	AT2G23760.1	BLH4,SAW2	BEL1-like homeodomain 4
PtpAffx.48293.1.A1_at	Potri.015G104600	NULL	-0.13	0.91	-0.07	0.924	-0.41	0.398	-0.5	0.0169	-0.07	1	-0.39	0.229	AT3G48860.2	NULL	NULL
PtpAffx.59240.1.S1_s_at	Potri.005G190800	NULL	-0.1	0.961	-0.69	0.00382	-0.45	0.316	-0.44	0.0566	-0.23	1	-0.53	0.0603	AT3G43660.1	NULL	Vacuolar iron transporter (VIT) family protein
PtpAffx.90535.1.S1_at	Potri.006G011600	NULL	-1.03799	0	-0.62	0.0142	0.05	0.96	0.391305	0	-0.22	1	0.90422	0	NULL	NULL	NULL
PtpAffx.210514.1.S1_at	Potri.012G069800	ABC transporter family protein; similar to AbcA; similar to Dictyostelium discoideum; similar to DDU66526; similar to member of ATH subfamily; [ co-ortholog (1of2) of At5g61690, At5g61730, At3g47730, ]	0.47	0.0363	0.66	0.0076	0.287624	0	0.291149	0	0.75	0.0749	0.33	0.341	AT3G47730.1	ABCA2,ATATH1,ATH1	ATP-binding cassette A2
Ptp.7607.1.S1_at	Potri.001G062500	similar to expressed protein in Arabidopsis thaliana; similar to expressed protein in Arabidopsis thaliana; similar to expressed protein in Arabidopsis thaliana; [ co-ortholog (2of2) of At5g13220, ]	0.791017	0	3.26659	0	0.68	0.0404	0.16	0.71	0.39	1	-0.15	0.762	AT5G13220.1	JAS1,JAZ10,TIFY9	jasmonate-zim-domain protein 10
PtpAffx.90122.1.S1_at	Potri.014G032800	similar to expressed protein in Arabidopsis thaliana; similar to PrMC3 (Pinus radiata) GI:5487873; [ ortholog of At1g47480,]	0.08	0.98	0.8	0.000398	0.28	0.649	0.23	0.501	0.24	1	0.38	0.243	AT1G47480.1	NULL	alpha/beta-Hydrolases superfamily protein
PtpAffx.17363.1.A1_at	Potri.006G110000	protein kinase family protein; similar to protein kinase domain containing protein; [ co-ortholog (1of2) of At3g51550, ]	1.2	1.05E-013	0.29	0.48	0.16	0.84	-0.23	0.514	0.78	0.0442	-0.2	0.647	AT3G51550.1	FER	Malectin/receptor-like protein kinase family protein
PtpAffx.123349.1.S1_s_at	Potri.019G047600	NULL	-0.45	0.0466	-0.49	0.0842	-0.07	0.944	0.06	0.925	0.12	1	-0.08	0.894	AT5G16730.1	NULL	Plant protein of unknown function (DUF827)
PtpAffx.225691.1.S1_at	Potri.005G127300	NULL	0.51	0.0163	0.02	0.978	-0.38	0.449	0.06	0.925	0.53	0.639	-0.47	0.106	AT2G18630.1	NULL	Protein of unknown function (DUF677)
Ptp.6553.2.A1_at	Potri.006G244700	NULL	0.46	0.0374	-0.11	0.875	-0.39	0.438	-0.2	0.593	0.28	1	-0.42	0.167	AT5G41840.1	NULL	F-box/RNI-like superfamily protein
Ptp.4144.1.S1_at	Potri.001G248700	NULL	-0.21	0.68	-0.1	0.876	0.53	0.177	0.84	0.00000155	0.42	1	0.9	0.0000865	AT2G38080.1	ATLMCO4,IRX12,LAC4,LMCO4	Laccase/Diphenol oxidase family protein
PtpAffx.24513.1.A1_at	Potri.001G343900	similar to protein kinase; putative; similar to protein kinase ATN1 (Arabidopsis thaliana) gi|1054633|emb|CAA63387|; [ ortholog of At5g50180,]	0.78	0.00000873	0.37	0.271	0.04	0.969	-0.16	0.703	0.22	1	-0.38	0.235	AT5G50180.1	NULL	Protein kinase superfamily protein
PtpAffx.158270.1.A1_at	Potri.015G087700	similar to speckle-type POZ protein-related; similar to Speckle-type POZ protein (SP:O43791) (Homo sapiens); [ co-ortholog (2of2) of At3g48360, At5g63160, ]	0.15	0.875	-0.12	0.843	-0.49	0.243	-0.51	0.0146	0.13	1	-0.65	0.012	AT5G63160.1	BT1	BTB and TAZ domain protein 1
PtpAffx.5472.1.S1_a_at	Potri.001G057300	similar to expressed protein in Arabidopsis thaliana; similar to EST gb|AA650671|and gb|T20610 ; [ co-ortholog (2of3) of At1g27350, At1g27330, ]	0.73	0.0000482	0.56	0.0356	0.21	0.765	0.05	0.93	0.17	1	-0.18	0.687	AT1G27350.1	NULL	Ribosome associated membrane protein RAMP4
PtpAffx.33976.1.S1_at	Potri.016G004500	NULL	5.63	0	0.674179	0	-0.459478	0	0.276195	0	3.34845	0	-1.98517	0	NULL	NULL	NULL
Ptp.3089.1.S1_at	Potri.019G068900	similar to expressed protein in Arabidopsis thaliana; similar to low similarity to PIR|JC7185 chromosome 1 C1orf9 protein (Homo sapiens); [ co-ortholog (1of2) of At1g71360, At1g22882, ]	0.69	0.000164	0.18	0.743	0.08	0.939	-0.02	0.979	0.44	0.99	-0.19	0.662	AT1G71360.1	NULL	Galactose-binding protein
PtpAffx.158470.1.S1_s_at	Potri.006G147500	similar to N-METHYLTRANSFERASE 1; similar to N-MYRISTOYLTRANSFERASE 1; [ co-ortholog (2of4) of At5g57020, ]	-0.33	0.264	0.31	0.43	-0.07	0.939	0.46	0.0356	0.22	1	0.4	0.201	AT5G57020.1	ATNMT1,NMT1	myristoyl-CoA:protein N-myristoyltransferase
PtpAffx.79606.1.S1_at	Potri.012G007500	NULL	1.42	0	-0.085117	0	-0.0900197	0	-0.0491487	0	0.91	0.00628	-0.78	0.00111	AT3G49530.1	ANAC062,NAC062,NTL6	NAC domain containing protein 62
PtpAffx.208509.1.S1_at	Potri.010G030900	similar to expressed protein in Arabidopsis thaliana; similar to expression supported by MPSS; [ ortholog of At3g06150,At5g19060,]	-0.123192	0	-0.00922267	0	-0.388181	0	-0.49	0.0201	0.33	1	0.15	0.772	AT3G06150.1	NULL	NULL
PtpAffx.249.695.A1_a_at	Potri.001G239700	NULL	-0.19	0.751	-0.14	0.821	0.41	0.395	0.75	0.0000336	0.14	1	0.84	0.00032	NULL	NULL	NULL
PtpAffx.214899.1.S1_s_at	Potri.001G041100	similar to putative wall-associated kinase. [ORG:Populus euramericana]; [ co-ortholog (33of36) of CAG27613, ]	-0.06	0.993	-0.58	0.0279	-0.26	0.677	0.15	0.732	0.3	1	0.12	0.817	AT1G69730.1	NULL	Wall-associated kinase family protein
Ptp.2986.1.S1_at	Potri.019G006300	NULL	-0.35	0.199	-0.27	0.522	-0.22	0.749	0.5	0.0176	0.28	1	0.08	0.894	NULL	NULL	NULL
PtpAffx.34571.2.S1_at	Potri.010G191300	similar to putative Hs1pro-1-like protein. [ORG:Cicer arietinum]; [ co-ortholog (2of2) of AAG44839, At2g40000, At3g55840, AAK72104, ]	2.46	0	0.8	0.000453	-0.44	0.329	-0.24	0.471	1.6	7.54E-010	-1.64	0	AT2G40000.1	ATHSPRO2,HSPRO2	ortholog of sugar beet HS1 PRO-1 2
PtpAffx.211759.1.S1_x_at	Potri.014G129200	similar to UDP-XYLOSE SYNTHASE 4; [ co-ortholog (2of2) of At2g47650, At3g62830, ]	0.04	0.998	0.57	0.0325	0.42	0.367	0.25	0.445	0.02	1	0.44	0.145	AT3G62830.1	ATUXS2,AUD1,UXS2	NAD(P)-binding Rossmann-fold superfamily protein
Ptp.5287.1.S1_s_at	Potri.T094400	NULL	0.81	0.00000314	1.37	5.71E-012	-0.22	0.742	-0.13	0.784	0.64	0.245	-0.43	0.162	AT5G57660.1	ATCOL5,COL5	CONSTANS-like 5
PtpAffx.153843.1.A1_at	Potri.002G182000	NULL	0.56	0.00464	0.39	0.229	-0.267863	0	0.171548	0	0.24	1	-0.58	0.0301	AT4G35580.2	NTL9	NAC transcription factor-like 9
Ptp.7938.1.S1_at	Potri.010G069000	NULL	-1.04	2.26E-010	-1.16	1.93E-008	-0.51	0.217	-1.33	0	-0.576196	0	-0.1837	0	AT3G23430.1	ATPHO1,PHO1	phosphate 1
Ptp.3092.2.S1_s_at	Potri.011G053000	similar to expressed protein in Arabidopsis thaliana; [ co-ortholog (2of2) of At1g28240, ]	-0.32	0.297	0.42	0.175	-0.21	0.759	0.45	0.0475	-0.05	1	0.23	0.579	AT1G28240.1	NULL	Protein of unknown function (DUF616)
PtpAffx.7849.2.S1_at	Potri.010G195700	similar to 18.2 kDa class I heat shock protein (HSP 18.2).; [ co-ortholog (3of4) of At5g59720, At1g53540, ]	0.14	0.889	0.08	0.912	-0.4	0.406	-0.51	0.0138	-0.08	1	-0.64	0.0144	AT1G53540.1	NULL	HSP20-like chaperones superfamily protein
PtpAffx.136910.1.S1_at	Potri.007G055800	NULL	0.21	0.678	0.27	0.51	-0.06	0.95	0.52	0.0121	0.33	1	0.1	0.858	AT5G67500.1	ATVDAC2,VDAC2	voltage dependent anion channel 2
PtpAffx.225592.1.S1_s_at	Potri.013G115700	NULL	0.51	0.015	0.25	0.572	-0.756403	0	0.101361	0	0.79	0.0381	-0.52	0.063	AT1G34300.1	NULL	lectin protein kinase family protein
PtpAffx.223736.1.S1_s_at	Potri.007G083600	similar to cytochrome P450. [ORG:Lotus corniculatus var. japonicus]; [ co-ortholog (6of57) of AAF45143, CAB50768, AAF34534, AAP06953, BAA93632, AAM12530, CAB43505, AAF34532, BAA74466, BAA22423, AAF34528, AAF34521, AAF34522, AAF34526, AAF34520, T05944, AAD	0	0.999	0.67	0.00636	-0.14	0.866	0.02	0.979	0.29	1	0.06	0.926	AT3G26300.1	CYP71B34	cytochrome P450, family 71, subfamily B, polypeptide 34
PtpAffx.28932.2.S1_at	Potri.002G093400	NULL	-0.32	0.289	-0.343451	0	0.0171633	0	-0.67	0.00033	0.23	1	0.18	0.696	AT4G08690.1	NULL	Sec14p-like phosphatidylinositol transfer family protein
PtpAffx.8521.1.S1_a_at	Potri.008G151700	similar to putative phosphatase. [ORG:Phaseolus vulgaris]; [ co-ortholog (2of2) of AAM94615, CAD57681, At2g32150, ]	1.51	0	0.95	0.00000994	-0.37	0.477	-0.39	0.111	0.83	0.0244	-1.24	5.78E-009	AT2G32150.1	NULL	Haloacid dehalogenase-like hydrolase (HAD) superfamily protein
PtpAffx.205592.1.S1_at	Potri.005G188600	NULL	-0.360538	0	-1.15	2.09E-008	-0.989841	0	-0.0816163	0	0.177697	0	-0.808352	0	AT1G21360.1	GLTP2	glycolipid transfer protein 2
PtpAffx.205610.1.S1_at	Potri.005G192100	integral membrane family protein; similar to nodulin MtN21-related; similar to MtN21 GI:2598575 (root nodule development) from (Medicago truncatula)similar to MtN21 GI:2598575 (root nodule development) from (Medicago truncatula); [ co-ortholog (1of2) of A	-0.31	0.329	0.04	0.964	-0.74	0.0198	-0.54	0.00931	-0.12	1	-0.8	0.000703	AT1G43650.1	NULL	nodulin MtN21 /EamA-like transporter family protein
PtpAffx.38990.1.S1_a_at	Potri.008G132800	NULL	1.8	0	0.73	0.00204	0.25	0.702	-0.08	0.885	0.92	0.00605	-0.87	0.000157	AT1G14870.1	PCR2	PLANT CADMIUM RESISTANCE 2
Ptp.3578.1.S1_at	Potri.005G055200	similar to serine-threonine kinase. [ORG:Phaseolus vulgaris]; [ ortholog of AAR13316,At5g28680,]	0.88	0.000000191	1.22	0.000000002	-0.467814	0	-0.00263367	0	1.06	0.000459	0.15	0.752	AT5G28680.1	ANX2	Malectin/receptor-like protein kinase family protein
Ptp.4913.1.A1_at	Potri.014G088100	NULL	0.87	0.000000312	0.88	0.0000656	-0.11	0.906	-0.03	0.968	0.52	0.69	-0.39	0.216	AT4G00300.2	NULL	fringe-related protein
PtpAffx.211645.1.S1_at	Potri.014G104800	no apical meristem (NAM) family protein; similar to no apical meristem (NAM) - Petunia hybrida; similar to EMBL:PHDNANAM; [ co-ortholog (1of2) of At3g61910, At2g46770, ]	0.74	0.0000265	1.32	5.14E-011	0.162528	0	0.150101	0	0.73	0.0968	0.06	0.93	AT2G46770.1	ANAC043,EMB2301,NST1	NAC (No Apical Meristem) domain transcriptional regulator superfamily protein
PtpAffx.216470.1.S1_s_at	Potri.016G030900	NULL	-0.17	0.8	-0.25	0.569	-0.75	0.0169	-0.06	0.925	0.33	1	-0.52	0.0621	AT5G05110.1	NULL	Cystatin/monellin family protein
PtpAffx.202724.1.S1_at	Potri.002G256200	NULL	0.3	0.35	0.57	0.0322	-0.07	0.943	0.24	0.471	0.43	1	-0.03	0.963	AT2G20370.1	KAM1,MUR3	Exostosin family protein
PtpAffx.74457.1.S1_s_at	Potri.010G055400	similar to glyceraldehyde 3-phosphate dehydrogenase (phosphorylating). [ORG:Pisum sativum]; [ co-ortholog (1of3) of CAH59077, CAA51675, AAD46743, AAD46755, CAH59065, CAH59071, CAH59085, AAD46759, CAH59093, CAH59089, AAD46748, At3g04120, CAH59058, AAD46753	-0.09	0.97	0.35	0.332	0.37	0.473	0.73	0.0000673	-0.08	1	0.44	0.145	AT3G04120.1	GAPC,GAPC-1,GAPC1	glyceraldehyde-3-phosphate dehydrogenase C subunit 1
PtpAffx.205441.1.S1_at	Potri.005G156700	similar to DNA-binding protein-related; similar to DNA-binding proteins; [ co-ortholog (2of2) of At1g14490, At5g49700, ]	0.02	0.999	0.61	0.0177	-0.06	0.951	-0.25	0.435	0.2	1	0.04	0.954	AT5G49700.1	NULL	Predicted AT-hook DNA-binding family protein
PtpAffx.154914.1.S1_s_at	Potri.003G034900	NULL	-0.46	0.0376	-0.09	0.888	-0.43	0.345	0.04	0.949	0.26	1	0.04	0.946	AT3G13690.1	NULL	Protein kinase protein with adenine nucleotide alpha hydrolases-like domain
PtpAffx.91597.1.S1_at	Potri.014G071200	NULL	0.160696	0	0.96	0.00000874	-0.167324	0	-0.0729783	0	-0.28	1	-0.068379	0	AT3G60890.2	ZPR2	protein binding
Ptp.6228.1.S1_at	Potri.003G100500	NULL	0.36	0.187	0.68	0.00518	0	0.999	-0.04	0.945	0.21	1	0.03	0.964	AT2G15490.1	UGT73B4	UDP-glycosyltransferase 73B4
Ptp.6922.1.S1_at	Potri.008G212300	NULL	-0.48	0.027	-0.18	0.727	-0.04	0.967	0.18	0.656	-0.05	1	0.34	0.317	AT1G24020.1	MLP423	MLP-like protein 423
PtpAffx.220057.1.S1_x_at	Potri.001G141700	NULL	-0.48	0.0259	0.32	0.386	-0.39	0.443	0.16	0.704	-0.34	1	-0.3	0.408	AT2G36120.1	DOT1	Glycine-rich protein family
PtpAffx.7240.1.A1_at	Potri.001G234900	NULL	0.03	0.999	-0.02	0.983	-0.0864963	0	0.46	0.0374	-0.10282	0	-0.42	0.17	AT5G59750.1	NULL	DHBP synthase RibB-like alpha/beta domain;GTP cyclohydrolase II
Ptp.110.1.S1_at	Potri.013G154700	similar to expansin S1 precursor. [ORG:Cucumis sativus]; [ co-ortholog (10of10) of BAD00016, T10079, CAC19183, CAD19044, BAC05513, AAR09169, AAB37746, AAM88862, AAM89261, CAD19043, BAD00013, CAD28984, CAC19184, AAK72874, ]	-0.37	0.155	-0.316398	0	0.86	0.00346	0.64	0.000942	0.38	1	1.39	3.12E-011	AT2G40610.1	ATEXP8,ATEXPA8,ATHEXP ALPHA 1.11,EXP8,EXPA8	expansin A8
Ptp.5109.1.S1_at	Potri.002G025500	NULL	0.54	0.00738	0.477384	0	-0.158224	0	0.103285	0	0.372671	0	-0.236033	0	AT4G31500.1	ATR4,CYP83B1,RED1,RNT1,SUR2	cytochrome P450, family 83, subfamily B, polypeptide 1
PtpAffx.37260.1.S1_at	Potri.018G075200	similar to ethylene-responsive transcriptional coactivator; putative; similar to ethylene-responsive transcriptional coactivator (Lycopersicon esculentum) gi|5669634|gb|AAD46402|; [ ortholog of At3g24500,]	0.58	0.00283	0.28	0.496	-0.31	0.576	-0.36	0.153	0.52	0.668	-0.45	0.13	AT3G24500.1	ATMBF1C,MBF1C	multiprotein bridging factor 1C
Ptp.7834.1.S1_s_at	Potri.006G118400	NULL	0.28	0.432	0.85	0.000128	-0.01	0.992	-0.04	0.948	0.15	1	-0.1	0.855	AT3G10050.1	OMR1	L-O-methylthreonine resistant 1
PtpAffx.51981.1.S1_at	Potri.010G079000	similar to CBL-interacting protein kinase 4; [ co-ortholog (2of2) of At4g14580, ]	0.48	0.0266	0.14	0.819	0.02	0.984	-0.1	0.841	0.11	1	-0.24	0.545	AT4G14580.1	CIPK4,SnRK3.3	CBL-interacting protein kinase 4
Ptp.2646.1.S1_s_at	Potri.011G168700	similar to Photosystem I reaction center subunit V (PSI-G) (Photosystem I 9 kDa protein). [ORG:Pisum sativum]; [ co-ortholog (2of2) of At1g55670, P20120, ]	-0.42	0.0805	-0.72	0.00221	-0.04	0.97	-0.24	0.484	-0.45	0.943	-0.1	0.864	AT1G55670.1	PSAG	photosystem I subunit G
Ptp.3705.1.A1_s_at	Potri.011G115600	similar to Ethylene responsive element binding factor 4 (AtERF4).; [ co-ortholog (2of2) of At3g15210, At1g53170, ]	1.17	4.51E-013	0.7	0.00327	0.16	0.841	-0.07	0.893	0.47	0.878	-0.58	0.0303	AT3G15210.1	ATERF-4,ATERF4,ERF4,RAP2.5	ethylene responsive element binding factor 4
PtpAffx.140894.1.A1_at	Potri.001G127300	NULL	0.18	0.788	-0.01	0.986	-0.11	0.904	-0.47	0.0305	0.04	1	-0.37	0.254	AT1G31650.1	ATROPGEF14,ROPGEF14	RHO guanyl-nucleotide exchange factor 14
PtpAffx.202531.1.S1_s_at	Potri.T116400	NULL	-0.42	0.0757	-0.369982	0	-0.38	0.45	0.71	0.000119	0.56	0.51	0.28	0.442	AT5G37475.1	NULL	Translation initiation factor eIF3 subunit
PtpAffx.201013.1.S1_at	Potri.001G335300	similar to lysine and histidine specific transporter; putative; similar to strong similarity to lysine and histidine specific transporter GI:2576361 from (Arabidopsis thaliana); similar to lysine and histidine s; [ co-ortholog (2of3) of At5g40780, ]	1.54	0	1.1808	0	-0.443496	0	-0.49311	0	0.43	1	-1.36	7.24E-011	AT5G40780.1	LHT1	lysine histidine transporter 1
Ptp.3919.1.S1_at	Potri.008G057600	NULL	0.7	0.000101	0.283099	0	-0.331632	0	-0.051818	0	0.626318	0	-0.57	0.0342	AT5G02220.1	NULL	NULL
Ptp.5656.1.S1_s_at	Potri.010G076200	NULL	-0.46	0.0412	0.1	0.888	-0.24	0.715	0.5	0.02	0.09	1	0.22	0.59	AT3G23090.1	NULL	TPX2 (targeting protein for Xklp2) protein family
PtpAffx.6975.1.S1_at	Potri.014G018200	NULL	-0.02	0.999	-0.6	0.0208	-0.57	0.137	-0.02	0.975	0.34	1	-0.38	0.233	AT3G22400.1	LOX5	PLAT/LH2 domain-containing lipoxygenase family protein
PtpAffx.206520.1.S1_at	Potri.006G185300	similar to potassium channel tetramerisation domain-containing protein; [ co-ortholog (1of2) of At2g24240, At4g30940, ]	0.47	0.0342	0.15	0.795	-0.04	0.969	-0.14	0.743	0.08	1	-0.37	0.258	AT2G24240.1	NULL	BTB/POZ domain with WD40/YVTN repeat-like protein
PtpAffx.2568.1.S1_at	Potri.005G157300	mitochondrial substrate carrier family protein; [ co-ortholog (2of2) of At2g22500, ]	1.37	0	1.42	8.96E-013	-0.213552	0	0.6	0.0022	0.7	0.13	-0.34	0.325	AT4G24570.1	DIC2	dicarboxylate carrier 2
PtpAffx.16403.1.S1_at	Potri.003G048600	zinc finger (C3HC4-type RING finger) family protein; similar to C3HC4 type (RING finger); [ co-ortholog (2of2) of At4g10170, At1g33480, ]	-0.21	0.689	-0.66	0.0074	-0.32	0.565	-0.45	0.0443	0.22	1	-0.21	0.628	AT4G10170.1	NULL	SNARE-like superfamily protein
Ptp.6429.1.S1_s_at	Potri.004G009600	similar to T-protein of the glycine decarboxylase complex. [ORG:Pisum sativum]; [ co-ortholog (2of2) of S56661, CAA52800, At1g11860, ]	-0.37	0.165	0.13	0.834	-0.13	0.882	0.54	0.00864	0.12	1	0.38	0.238	AT1G11860.1	NULL	Glycine cleavage T-protein family
PtpAffx.138338.1.S1_at	Potri.001G378400	similar to dioxygenase. [ORG:Marah macrocarpus]; [ co-ortholog (2of3) of At1g78440, CAA70330, ]	2.15874	0	3.65226	0	0.621904	0	0.052442	0	0.416071	0	-1.13245	0	AT1G78440.1	ATGA2OX1,GA2OX1	Arabidopsis thaliana gibberellin 2-oxidase 1
Ptp.372.1.A1_at	Potri.016G113500	similar to putative histidine-containing phosphotransfer protein 4. [ORG:Populus x canadensis]; [ co-ortholog (1of2) of CAH56501, CAH56502, At1g03430, ]	-0.09	0.972	-0.55	0.0416	-0.16	0.836	-0.13	0.771	-0.05	1	-0.12	0.818	AT1G03430.1	AHP5	histidine-containing phosphotransfer factor 5
PtpAffx.103673.1.A1_at	Potri.006G112100	NULL	0.52	0.0116	0.29	0.472	-0.18	0.815	0.01	0.995	0.17	1	-0.45	0.127	AT5G01980.1	NULL	RING/U-box superfamily protein
PtpAffx.25137.1.A1_at	Potri.002G100400	NULL	-0.4	0.103	-0.68	0.00546	-0.42	0.378	0.08	0.884	-0.11	1	-0.27	0.488	AT1G22460.1	NULL	O-fucosyltransferase family protein
PtpAffx.221300.1.S1_s_at	Potri.013G112500	similar to CALCIUM-DEPENDENT PROTEIN KINASE 2; [ co-ortholog (1of4) of At4g09570, At1g35670, ]	-0.35	0.214	0.58	0.0257	-0.09	0.929	0.4	0.0923	0.3	1	0.34	0.309	AT1G35670.1	ATCDPK2,ATCPK11,CDPK2,CPK11	calcium-dependent protein kinase 2
PtpAffx.4403.5.A1_a_at	Potri.001G041800	NULL	0.18	0.773	0.09	0.895	-0.73	0.0228	-0.17	0.681	0.26	1	-0.82	0.000526	AT2G24100.1	NULL	NULL
PtpAffx.1208.1.S1_s_at	Potri.005G001700	NULL	-0.34	0.239	-0.66	0.00677	-0.62	0.0779	-0.36	0.162	-0.11	1	-0.67	0.00891	AT3G05900.1	NULL	neurofilament protein-related
PtpAffx.8131.5.A1_a_at	Potri.006G221800	NULL	-0.18	0.783	-0.3	0.45	-0.73	0.0224	-0.16	0.699	0.12	1	-0.58	0.0317	AT5G35550.1	ATMYB123,ATTT2,MYB123,TT2	Duplicated homeodomain-like superfamily protein
PtpAffx.80839.1.S1_at	Potri.005G235200	NULL	0.94	1.78E-008	0.24	0.581	0.09	0.926	-0.05	0.931	0.47	0.893	-0.29	0.422	AT4G24160.2	NULL	alpha/beta-Hydrolases superfamily protein
PtpAffx.104072.1.S1_at	Potri.001G032500	NULL	-0.03	0.998	-0.07	0.927	-0.65	0.0603	-0.56	0.00565	-0.32	1	-1.05	0.00000162	AT5G07050.1	NULL	nodulin MtN21 /EamA-like transporter family protein
PtpAffx.204230.1.S1_at	Potri.004G157300	NULL	-0.37	0.152	-0.53	0.0513	-0.74	0.0201	-0.26	0.422	-0.04	1	-0.57	0.033	AT4G34560.1	NULL	NULL
PtpAffx.145837.1.S1_s_at	Potri.007G011700	NULL	-0.55	0.00597	-0.1	0.884	-0.59	0.111	0.18	0.652	0.11	1	-0.14	0.778	AT5G65530.1	NULL	Protein kinase superfamily protein
PtpAffx.212789.1.S1_at	Potri.015G079400	NULL	-0.11	0.946	-0.29	0.478	0.09	0.926	0.45	0.0437	-0.12	1	-0.04	0.953	AT1G19100.1	NULL	Histidine kinase-, DNA gyrase B-, and HSP90-like ATPase family protein
PtpAffx.137731.1.S1_s_at	Potri.008G127900	similar to hypothetical protein; [ co-ortholog (2of2) of At5g38050, At1g71080, ]	-0.18	0.79	0.11	0.871	-0.43	0.358	0.57	0.00435	0.54	0.571	-0.01	0.991	AT1G71080.1	NULL	RNA polymerase II transcription elongation factor
Ptp.65.1.S1_s_at	Potri.002G202000	NULL	-0.23	0.59	-0.66	0.00754	-0.22	0.751	-0.06	0.913	0.19	1	0.12	0.828	NULL	NULL	NULL
PtpAffx.214565.1.S1_s_at	Potri.018G127100	similar to calcium-binding protein. [ORG:Lotus corniculatus var. japonicus]; [ co-ortholog (2of4) of CAB63264, ]	1.13	3.66E-012	-0.0184767	0	-0.342742	0	-0.154807	0	0.47	0.893	-0.68	0.00728	AT2G43290.1	MSS3	Calcium-binding EF-hand family protein
Ptp.5048.3.S1_at	Potri.013G001600	similar to Hydrophobic protein RCI2A (Low temperature and salt responsive protein LTI6A).; [ ortholog of At3g05880,]	-0.03	0.999	0.73	0.00196	-0.11	0.902	0.08	0.891	-0.07	1	-0.18	0.698	AT3G05880.1	RCI2A	Low temperature and salt responsive protein family
Ptp.4983.1.S1_a_at	Potri.016G084000	NULL	-0.09	0.97	-0.6	0.021	-0.18	0.816	-0.04	0.946	0	1	-0.11	0.839	AT3G53470.1	NULL	NULL
PtpAffx.22348.1.S1_s_at	Potri.002G240000	NULL	-0.02	0.999	0.57	0.0324	-0.35	0.503	0	0.997	0.13	1	-0.24	0.55	AT5G48380.1	BIR1	BAK1-interacting receptor-like kinase 1
PtpAffx.133729.1.A1_s_at	Potri.010G251000	NULL	2.91	0	1.97286	0	-0.14	0.868	-0.46	0.0394	1.41	0.000000117	-1.48	6.65E-013	AT5G10695.1	NULL	NULL
PtpAffx.160447.1.A1_at	Potri.005G108400	NULL	0.04	0.997	-0.66	0.00701	0	0.997	-0.12	0.8	0.08	1	-0.08	0.886	AT1G21740.1	NULL	Protein of unknown function (DUF630 and DUF632)
PtpAffx.36367.1.S1_at	Potri.019G116700	NULL	-0.3	0.345	-0.22	0.651	-0.88	0.00263	-0.23	0.488	0.12	1	-0.67	0.00874	AT4G10265.1	NULL	Wound-responsive family protein
PtpAffx.22806.1.S1_at	Potri.T098800	NULL	-0.07	0.987	-0.7	0.00348	0.469267	0	0.14	0.75	-0.644501	0	0.12	0.824	AT1G03820.1	NULL	NULL
Ptp.2274.1.S1_s_at	Potri.002G196700	universal stress protein (USP) family protein; similar to ER6 protein (Lycopersicon esculentum) GI:5669654; [ co-ortholog (1of2) of At3g62550, ]	0.11	0.953	-0.34	0.353	-0.43	0.352	-0.47	0.0304	0.04	1	-0.59	0.0283	AT3G62550.1	NULL	Adenine nucleotide alpha hydrolases-like superfamily protein
PtpAffx.205001.1.S1_at	Potri.009G024700	similar to expressed protein in Arabidopsis thaliana; [ co-ortholog (2of2) of At2g31930, ]	-0.35	0.208	0.211434	0	-0.343758	0	0.66	0.000456	-0.0891673	0	0.132768	0	AT2G31930.1	NULL	NULL
PtpAffx.9758.2.A1_at	Potri.011G029400	NULL	0.775502	0	-0.75	0.00118	0.124078	0	-0.0691733	0	0.55	0.529	-0.310517	0	AT4G38830.1	CRK26	cysteine-rich RLK (RECEPTOR-like protein kinase) 26
PtpAffx.46665.1.S1_s_at	Potri.002G022600	similar to GAST-like gene product. [ORG:Fragaria x ananassa]; [ co-ortholog (1of2) of At2g18420, At1g75750, CAD35171, AAB97006, ]	0.11	0.947	-0.14	0.814	-0.49	0.239	-0.6	0.00219	0.17	1	-0.57	0.0364	AT1G75750.1	GASA1	GAST1 protein homolog 1
Ptp.3228.1.A1_a_at	Potri.007G039400	NULL	0.21	0.678	0.57	0.0295	-0.02	0.986	0.12	0.805	0.47	0.887	0.05	0.942	AT4G37180.1	NULL	Homeodomain-like superfamily protein
PtpAffx.53614.1.A1_at	Potri.013G064800	similar to expressed protein in Arabidopsis thaliana; similar to expression supported by MPSS; [ co-ortholog (1of2) of At1g28760, ]	0.62	0.00109	0.41	0.198	-0.17	0.831	-0.14	0.75	0.56	0.482	-0.34	0.311	AT1G28760.1	NULL	Uncharacterized conserved protein (DUF2215)
PtpAffx.141458.1.S1_s_at	Potri.006G070500	GHMP kinase family protein; [ co-ortholog (1of2) of At3g10700, ]	-0.15	0.858	0.02	0.978	-0.08	0.937	0.47	0.0305	0.32	1	0.6	0.0226	AT3G10700.1	GalAK	galacturonic acid kinase
PtpAffx.31300.1.S1_at	Potri.006G209600	NULL	-0.39	0.121	0.12	0.844	-0.03	0.979	0.48	0.0244	0.27	1	0.28	0.452	AT5G06140.1	ATSNX1,SNX1	sorting nexin 1
PtpAffx.202732.1.S1_s_at	Potri.002G258200	NULL	0.75	0.0000235	0.9	0.0000418	-0.441937	0	0.0352427	0	0.119549	0	-0.73	0.00275	AT4G08850.1	NULL	Leucine-rich repeat receptor-like protein kinase family protein
PtpAffx.94889.1.A1_s_at	Potri.003G119700	NULL	-0.37	0.152	-0.61	0.0169	-0.01	0.992	-0.08	0.886	-0.13	1	-0.1	0.857	AT4G22950.1	AGL19,GL19	AGAMOUS-like 19
PtpAffx.64943.1.S1_s_at	Potri.004G217800	similar to T-complex protein 11; [ co-ortholog (1of2) of At1g22930, ]	-0.17	0.79	0.42	0.184	-0.7	0.0337	0.11	0.82	0.17	1	-0.55	0.0433	AT1G22930.1	NULL	T-complex protein 11
Ptp.7639.1.S1_at	Potri.T111900	NULL	-0.2	0.707	-0.47	0.109	-0.38	0.457	-0.51	0.0162	-0.03	1	-0.21	0.62	AT1G24430.1	NULL	HXXXD-type acyl-transferase family protein
PtpAffx.215146.1.S1_at	Potri.003G083700	NULL	-0.25	0.527	-0.21	0.654	-0.14	0.864	-0.59	0.00264	-0.39	1	-0.39	0.221	AT5G04770.1	ATCAT6,CAT6	cationic amino acid transporter 6
PtpAffx.467.1.S1_s_at	Potri.016G040900	similar to Calmodulin-like protein.; [ co-ortholog (1of2) of At2g41410, At3g10190, ]	0.71	0.0000798	-0.02	0.984	-0.06	0.956	-0.09	0.864	0.04	1	-0.69	0.00651	AT3G10190.1	NULL	Calcium-binding EF-hand family protein
PtpAffx.74505.1.S1_at	Potri.010G147700	NULL	0.84	0.00000109	0.4	0.208	-0.11	0.896	-0.38	0.128	0.72	0.109	-0.3	0.418	AT5G49520.1	ATWRKY48,WRKY48	WRKY DNA-binding protein 48
PtpAffx.208404.1.S1_at	Potri.010G035300	NULL	0.52	0.0115	0.16	0.774	0.08	0.935	0.19	0.624	0.32	1	0.01	0.985	AT1G69910.1	NULL	Protein kinase superfamily protein
Ptp.371.1.S1_at	Potri.013G151400	NULL	0.395589	0	1.88	0	0.0968757	0	1.20287	0	0.26	1	0.97	0.0000151	AT5G03170.1	ATFLA11,FLA11	FASCICLIN-like arabinogalactan-protein 11
Ptp.3323.1.S1_s_at	Potri.003G150800	ethylene-responsive element-binding family protein; similar to ethylene responsive element binding factor 5 (AtERF5) (Swiss-Prot:O80341) (Arabidopsis thaliana); [ co-ortholog (2of2) of At5g51190, At5g61600, ]	3.44	0	1.48973	0	-0.37	0.465	-0.16	0.698	1.85	0	-2.17	0	AT5G51190.1	NULL	Integrase-type DNA-binding superfamily protein
PtpAffx.150547.1.S1_at	Potri.004G097800	NULL	-0.48	0.0271	0.07	0.916	-0.37	0.472	0.193702	0	0.0584493	0	-0.002798	0	AT5G16150.1	GLT1,PGLCT	plastidic GLC translocator
Ptp.5329.1.S1_s_at	Potri.008G096700	nuclear transport factor 2 (NTF2) family protein; similar to RNA recognition motif (RRM)-containing protein; similar to RBD; similar to or RNP domain); [ co-ortholog (1of2) of At1g13730, At2g03640, ]	0.03	0.999	0.24	0.595	0.06	0.953	0.49	0.0231	0.46	0.905	0.61	0.0197	AT2G03640.3	NULL	Nuclear transport factor 2 (NTF2) family protein with RNA binding (RRM-RBD-RNP motifs) domain
PtpAffx.114565.1.A1_at	Potri.003G207600	NULL	0.15	0.858	0.74	0.00165	-0.2	0.782	-0.19	0.628	0.08	1	-0.06	0.927	AT4G12070.1	NULL	NULL
PtpAffx.210312.1.S1_at	Potri.012G023300	similar to calcium-dependent protein kinase; putative; similar to CDPK; putative; similar to calcium/calmodulin-dependent protein kinase CaMK1 (Nicotiana tabacum) gi|16904222|gb|AAL30818|; [ ortholog of At5g24430,At3g49370,]	0.37	0.152	0.69	0.00437	-0.12	0.89	-0.1	0.842	0.27	1	-0.2	0.638	AT5G24430.1	NULL	Calcium-dependent protein kinase (CDPK) family protein
PtpAffx.2609.1.A1_at	Potri.002G229100	NULL	-0.22	0.629	0.07	0.917	-0.7	0.0317	0.32	0.254	0.74	0.0826	0.16	0.73	AT1G05180.1	AXR1	NAD(P)-binding Rossmann-fold superfamily protein
Ptp.7302.1.S1_at	Potri.015G050300	zinc finger (C3HC4-type RING finger) family protein; similar to C3HC4 type; [ co-ortholog (1of2) of At1g73950, At1g18470, ]	0.09	0.965	-0.56	0.0359	-0.33	0.539	-0.43	0.0608	-0.01	1	-0.46	0.12	AT1G18470.1	NULL	Transmembrane Fragile-X-F-associated protein
PtpAffx.11563.2.A1_a_at	Potri.010G249300	similar to MAP KINASE KINASE 4; similar to MITOGEN-ACTIVATED PROTEIN KINASE KINASE 4; [ co-ortholog (1of2) of At1g51660, ]	1.12	5.96E-012	0.72	0.00229	0.24	0.716	-0.08	0.875	0.46	0.932	-0.53	0.0561	AT1G51660.1	ATMEK4,ATMKK4,MKK4	mitogen-activated protein kinase kinase 4
Ptp.3932.1.S1_at	Potri.007G098800	NULL	1.07	4.67E-011	2.02387	0	0.23	0.724	0.13	0.786	0.59	0.382	-0.03	0.958	AT3G14880.2	NULL	NULL
Ptp.5436.1.S1_s_at	Potri.014G080300	NULL	-0.28	0.412	0.16	0.775	0.2	0.773	0.51	0.0146	0	1	0.65	0.012	AT2G45790.1	ATPMM,PMM	phosphomannomutase
PtpAffx.221304.1.S1_at	Potri.013G111900	NULL	0.05	0.995	0.76	0.00107	0.35	0.503	-0.12	0.8	0.26	1	0.54	0.053	AT1G71960.1	ABCG25,ATABCG25	ATP-binding casette family G25
Ptp.177.1.S1_at	Potri.013G102600	NULL	-0.24	0.582	-0.56	0.0341	-0.3	0.611	-0.4	0.1	-0.25	1	-0.52	0.0655	AT1G71692.1	AGL12,XAL1	AGAMOUS-like 12
Ptp.3481.1.A1_a_at	Potri.007G045200	NULL	-0.18	0.77	0.19	0.704	-0.04	0.973	0.6	0.00244	-0.33	1	0.34	0.31	AT4G36945.1	NULL	PLC-like phosphodiesterases superfamily protein
Ptp.5374.1.A1_at	Potri.003G192800	NULL	-0.2	0.702	-0.86	0.000103	-0.28	0.644	-0.13	0.766	0.13	1	-0.12	0.822	AT5G07020.1	NULL	proline-rich family protein
PtpAffx.23719.1.S1_s_at	Potri.001G296500	similar to putative leucine-rich repeat protein. [ORG:Populus deltoides x Populus maximowiczii]; [ co-ortholog (2of3) of CAG27615, AAK19053, ]	0.8	0.00000476	0.89	0.0000496	-0.06	0.949	0.15	0.72	0.39	1	-0.43	0.152	AT3G43740.1	NULL	Leucine-rich repeat (LRR) family protein
PtpAffx.5070.1.A1_at	Potri.007G024400	NULL	-0.17	0.804	-0.63	0.0125	-0.49	0.237	-0.39	0.113	0.09	1	-0.28	0.454	AT2G18360.1	NULL	alpha/beta-Hydrolases superfamily protein
PtpAffx.144653.2.A1_at	Potri.007G049000	NULL	-0.15	0.862	-0.56	0.0354	0.01	0.996	-0.25	0.449	-0.26	1	-0.1	0.856	AT4G37270.1	ATHMA1,HMA1	heavy metal atpase 1
PtpAffx.158814.1.S1_at	Potri.014G036000	serpin family protein; serine protease inhibitor family protein; similar to protein zx (Hordeum vulgare subsp. vulgare) GI:19071; similar to serpin (Triticum aestivum) GI:1885350; [ co-ortholog (1of3) of At1g47710, At2g35580, ]	-0.11	0.947	0.55	0.0399	-0.08	0.933	0.23	0.514	0.17	1	0.06	0.928	AT1G47710.1	NULL	Serine protease inhibitor (SERPIN) family protein
PtpAffx.98636.1.S1_at	Potri.003G056200	similar to Probable sulfate transporter 3.4.; [ co-ortholog (1of2) of At3g15990, ]	-0.35	0.215	-0.44	0.141	-0.33	0.546	-0.48	0.0283	-0.15	1	-0.16	0.734	AT3G15990.1	SULTR3;4	sulfate transporter 3;4
Ptp.234.1.A1_s_at	Potri.003G061300	zinc finger (Ran-binding) family protein; [ co-ortholog (2of2) of At3g15680, ]	0.06	0.99	-0.22	0.633	0.74	0.0198	-0.17	0.679	0.06	1	0.9	0.0000816	AT3G15680.1	NULL	Ran BP2/NZF zinc finger-like superfamily protein
PtpAffx.34463.1.S1_at	Potri.001G243300	NULL	2.14	0	-0.1	0.886	-0.3	0.613	-0.15	0.713	1.07	0.000316	-1.32	3.48E-010	AT3G46620.1	NULL	zinc finger (C3HC4-type RING finger) family protein
PtpAffx.157739.1.S1_at	Potri.006G078200	similar to biotin carboxylase precursor. [ORG:Glycine max]; [ co-ortholog (1of2) of T06565, AAA85742, AAC02267, 2118337B, AAC23573, T09855, T06279, AAF80469, AAC41658, T07093, AAF80468, ]	-0.59	0.0021	-0.17	0.751	0.01	0.99	0.35	0.181	0.33	1	0.68	0.00719	AT5G35360.1	CAC2	acetyl Co-enzyme a carboxylase biotin carboxylase subunit
PtpAffx.205727.1.S1_s_at	Potri.005G216400	NULL	-0.55	0.00595	-0.24	0.589	-0.61	0.0902	-0.73	0.0000612	0.21	1	-0.34	0.317	AT1G03055.1	NULL	NULL
PtpAffx.65180.1.A1_a_at	Potri.005G195000	similar to AP2 domain-containing transcription factor; putative; similar to transcription factor; [ co-ortholog (1of2) of At5g64750, ]	-0.0222783	0	1.22	0.000000002	-0.21	0.766	0.16	0.698	-0.11	1	-0.07	0.902	AT5G64750.1	ABR1	Integrase-type DNA-binding superfamily protein
Ptp.7650.2.A1_at	Potri.018G098000	NULL	2.49	0	1.20284	0	0.0935177	0	-0.044321	0	1.5878	0	-0.89	0.000111	AT2G18670.1	NULL	RING/U-box superfamily protein
PtpAffx.9509.1.A1_s_at	Potri.004G173400	nodulin family protein; similar to nodulin-like protein (Arabidopsis thaliana) GI:3329368; similar to nodule-specific protein Nlj70 (Lotus japonicus) GI:3329366; [ co-ortholog (2of4) of At4g34950, At2g16660, ]	-0.14	0.891	0.57	0.0288	-0.05	0.959	-0.09	0.868	-0.14	1	-0.14	0.782	AT4G34950.1	NULL	Major facilitator superfamily protein
PtpAffx.18911.1.A1_s_at	Potri.014G115000	similar to Probable xyloglucan endotransglucosylase/hydrolase protein 33 precursor (EC 2.4.1.207) (At-XTH33) (XTH-33).; [ ortholog of At1g10550,]	-0.08	0.975	-0.21	0.679	0.67	0.0442	0.16	0.693	-0.47	0.892	0.8	0.000814	AT1G10550.1	XET,XTH33	xyloglucan:xyloglucosyl transferase 33
PtpAffx.11802.1.S1_at	Potri.006G214100	similar to 60S ribosomal protein L35 (RPL35B); [ co-ortholog (1of2) of At2g39390, ]	0.01	0.999	-0.15	0.8	0.67	0.0476	0.03	0.97	-0.4	1	0.24	0.539	AT5G02610.1	NULL	Ribosomal L29 family protein
Ptp.3829.1.S1_at	Potri.003G166200	NULL	0.07	0.982	-0.11	0.866	-0.13	0.879	-0.49	0.0213	0.07	1	-0.38	0.23	AT5G21090.1	NULL	Leucine-rich repeat (LRR) family protein
Ptp.5492.3.S1_at	Potri.006G260000	similar to expressed protein in Arabidopsis thaliana; [ co-ortholog (2of2) of At2g25250, ]	0.81	0.00000258	0.21	0.678	-0.15	0.857	0.06	0.926	0.54	0.591	-0.48	0.0949	AT4G32020.1	NULL	NULL
PtpAffx.210920.1.S1_at	Potri.013G024400	NULL	-0.46	0.0366	-0.169929	0	-0.218193	0	-0.0773373	0	0.13	1	0.27	0.484	AT5G64330.1	JK218,NPH3,RPT3	Phototropic-responsive NPH3 family protein
PtpAffx.34805.1.S1_at	Potri.001G112200	similar to homeodomain transcription factor (KNAT7); similar to homeobox protein HD1 SP:P46606 from (Brassica napus); similar to cDNA homeodomain transcription factor KNAT7 (; [ ortholog of At1g62990,]	-0.33	0.245	0.32	0.404	-0.12	0.894	0.56	0.00492	0.04	1	0.34	0.307	AT1G62990.1	IXR11,KNAT7	KNOTTED-like homeobox of Arabidopsis thaliana 7
PtpAffx.50182.1.A1_at	Potri.002G098300	NULL	-0.04	0.997	-0.28	0.502	-0.66	0.05	-0.37	0.135	0.18	1	-0.61	0.0196	AT1G22360.1	AtUGT85A2,UGT85A2	UDP-glucosyl transferase 85A2
PtpAffx.29068.1.S1_at	Potri.013G026900	NULL	-0.37	0.158	-0.89	0.0000467	0.09	0.92	-0.31	0.281	-0.16	1	0.18	0.686	AT2G32580.1	NULL	Protein of unknown function (DUF1068)
PtpAffx.201811.1.S1_at	Potri.002G070500	NULL	1.35	0	0.293733	0	-0.0323993	0	-0.237122	0	0.88	0.0101	-0.83	0.000398	AT3G18710.1	ATPUB29,PUB29	plant U-box 29
PtpAffx.6449.1.A1_s_at	Potri.004G069000	NULL	-0.28	0.434	-0.45	0.128	-0.76	0.015	-0.4	0.101	-0.18	1	-0.79	0.00103	NULL	NULL	NULL
Ptp.4356.1.S1_at	Potri.006G085900	similar to ASYMMETRIC LEAVES1 (Myb-related protein 91) (AtMYB91) (PHANTASTICA).; [ ortholog of At2g37630,]	0.01	0.999	-0.12	0.856	-0.03	0.976	-0.54	0.00842	0.19	1	0.12	0.826	AT2G37630.1	AS1,ATMYB91,ATPHAN,MYB91	myb-like HTH transcriptional regulator family protein
PtpAffx.207785.1.S1_at	Potri.008G073500	NULL	-0.16	0.845	-0.61	0.0157	-0.58	0.118	0.14	0.757	0.290613	0	-0.4	0.198	AT5G20420.1	CHR42	chromatin remodeling 42
Ptp.5312.1.S1_at	Potri.005G247700	multi-copper oxidase type 1 family protein; similar to pollen-specific BP10 protein (SP|Q00624|Brassica)(napus ; [ co-ortholog (2of2) of At1g76160, ]	0.14	0.885	0.84	0.000161	0.71	0.0294	0.41	0.0897	0.2	1	0.61	0.0196	AT1G76160.1	sks5	SKU5 similar 5
PtpAffx.19894.2.S1_at	Potri.013G141000	NULL	0.08	0.977	-0.62	0.0149	-0.1	0.91	-0.56	0.00602	-0.5	0.748	-0.83	0.000378	NULL	NULL	NULL
PtpAffx.201546.1.S1_at	Potri.002G009400	NULL	0.47	0.0333	-0.223568	0	-0.314371	0	-0.252301	0	0.27	1	-0.33	0.348	AT1G76360.1	NULL	Protein kinase superfamily protein
PtpAffx.1398.12.A1_a_at	Potri.002G176900	basic helix-loop-helix (bHLH) family protein; similar to the myc family of helix-loop-helix transcription factors; similar to PMID: 12679534; [ co-ortholog (2of2) of At4g00870, ]	1.04	2.62E-010	1.98385	0	-0.01	0.996	-0.37	0.146	0.02	1	-0.91	0.0000677	AT1G32640.1	ATMYC2,JAI1,JIN1,MYC2,RD22BP1,ZBF1	Basic helix-loop-helix (bHLH) DNA-binding family protein
PtpAffx.202685.1.S1_at	Potri.002G246400	similar to expressed protein in Arabidopsis thaliana; [ ortholog of At3g25130,]	-0.29	0.379	-0.55	0.0415	-0.41	0.397	0.09	0.86	0.05	1	-0.02	0.975	AT3G25130.1	NULL	NULL
PtpAffx.202289.1.S1_at	Potri.002G175800	NULL	0.133986	0	1.01	0.0000022	-0.095027	0	0.412346	0	0.302257	0	-0.070321	0	AT1G20780.1	ATPUB44,PUB44,SAUL1	senescence-associated E3 ubiquitin ligase 1
PtpAffx.249.69.A1_x_at	Potri.001G310400	NULL	0.77	0.0000116	0.14	0.822	0.35	0.509	0.11	0.825	0.27	1	0	0.998	AT5G64310.1	AGP1,ATAGP1	arabinogalactan protein 1
PtpAffx.160510.1.A1_at	Potri.002G235400	NULL	-0.0891783	0	-0.67	0.00583	0.16	0.84	-0.24	0.47	-0.27	1	-0.06	0.918	AT5G48560.1	NULL	basic helix-loop-helix (bHLH) DNA-binding superfamily protein
PtpAffx.205481.1.S1_x_at	Potri.005G166500	F-box family protein; [ co-ortholog (1of2) of At1g22220, ]	1.39	0	0.39	0.243	-0.1	0.909	0.12	0.801	0.93	0.00491	-0.44	0.144	AT1G22220.1	NULL	F-box family protein
Ptp.6393.1.S1_at	Potri.017G092000	similar to UDP-glucose 6-dehydrogenase (UDP-Glc dehydrogenase) (UDP-GlcDH) (UDPGDH). [ORG:Glycine max]; [ co-ortholog (1of2) of Q96558, At3g29360, ]	0.23	0.612	1.09	0.000000172	0.32	0.57	0.49	0.0205	0.39	1	0.59	0.0283	AT3G29360.1	NULL	UDP-glucose 6-dehydrogenase family protein
PtpAffx.215737.1.S1_at	Potri.015G063500	ABC transporter family protein; similar to AbcA; similar to Dictyostelium discoideum; similar to DDU66526; similar to member of ATH subfamily; [ co-ortholog (2of2) of At5g61690, At5g61730, At3g47730, ]	0.76	0.0000183	0.14	0.814	-0.07	0.941	-0.31	0.274	0.78	0.0436	0.04	0.955	AT3G47730.1	ABCA2,ATATH1,ATH1	ATP-binding cassette A2
PtpAffx.205886.1.S1_x_at	Potri.005G253500	NULL	-0.6	0.00207	0.1	0.88	-0.31	0.593	0.26	0.428	0.32	1	0.47	0.109	AT5G42360.1	NULL	Galactose oxidase/kelch repeat superfamily protein
Ptp.1107.1.A1_at	Potri.002G169800	similar to DEAD box RNA helicase; putative; similar to strong similarity to RNA helicase RH25 (Arabidopsis thaliana) GI:3776023; similar to cDNA DEAD box RNA helicase; similar to RH31; [ co-ortholog (1of2) of At5g63630, At5g08610, At5g08620, ]	-0.04	0.996	0.12	0.853	0.7	0.0339	-0.11	0.833	0.04	1	0.83	0.000444	AT5G08610.1	NULL	P-loop containing nucleoside triphosphate hydrolases superfamily protein
PtpAffx.161219.2.S1_s_at	Potri.014G129200	similar to UDP-XYLOSE SYNTHASE 4; [ co-ortholog (2of2) of At2g47650, At3g62830, ]	-0.31	0.299	0.71	0.00285	0.25	0.705	0.605676	0	0.47	0.887	1	0.00000612	AT3G62830.1	ATUXS2,AUD1,UXS2	NAD(P)-binding Rossmann-fold superfamily protein
PtpAffx.25920.1.S1_a_at	Potri.005G100700	NULL	0.51	0.0137	0.76	0.00111	0.14	0.868	0.07	0.909	0.35	1	-0.21	0.618	AT1G64160.1	NULL	Disease resistance-responsive (dirigent-like protein) family protein
PtpAffx.66675.1.S1_at	Potri.008G035900	NULL	-0.64	0.000596	-0.16	0.777	-0.72	0.0278	-0.43	0.0596	0.41	1	-0.05	0.942	AT2G36985.1	DVL16,ROT4	DVL family protein
PtpAffx.36476.1.A1_s_at	Potri.010G045500	armadillo/beta-catenin repeat family protein; [ ortholog of At3g26600,]	0.71	0.0000743	-0.001355	0	-0.171721	0	0.016264	0	0.196383	0	-0.58	0.0318	AT3G26600.1	ARO4	armadillo repeat only 4
PtpAffx.203817.1.S1_at	Potri.004G060300	NULL	-0.19	0.746	-0.54	0.0427	-0.26	0.671	-0.01	0.993	-0.13	1	-0.27	0.481	AT1G29270.1	NULL	NULL
PtpAffx.205762.1.S1_at	Potri.005G225300	NULL	-0.172195	0	0.72	0.00249	-0.134526	0	-0.0323877	0	0.28	1	0.17	0.714	AT3G23280.2	XBAT35	XB3 ortholog 5 in Arabidopsis thaliana
PtpAffx.8891.4.A1_at	Potri.012G117600	NULL	0.18	0.777	0.74	0.00151	0.76	0.0155	0.41	0.085	-0.12	1	0.79	0.000987	AT3G04770.2	RPSAb	40s ribosomal protein SA B
PtpAffx.150556.1.S1_at	Potri.018G130500	similar to CBL-INTERACTING PROTEIN KINASE 24; similar to SALT OVERLY SENSITIVE 2; [ co-ortholog (1of2) of At5g35410, ]	-0.52	0.012	-0.39	0.237	-0.4	0.414	0.31	0.267	0.27	1	0.19	0.669	AT5G35410.1	ATSOS2,CIPK24,SNRK3.11,SOS2	Protein kinase superfamily protein
Ptp.1552.1.S1_s_at	Potri.002G202300	similar to probable sucrose synthase (EC 2.4.1.13) 2 - garden pea. [ORG:Pisum sativum]; [ co-ortholog (1of2) of O24301, T06497, At4g02280, ]	0.14	0.893	-0.3	0.443	-0.73	0.0234	-0.25	0.449	0.15	1	-1.1	0.00000039	AT4G02280.1	ATSUS3,SUS3	sucrose synthase 3
PtpAffx.572.3.S1_at	Potri.010G129200	similar to DNA-binding protein RAV2 (RAV2); similar to AP2 domain-containing protein RAP2.8; similar to RAV2 GI:3868859 from (Arabidopsis thaliana); similar to AP2 domain containing protein RAP2.8 (Arabidopsis thaliana) GI:2281641; similar to mRNA for R;	1.41	0	2.93366	0	-0.44	0.325	0.80542	0	1.59	7.89E-010	-0.66	0.00995	AT1G25560.1	EDF1,TEM1	AP2/B3 transcription factor family protein
PtpAffx.66318.1.S1_a_at	Potri.005G257900	bZIP transcription factor family protein; [ ortholog of At1g42990,]	2.02	0	0.8	0.000435	-0.02	0.982	0.12	0.796	1.2	0.0000189	-0.94	0.0000295	AT1G42990.1	ATBZIP60,BZIP60	basic region/leucine zipper motif 60
PtpAffx.24092.1.S1_at	Potri.T056300	NULL	-0.37	0.168	-0.76	0.000979	-0.335852	0	-0.47	0.0319	-0.18	1	-0.16	0.74	AT3G05950.1	NULL	RmlC-like cupins superfamily protein
PtpAffx.214395.1.S1_at	Potri.018G094900	NULL	3.25	0	2.51742	0	-0.100983	0	-0.0245483	0	1.9179	0	-1.26826	0	AT4G25810.1	XTH23,XTR6	xyloglucan endotransglycosylase 6
Ptp.1622.1.A1_s_at	Potri.007G046900	similar to leucine-rich repeat transmembrane protein kinase; putative; [ co-ortholog (1of2) of At5g67200, ]	-0.12	0.938	-0.57	0.0316	0.04	0.965	-0.03	0.968	-0.39	1	-0.04	0.945	AT5G67200.1	NULL	Leucine-rich repeat protein kinase family protein
Ptp.6180.2.A1_s_at	Potri.001G088800	NULL	1.27	0	0.71	0.00305	-0.07	0.946	0.01	0.991	0.85	0.0162	-0.54	0.0488	AT5G42050.1	NULL	DCD (Development and Cell Death) domain protein
PtpAffx.154317.1.A1_s_at	Potri.014G039900	NULL	1.39	0	0.224939	0	-0.256712	0	0.218776	0	0.938832	0	-0.53	0.0549	AT1G19270.1	DA1	DA1
PtpAffx.209715.1.S1_at	Potri.011G044300	similar to beta-galactosidase. [ORG:Cicer arietinum]; [ co-ortholog (4of5) of AAG12249, AAR27062, CAA10128, AAF67342, ]	0	1	-0.46	0.124	-0.68	0.0438	-0.09	0.868	-0.01	1	-0.58	0.0295	AT2G28470.1	BGAL8	beta-galactosidase 8
PtpAffx.158805.1.S1_at	Potri.001G172400	NULL	-0.55	0.00582	0.1	0.876	-0.83	0.00574	0.0717047	0	0.780878	0	0.0377607	0	AT4G25970.1	PSD3	phosphatidylserine decarboxylase 3
Ptp.5964.1.S1_at	Potri.015G000900	NULL	-0.03	0.998	0.65	0.0078	-0.02	0.981	0.05	0.931	0.01	1	0	0.995	AT3G49550.1	NULL	NULL
PtpAffx.48257.1.A1_at	Potri.007G104300	NULL	1.42	0	0.2	0.696	0.13	0.882	-0.14	0.743	0.85	0.0182	-0.28	0.46	AT5G20680.1	TBL16	TRICHOME BIREFRINGENCE-LIKE 16
PtpAffx.114251.1.A1_at	Potri.005G203200	NULL	-0.46	0.0364	-0.32	0.405	-0.59	0.112	-0.17	0.682	0.27	1	-0.43	0.152	AT4G18170.1	ATWRKY28,WRKY28	WRKY DNA-binding protein 28
PtpAffx.212915.1.S1_at	Potri.015G103900	NULL	1.02	6.88E-010	-0.07021	0	-0.439168	0	-0.253268	0	0.583995	0	-0.72	0.00366	AT1G24140.1	NULL	Matrixin family protein
PtpAffx.503.2.S1_at	Potri.012G077300	similar to expressed protein in Arabidopsis thaliana; [ co-ortholog (1of2) of At5g62900, At5g67620, At5g50090, ]	-0.38	0.135	-0.59	0.0229	-0.19	0.791	0.34	0.194	0.26	1	0.23	0.581	AT5G50090.1	NULL	NULL
PtpAffx.129936.1.S1_at	Potri.016G010200	NULL	-0.35	0.203	0.1	0.88	-0.31	0.59	0.57	0.00417	0.11	1	0.23	0.567	AT3G07810.1	NULL	RNA-binding (RRM/RBD/RNP motifs) family protein
PtpAffx.37666.1.S1_at	Potri.015G002300	similar to PSEUDO-RESPONSE REGULATOR 5; [ co-ortholog (2of3) of At5g24470, ]	-0.01	0.999	-0.36	0.307	-0.88	0.0026	-0.39	0.111	0.69	0.14	-0.46	0.118	AT5G24470.1	APRR5,PRR5	pseudo-response regulator 5
Ptp.5730.2.S1_a_at	Potri.006G116800	similar to phosphopyruvate hydratase (EC 4.2.1.11) - castor bean. [ORG:Ricinus communis]; [ ortholog of At2g36530,S39203,P42896,]	-0.24	0.587	0.15	0.791	0.19	0.79	0.69	0.000242	0.18	1	0.68	0.00718	AT2G36530.1	ENO2,LOS2	Enolase
PtpAffx.202064.1.S1_at	Potri.002G127300	similar to protein phosphatase 2C-related; similar to PP2C-related; similar to protein phosphatase 2C GB:AAD25933 GI:4587992 from (Arabidopsis thaliana); [ co-ortholog (2of2) of At1g47380, ]	0.42	0.0787	0.59	0.0223	0.13	0.877	-0.02	0.983	0.32	1	0.08	0.894	AT1G47380.1	NULL	Protein phosphatase 2C family protein
PtpAffx.1691.1.A1_a_at	Potri.010G140200	NULL	-0.25	0.526	-0.55	0.0404	-0.29	0.62	-0.01	0.989	0.03	1	-0.18	0.702	AT1G69080.1	NULL	Adenine nucleotide alpha hydrolases-like superfamily protein
PtpAffx.13092.1.S1_a_at	Potri.015G052200	NULL	-0.13	0.903	-0.67	0.0057	0.07	0.948	-0.22	0.517	-0.24	1	0.13	0.802	AT5G23060.1	CaS	calcium sensing receptor
PtpAffx.9204.1.S1_at	Potri.015G030700	similar to mitogen-activated protein kinase kinase (MAPKK); similar to putative (MKK9); similar to mitogen-activated protein kinase kinase (MAPKK) family; similar to PMID:12119167; similar to member of MAP Kinase Kinase; [ co-ortholog (1of2) of At1g73500,	1.85	0	1.79	0	-0.22	0.741	-0.1	0.841	0.92	0.00542	-0.96	0.0000217	AT1G73500.1	ATMKK9,MKK9	MAP kinase kinase 9
PtpAffx.211163.1.S1_s_at	Potri.001G410400	similar to DWARF IN LIGHT 1; [ co-ortholog (1of2) of At5g54510, At4g27260, ]	-0.13	0.902	-0.18	0.727	-1.02	0.000192	-0.48	0.0272	0.36	1	-0.75	0.00207	AT5G54510.1	DFL1,GH3.6	Auxin-responsive GH3 family protein
PtpAffx.142991.1.S1_at	Potri.014G123400	similar to expressed protein in Arabidopsis thaliana; [ co-ortholog (2of2) of At4g02170, At5g38700, ]	3.6	0	0.980843	0	0.318824	0	0.334252	0	2.08878	0	-1.24139	0	AT5G38700.1	NULL	NULL
PtpAffx.135197.1.S1_at	Potri.010G213200	NULL	0.72	0.0000585	-0.17	0.756	0.09	0.924	0.05	0.932	0.29	1	-0.11	0.846	AT2G39360.1	NULL	Protein kinase superfamily protein
Ptp.6364.1.S1_at	Potri.004G059900	similar to expressed protein in Arabidopsis thaliana; [ co-ortholog (1of2) of At2g42760, ]	0.82	0.00000169	0.39	0.231	-0.18	0.82	-0.02	0.978	0.29	1	-0.71	0.00411	AT2G42760.1	NULL	NULL
PtpAffx.216874.1.S1_s_at	Potri.004G229000	proton-dependent oligopeptide transport (POT) family protein; [ co-ortholog (2of2) of At1g59740, ]	-0.52	0.0133	0.23	0.623	-0.04	0.967	-0.39	0.113	-0.45	0.942	0.01	0.984	AT1G59740.1	NULL	Major facilitator superfamily protein
Ptp.2645.1.S1_s_at	Potri.014G096200	NULL	3.85	0	1.31759	0	-0.64	0.0627	-0.42	0.0774	2.39	0	-2.32	0	AT4G23810.1	ATWRKY53,WRKY53	WRKY family transcription factor
PtpAffx.125453.1.A1_at	Potri.005G164000	NULL	1.01	8.49E-010	0.47	0.11	-0.11	0.898	0.09	0.868	0.24	1	-0.62	0.0179	AT1G78230.1	NULL	Outer arm dynein light chain 1 protein
Ptp.6498.1.S1_s_at	Potri.006G220700	NULL	-0.16	0.845	0.58	0.028	0.21	0.767	0.69	0.000228	-0.06	1	0.64	0.0139	AT1G02180.1	NULL	ferredoxin-related
PtpAffx.13917.1.S1_at	Potri.002G192300	similar to expressed protein in Arabidopsis thaliana; similar to expression supported by MPSS; [ co-ortholog (1of4) of At2g47220, At3g62300, At1g03300, At1g26540, At2g47230, At2g46840, At1g11420, ]	-0.12	0.934	-0.43	0.165	-0.03	0.973	-0.45	0.0475	0.04	1	-0.04	0.953	AT3G62300.2	ATDUF7,DUF7	DOMAIN OF UNKNOWN FUNCTION 724 7
Ptp.1358.1.S1_at	Potri.007G021000	NULL	-0.18	0.78	-0.52	0.0563	0.07	0.94	-0.6	0.00208	-0.01	1	0.12	0.822	AT5G66420.2	NULL	NULL
Ptp.4378.1.S1_s_at	Potri.006G032300	similar to VQ motif-containing protein; [ co-ortholog (2of2) of At3g56880, At2g41010, ]	1.45	0	0.09	0.892	-0.14	0.864	-0.19	0.609	0.82	0.0273	-0.89	0.00011	AT3G56880.1	NULL	VQ motif-containing protein
Ptp.4442.1.S1_at	Potri.014G146100	similar to brassinosteroid-regulated protein. [ORG:Glycine max]; [ co-ortholog (2of2) of AAA81350, At3g23730, T07678, P35694, At4g14130, ]	0.58	0.0028	0.34	0.346	0.31	0.58	0.03	0.973	0.03	1	-0.05	0.944	AT3G23730.1	XTH16	xyloglucan endotransglucosylase/hydrolase 16
PtpAffx.204056.1.S1_s_at	Potri.004G102800	NULL	-0.61	0.00151	-0.51	0.0707	-0.46	0.3	-0.05	0.93	-0.05	1	-0.01	0.99	AT5G61340.1	NULL	NULL
Ptp.2177.1.S1_at	Potri.014G106400	similar to Thylakoid membrane phosphoprotein 14 kDa; similar to chloroplast precursor.; [ co-ortholog (1of2) of At2g46820, ]	-0.12	0.932	-0.59	0.0225	-0.15	0.86	-0.18	0.654	0.02	1	-0.12	0.815	AT2G46820.1	PSAP,PSI-P,PTAC8,TMP14	photosystem I P subunit
PtpAffx.20161.1.A1_at	Potri.003G058600	NULL	-0.23	0.596	-0.55	0.0417	0.12	0.887	0.06	0.925	0.07	1	0.28	0.449	AT3G15550.1	NULL	NULL
PtpAffx.220059.1.S1_at	Potri.001G140900	NULL	-0.54	0.00829	-0.02	0.978	-0.208642	0	0.59	0.00248	0.14	1	0.62	0.0177	AT4G17920.1	NULL	RING/U-box superfamily protein
PtpAffx.142854.1.S1_s_at	Potri.012G015000	similar to fasciclin-like AGP 15. [ORG:Populus alba x Populus tremula]; [ co-ortholog (12of20) of AAT37948, AAT37945, AAT37951, AAT37947, AAT37946, AAT37949, AAD56235, AAT37953, AAT37958, AAT37957, AAT37952, AAT37950, ]	0.187149	0	1.93	0	0.010411	0	1.08497	0	0.24	1	0.91	0.0000669	AT5G03170.1	ATFLA11,FLA11	FASCICLIN-like arabinogalactan-protein 11
PtpAffx.25042.1.A1_at	Potri.018G126900	NULL	-0.55	0.00639	-0.75	0.00132	-0.22	0.741	-0.16	0.699	-0.05	1	0.08	0.893	NULL	NULL	NULL
PtpAffx.58639.1.A1_at	Potri.004G169000	NULL	0.15	0.872	1.16	1.49E-008	-0.11	0.904	-0.02	0.982	0.41	1	0.07	0.915	NULL	NULL	NULL
PtpAffx.7937.1.A1_at	Potri.015G031400	NULL	-0.17	0.813	-0.74	0.00158	-0.14	0.863	-0.29	0.328	0	1	-0.15	0.756	AT3G17790.1	ATACP5,ATPAP17,PAP17	purple acid phosphatase 17
PtpAffx.218368.1.S1_at	Potri.012G118700	NULL	0.51	0.0157	0.59	0.0242	0.06	0.952	-0.24	0.459	0.11	1	-0.57	0.0347	AT1G31280.1	AGO2	Argonaute family protein
Ptp.7425.1.S1_s_at	Potri.011G091200	similar to MULTIDRUG RESISTANCE-ASSOCIATED PROTEIN 2; [ ortholog of At1g30400,At2g34660,]	-0.19	0.761	-0.59	0.0217	-0.14	0.868	-0.84	0.00000212	-0.15	1	-0.29	0.435	AT2G34660.1	ATMRP2,EST4,MRP2	multidrug resistance-associated protein 2
PtpAffx.64085.1.S1_s_at	Potri.011G057100	similar to expressed protein in Arabidopsis thaliana; [ co-ortholog (2of2) of At1g28380, ]	0.14	0.899	0.71	0.00319	0.01	0.996	-0.05	0.931	0.25	1	-0.2	0.651	AT1G28380.1	NSL1	MAC/Perforin domain-containing protein
PtpAffx.17316.1.S1_at	Potri.001G327000	NULL	-0.53	0.00916	0.16	0.775	-0.71	0.0282	-0.09	0.864	0.06	1	-0.41	0.179	AT3G01990.1	ACR6	ACT domain repeat 6
PtpAffx.26581.1.S1_a_at	Potri.008G069000	protein kinase family protein; similar to protein kinase domain containing protein; [ co-ortholog (2of2) of At2g40120, ]	-0.2	0.727	0.133914	0	-0.25	0.699	0.52	0.0122	0.28	1	0.47	0.106	AT2G40120.1	NULL	Protein kinase superfamily protein
PtpAffx.16310.1.S1_at	Potri.014G030500	NULL	0.04	0.998	-0.09	0.889	-0.2	0.78	-0.47	0.0306	0.04	1	-0.46	0.12	AT5G42380.1	CML37,CML39	calmodulin like 37
PtpAffx.140528.1.A1_a_at	Potri.002G081400	similar to nucellin protein; putative; similar to nucellin protein; putative; [ co-ortholog (2of2) of At1g77480, At1g44130, ]	0.0625403	0	1.31	8.58E-011	-0.105795	0	0.39	0.104	0.16	1	-0.0348187	0	AT1G44130.1	NULL	Eukaryotic aspartyl protease family protein
Ptp.4216.1.S1_at	Potri.002G107300	glycosyl transferase family 43 protein; similar to Galactosylgalactosylxylosylprotein 3-beta-glucuronosyltransferase 1; similar to Rattus norvegicus (SP|O35789); similar to Homo sapiens (SP|Q9P2W7); similar to glycosyl transfe; [ ortholog of At1g27600,]	0.59	0.00224	0.27	0.513	0.09	0.928	0.08	0.885	0.32	1	-0.09	0.883	AT1G27600.1	I9H,IRX9-L	Nucleotide-diphospho-sugar transferases superfamily protein
PtpAffx.133834.2.S1_s_at	Potri.007G050100	NULL	-0.298999	0	-0.48	0.098	-0.149953	0	-0.47	0.0333	0.1	1	-0.38	0.236	AT5G67320.1	HOS15	WD-40 repeat family protein
PtpAffx.1235.1.A1_at	Potri.004G181100	NULL	0.81	0.00000253	0.42	0.188	-0.11	0.897	-0.04	0.959	0.33	1	-0.46	0.126	AT1G47670.1	NULL	Transmembrane amino acid transporter family protein
PtpAffx.10771.6.A1_at	Potri.002G032500	wound-responsive family protein; similar to wound inducive gene (GI:8096273)(Nicotiana tabacum); [ co-ortholog (1of2) of At1g19660, At1g75380, ]	-0.18	0.766	-0.55	0.0418	-0.62	0.0751	0.03	0.965	0.02	1	-0.55	0.0458	AT1G75380.1	ATBBD1,BBD1	bifunctional nuclease in basal defense response 1
PtpAffx.81642.1.A1_s_at	Potri.016G032400	bZIP transcription factor family protein; similar to AtbZIP transcription factor GI:17065880 from (Arabidopsis thaliana); [ co-ortholog (1of2) of At3g56660, At2g40950, ]	1.98	0	0.23	0.614	-0.13	0.88	-0.31	0.262	0.78	0.0436	-1.41	1.28E-011	AT2G40950.1	BZIP17	Basic-leucine zipper (bZIP) transcription factor family protein
Ptp.3332.1.S1_at	Potri.006G204300	similar to syringolide-induced protein B13-1-9. [ORG:Glycine max]; [ co-ortholog (2of2) of At2g35980, BAB86894, ]	5.51	0	1.68	0	0.48	0.259	0.277971	0	3.11451	0	-1.84435	0	AT2G35980.1	ATNHL10,NHL10,YLS9	Late embryogenesis abundant (LEA) hydroxyproline-rich glycoprotein family
PtpAffx.32058.1.S1_at	Potri.001G054800	NULL	0.84	0.00000109	0.67	0.00584	0.33	0.543	0.23	0.488	-0.36	1	-0.12	0.829	AT1G74110.1	CYP78A10	cytochrome P450, family 78, subfamily A, polypeptide 10
PtpAffx.39726.1.S1_at	Potri.001G452700	NULL	0.77	0.0000135	0.01	0.996	-0.29	0.63	-0.37	0.151	0.36	1	-0.79	0.000953	AT1G33060.1	ANAC014,NAC014	NAC 014
PtpAffx.224382.1.S1_at	Potri.T151000	NULL	0.2	0.704	0.14	0.815	-0.3	0.601	-0.46	0.0355	-0.01	1	-0.46	0.117	AT3G47570.1	NULL	Leucine-rich repeat protein kinase family protein
PtpAffx.207845.1.S1_at	Potri.008G085000	similar to C2 domain-containing protein; similar to low similarity to GLUT4 vesicle protein (Rattus norvegicus) GI:4193489; [ co-ortholog (2of2) of At1g50260, At3g19830, ]	0.98	3.49E-009	0.94	0.0000122	-0.164557	0	0.163035	0	0.86	0.0149	-0.28	0.461	AT3G19830.1	NTMC2T5.2,NTMC2TYPE5.2	Calcium-dependent lipid-binding (CaLB domain) family protein
PtpAffx.2874.1.S1_s_at	Potri.014G088500	similar to MAP kinase. [ORG:Medicago sativa]; [ co-ortholog (3of3) of CAB37188, ]	0.79	0.00000615	0.7	0.00348	-0.03	0.976	-0.05	0.941	0.48	0.853	-0.29	0.424	AT4G01370.1	ATMPK4,MPK4	MAP kinase 4
Ptp.6999.1.S1_at	Potri.002G150600	NULL	1.75	0	1.89122	0	0.076365	0	-0.175879	0	1.42653	0	-0.229719	0	AT1G08500.1	AtENODL18,ENODL18	early nodulin-like protein 18
PtpAffx.209542.1.S1_at	Potri.010G236800	NULL	-0.17	0.797	-0.73	0.00196	-0.35	0.5	-0.5	0.0181	0.49	0.796	0.17	0.723	AT5G03610.1	NULL	GDSL-like Lipase/Acylhydrolase superfamily protein
PtpAffx.88104.1.A1_at	Potri.008G214600	NULL	0.04	0.997	-0.23	0.611	-0.41	0.387	-0.58	0.00349	0	1	-0.62	0.0177	AT5G18600.1	NULL	Thioredoxin superfamily protein
PtpAffx.222093.1.S1_at	Potri.002G206800	NULL	0.09	0.969	-0.39	0.23	-0.11	0.897	-0.57	0.0044	-0.3	1	-0.67	0.00871	ATMG00090.1	NULL	structural constituent of ribosome;protein binding
PtpAffx.55460.1.A1_at	Potri.014G106600	similar to eugenol O-methyltransferase. [ORG:Rosa chinensis var. spontanea]; [ co-ortholog (4of7) of BAC78826, ]	-0.009479	0	0.0319257	0	0.52	0.192	0.49	0.0237	-0.22	1	0.35	0.29	AT5G54160.1	ATOMT1,OMT1	O-methyltransferase 1
PtpAffx.84459.1.A1_at	Potri.016G054600	similar to calcium-dependent protein kinase; putative; similar to CDPK; putative; similar to calcium-dependent protein kinase; putative; similar to CDPK; putative; similar to calmodulin-domai; [ co-ortholog (1of2) of At2g41860, At3g57530, ]	0.45	0.0467	-0.35	0.322	-0.48	0.266	-0.19	0.618	0.41	1	-0.66	0.00937	AT3G57530.1	ATCPK32,CDPK32,CPK32	calcium-dependent protein kinase 32
PtpAffx.32669.1.A1_s_at	Potri.001G375500	sodium/calcium exchanger family protein; calcium-binding EF hand family protein; [ ortholog of At1g53210,]	-0.04	0.998	0.57	0.0308	0.13	0.871	0.13	0.783	-0.04	1	0.18	0.689	AT1G53210.1	NULL	sodium/calcium exchanger family protein / calcium-binding EF hand family protein
PtpAffx.211355.1.S1_s_at	Potri.013G154100	NULL	-0.2	0.729	-0.54	0.0483	-0.73	0.0219	0.11	0.813	0.02	1	-0.69	0.00615	AT2G40435.1	NULL	NULL
PtpAffx.49472.1.S1_at	Potri.014G101700	similar to calcium-binding protein; putative; similar to EF-hand Ca2++-binding protein CCD1 (Triticum aestivum) GI:9255753; [ ortholog of At2g46600,]	1.52	0	0.89	0.0000442	0.1	0.908	-0.18	0.641	0.75	0.0722	-0.77	0.00145	AT2G46600.1	NULL	Calcium-binding EF-hand family protein
PtpAffx.202861.1.S1_at	Potri.003G045000	NULL	0.02	0.999	-0.42	0.172	-0.68	0.0409	-0.25	0.446	0.42	1	-0.48	0.0962	AT2G25930.1	ELF3,PYK20	hydroxyproline-rich glycoprotein family protein
PtpAffx.72392.1.A1_at	Potri.001G298300	auxin-responsive GH3 family protein; similar to auxin-responsive GH3 product (Glycine max) GI:18591; [ co-ortholog (1of2) of At2g14960, ]	1.83835	0	1.89075	0	-0.402924	0	-0.629779	0	0.87	0.0125	-1.74571	0	AT2G14960.1	GH3.1	Auxin-responsive GH3 family protein
Ptp.7578.1.A1_s_at	Potri.016G113100	NULL	-0.55	0.00685	-0.52	0.0622	-0.46	0.295	-0.32	0.239	0.11	1	-0.06	0.929	AT2G38110.1	ATGPAT6,GPAT6	glycerol-3-phosphate acyltransferase 6
PtpAffx.9731.1.S1_at	Potri.005G242400	similar to expressed protein in Arabidopsis thaliana; [ co-ortholog (2of3) of At1g20100, At1g75860, ]	0.48	0.0293	0.14	0.815	-0.06	0.951	-0.21	0.572	0.23	1	-0.21	0.631	AT2G17787.1	NULL	NULL
Ptp.7337.1.S1_at	Potri.012G063500	NULL	-0.03	0.999	-0.7	0.0038	-0.16014	0	-0.523849	0	0.0945013	0	-0.34	0.321	AT5G08110.1	NULL	nucleic acid binding;ATP-dependent helicases;ATP binding;helicases;ATP-dependent helicases
Ptp.2619.2.S1_at	Potri.009G119900	similar to expressed protein in Arabidopsis thaliana; [ ortholog of At4g34600,At2g16385,]	0.25	0.521	-0.47	0.106	-0.55	0.159	-0.62	0.00136	0.324631	0	-0.982272	0	AT2G16385.1	NULL	NULL
PtpAffx.212901.1.S1_at	Potri.015G101500	NULL	-0.02	0.999	-0.72	0.00257	-0.75	0.017	-0.541629	0	-0.04	1	-1.15	0.00000011	AT5G50790.1	NULL	Nodulin MtN3 family protein
PtpAffx.222412.1.S1_at	Potri.004G185500	NULL	2.44	0	0.20107	0	0.152475	0	-0.013483	0	0.66	0.194	-1.59	0	AT2G36430.1	NULL	Plant protein of unknown function (DUF247)
PtpAffx.4645.3.S1_a_at	Potri.001G383000	NULL	-0.11	0.95	0.66	0.00661	-0.34	0.52	0.28	0.368	0.19	1	-0.18	0.694	AT3G14770.1	NULL	Nodulin MtN3 family protein
PtpAffx.100628.1.S1_s_at	Potri.005G243600	NULL	-0.49	0.0222	0.17	0.764	-0.19	0.8	0.4	0.0993	0.54	0.59	0.98	0.0000107	AT4G35890.1	NULL	winged-helix DNA-binding transcription factor family protein
PtpAffx.212806.1.S1_at	Potri.015G082900	NULL	-0.28	0.43	0.86	0.0000915	-0.15	0.852	-0.01	0.993	0.12	1	0.13	0.807	AT2G42490.1	NULL	Copper amine oxidase family protein
PtpAffx.206163.1.S1_at	Potri.006G069600	similar to Peroxidase 25 precursor (EC 1.11.1.7) (Atperox P25).; [ ortholog of At2g41480,]	0.07	0.984	1.17	1.32E-008	-0.35	0.504	0.0557567	0	0.3	1	0.06	0.919	AT2G41480.1	NULL	Peroxidase superfamily protein
PtpAffx.128139.1.A1_a_at	Potri.002G118400	NULL	0.96	8.1E-009	0.62	0.0137	-0.05	0.959	-0.19	0.621	0.7	0.136	-0.49	0.0864	AT5G63905.1	NULL	NULL
PtpAffx.159450.1.A1_at	Potri.008G045300	NULL	0.03	0.999	0.67	0.00641	0.1	0.914	0.04	0.959	0.07	1	0.17	0.706	AT2G28550.2	RAP2.7,TOE1	related to AP2.7
PtpAffx.214050.1.S1_at	Potri.018G060300	NULL	-0.49	0.0214	0.38	0.262	0.16	0.845	0.39	0.117	0.2	1	0.48	0.102	AT1G72770.1	HAB1	homology to ABI1
PtpAffx.146301.1.S1_s_at	Potri.T161200	NULL	-0.48	0.0284	-0.2	0.694	-0.17	0.836	0.38	0.124	0.23	1	0.43	0.156	AT1G74470.1	NULL	Pyridine nucleotide-disulphide oxidoreductase family protein
PtpAffx.225585.1.S1_at	Potri.004G025900	NULL	0.51	0.0135	0.66	0.00718	-0.24	0.71	-0.18	0.643	0.65	0.217	-0.22	0.598	AT4G05200.1	CRK25	cysteine-rich RLK (RECEPTOR-like protein kinase) 25
PtpAffx.19182.1.A1_at	Potri.003G009000	NULL	-0.11	0.948	1.2	0.000000004	-0.05	0.958	0.14	0.741	0	1	0.02	0.978	AT1G15380.1	NULL	Lactoylglutathione lyase / glyoxalase I family protein
Ptp.2023.1.S1_s_at	Potri.006G017900	similar to expressed protein in Arabidopsis thaliana; [ co-ortholog (2of2) of At4g16400, ]	-0.7	0.000124	-0.54	0.0457	-0.12	0.891	-0.04	0.957	-0.4	1	0.18	0.696	AT4G16400.1	NULL	NULL
Ptp.8056.1.S1_s_at	Potri.001G310500	NULL	2.25	0	1.24	1.05E-009	0.03	0.976	-0.01	0.985	0.99	0.00174	-1.19	2.73E-008	AT5G64300.1	ATGCH,ATRIBA1,GCH,RFD1	GTP cyclohydrolase II
PtpAffx.202477.1.S1_at	Potri.002G224600	glycosyl hydrolase family 17 protein; similar to elicitor inducible chitinase Nt-SubE76 GI:11071974 from (Nicotiana tabacum); [ co-ortholog (3of5) of At2g05790, ]	-0.08	0.976	-0.57	0.0301	-0.01	0.991	-0.2	0.601	-0.26	1	-0.15	0.756	AT2G05790.1	NULL	O-Glycosyl hydrolases family 17 protein
PtpAffx.202363.1.S1_at	Potri.002G198800	similar to expressed protein in Arabidopsis thaliana; [ co-ortholog (1of2) of At4g02170, At5g38700, ]	3.62	0	0.903688	0	0.141132	0	0.170811	0	2.38697	0	-0.811522	0	AT5G38700.1	NULL	NULL
PtpAffx.9525.2.S1_at	Potri.009G097900	NULL	0.63	0.000922	0.17264	0	-0.0874547	0	0.010767	0	0.39	1	-0.21	0.63	AT4G34150.1	NULL	Calcium-dependent lipid-binding (CaLB domain) family protein
PtpAffx.53246.1.S1_s_at	Potri.017G015700	similar to expressed protein in Arabidopsis thaliana; similar to arabinogalactan-protein; similar to AGP (GI:1087015) {Pyrus communis}; similar to Protein E6. (SP:Q01197) {{Gossypium hirsutum}}; [ co-ortholog (1of3) of At1g03820, ]	-0.37	0.15	-0.29	0.469	-0.13	0.882	0.44	0.0498	0.3	1	0.38	0.236	AT1G03820.1	NULL	NULL
PtpAffx.224182.1.S1_at	Potri.001G313000	NULL	-0.3	0.361	0.61	0.0164	-0.54	0.165	-0.07	0.898	0.12	1	-0.31	0.392	AT1G22360.1	AtUGT85A2,UGT85A2	UDP-glucosyl transferase 85A2
PtpAffx.73048.1.S1_at	Potri.014G088100	NULL	0.64	0.00059	0.9	0.0000358	-0.21	0.764	0.16	0.702	0.57	0.475	-0.25	0.532	AT4G00300.2	NULL	fringe-related protein
PtpAffx.3461.1.S1_at	Potri.006G040800	NULL	-0.15	0.878	-0.61	0.0171	-0.51	0.212	-0.24	0.473	-0.05	1	-0.49	0.0902	AT2G41250.1	NULL	Haloacid dehalogenase-like hydrolase (HAD) superfamily protein
Ptp.7826.1.S1_at	Potri.007G139600	NULL	-0.1	0.961	-0.56	0.033	-0.33	0.536	-0.49	0.0239	-0.14	1	-0.31	0.385	AT3G49190.1	NULL	O-acyltransferase (WSD1-like) family protein
PtpAffx.48189.1.A1_at	Potri.016G007900	NULL	0.06	0.993	1.04	0.00000081	0.209485	0	0.13	0.784	0.17	1	0.24	0.556	AT4G31940.1	CYP82C4	cytochrome P450, family 82, subfamily C, polypeptide 4
PtpAffx.128061.1.A1_at	Potri.001G055100	NULL	-0.325125	0	0.32	0.383	-0.102649	0	0.63	0.00122	-0.15	1	0.29	0.423	AT1G27920.1	MAP65-8	microtubule-associated protein 65-8
Ptp.221.1.S1_s_at	Potri.017G097100	NULL	-0.22	0.633	0.33	0.374	0.3	0.603	0.52	0.0129	0.29	1	0.59	0.0286	AT5G15610.2	NULL	Proteasome component (PCI) domain protein
Ptp.2743.1.S1_at	Potri.003G092800	zinc-binding family protein; similar to zinc-binding protein (Pisum sativum) GI:16117799; similar to DUF597; zinc-binding family protein; similar to zinc-binding protein (Pisum sativum) GI:16117799; similar to contai; [ co-ortholog (1of2) of At1g32700, ]	0.72	0.000064	0.55	0.038	-0.39	0.433	-0.32	0.238	0.47	0.893	-1.08	0.000000774	AT4G17900.1	NULL	PLATZ transcription factor family protein
PtpAffx.5701.2.S1_at	Potri.004G035100	NULL	0.65	0.000509	0.2	0.688	0.07	0.945	-0.15	0.737	0.06	1	-0.5	0.0774	AT5G57580.1	NULL	Calmodulin-binding protein
PtpAffx.141260.1.S1_x_at	Potri.013G151500	similar to fasciclin-like AGP 15. [ORG:Populus alba x Populus tremula]; [ co-ortholog (10of20) of AAT37948, AAT37945, AAT37951, AAT37947, AAT37946, AAT37949, AAD56235, AAT37953, AAT37958, AAT37957, AAT37952, AAT37950, ]	0.308446	0	1.76	0	-0.0491283	0	1.09061	0	0.207829	0	0.6	0.0224	AT5G60490.1	FLA12	FASCICLIN-like arabinogalactan-protein 12
PtpAffx.162168.1.S1_at	Potri.003G083000	NULL	-0.119445	0	1.82	0	-0.00558167	0	1.28432	0	0.11	1	0.87	0.000163	NULL	NULL	NULL
PtpAffx.204776.1.S1_at	Potri.009G078500	NULL	-0.01	0.999	0.74	0.00146	-0.14	0.861	0.1	0.835	0.16	1	0.02	0.971	AT2G24030.1	NULL	zinc ion binding;nucleic acid binding
PtpAffx.71013.1.A1_at	Potri.001G402900	similar to SNF4b. [ORG:Medicago truncatula]; [ co-ortholog (1of2) of At5g53750, AAO61675, At4g27460, AAA91175, T10971, ]	0.0151723	0	1.18	8.73E-009	-0.185531	0	0.289584	0	0.48	0.833	0.41	0.189	AT4G27460.1	NULL	Cystathionine beta-synthase (CBS) family protein
Ptp.5577.2.S1_at	Potri.001G162100	NULL	-0.19	0.762	-0.56	0.036	-0.11	0.902	0.3	0.289	-0.05	1	0.13	0.8	AT3G06840.1	NULL	NULL
PtpAffx.59667.1.A1_at	Potri.010G231200	NULL	0.09	0.962	-0.19	0.709	-0.68	0.0388	-0.34	0.194	0.19	1	-0.76	0.00173	AT5G36930.1	NULL	Disease resistance protein (TIR-NBS-LRR class) family
PtpAffx.8521.2.S1_a_at	Potri.010G089300	similar to putative phosphatase. [ORG:Phaseolus vulgaris]; [ co-ortholog (1of2) of AAM94615, CAD57681, At2g32150, ]	1.56	0	1.41	1.25E-012	-0.84	0.00545	-0.07	0.905	1.23	0.00000997	-1.29	9.14E-010	AT2G32150.1	NULL	Haloacid dehalogenase-like hydrolase (HAD) superfamily protein
PtpAffx.77880.1.A1_s_at	Potri.010G114300	similar to heavy-metal-associated domain-containing protein; similar to farnesylated protein ATFP3 (GI:4097547); [ co-ortholog (1of2) of At1g23000, ]	-0.1	0.962	-0.46	0.126	-0.75	0.017	-0.28	0.352	0.29	1	-0.5	0.0793	AT1G23000.1	NULL	Heavy metal transport/detoxification superfamily protein
PtpAffx.162211.2.S1_at	Potri.004G174400	similar to myb family transcription factor (MYB4); similar to Encodes a R2R3 MYB protein which is involved in the response to UV-B. It functions as a repressor of target gene expression. One of its target genes enco; [ ortholog of At4g38620,]	-0.46	0.0386	-0.27	0.514	-0.12	0.884	-0.23	0.513	-0.02	1	0.39	0.22	AT4G38620.1	ATMYB4,MYB4	myb domain protein 4
PtpAffx.209992.1.S1_at	Potri.011G127800	NULL	-0.269536	0	1.27	3.64E-010	-0.330886	0	0.89	0.00000021	0.48	0.843	0.51	0.0761	NULL	NULL	NULL
PtpAffx.78230.1.A1_at	Potri.014G111800	similar to Endochitinase 2 (CHIT 2). [ORG:Arachis hypogaea]; [ ortholog of S65069,At4g01700,Q06014,AAF00131,At1g02360,CAA40208,]	0.67	0.000271	1.18	8.77E-009	0.0238053	0	-0.0190987	0	1.23	0.0000107	0.36	0.279	AT4G01700.1	NULL	Chitinase family protein
PtpAffx.88188.1.S1_a_at	Potri.008G191800	NULL	1.38	0	0.14	0.821	-0.24	0.714	-0.26	0.409	0.88	0.0101	-0.82	0.000475	AT1G70000.1	NULL	myb-like transcription factor family protein
PtpAffx.249.557.A1_at	Potri.018G100400	similar to UDP-D-GLUCURONATE 4-EPIMERASE 1; [ ortholog of At4g30440,]	0.74	0.0000334	0.301054	0	-0.0791173	0	0.357325	0	0.173949	0	-0.335879	0	AT4G30440.1	GAE1	UDP-D-glucuronate 4-epimerase 1
PtpAffx.159753.2.A1_at	Potri.008G142300	NULL	-0.08	0.975	-0.21	0.672	-0.39	0.442	-0.45	0.0462	-0.11	1	-0.13	0.795	AT1G75010.1	ARC3	GTP binding
PtpAffx.14147.1.S1_at	Potri.017G107300	NULL	0.25	0.533	0.78	0.000737	0.29	0.628	-0.08	0.881	0.2	1	0.33	0.342	AT5G57685.1	ATGDU3,GDU3,LSB1	glutamine dumper 3
PtpAffx.151360.1.S1_at	Potri.017G108000	NULL	-0.08	0.98	-0.64	0.0102	-0.06	0.952	-0.2	0.576	-0.01	1	-0.09	0.873	AT5G16000.1	NIK1	NSP-interacting kinase 1
PtpAffx.21486.2.S1_a_at	Potri.002G094200	similar to AP2 domain-containing transcription factor; putative; similar to AP2 domain transcription factor GI:4567204 from (Arabidopsis thaliana); [ co-ortholog (2of2) of At1g22190, At1g78080, At1g36060, ]	0.6	0.00161	0.43	0.159	-0.03	0.975	-0.17	0.667	0.34	1	-0.33	0.349	AT1G78080.1	RAP2.4	related to AP2 4
PtpAffx.11563.1.A1_a_at	Potri.008G009800	similar to MAP KINASE KINASE 4; similar to MITOGEN-ACTIVATED PROTEIN KINASE KINASE 4; [ co-ortholog (2of2) of At1g51660, ]	0.65	0.000444	0.16	0.775	0.03	0.973	-0.08	0.875	0.29	1	-0.25	0.535	AT1G51660.1	ATMEK4,ATMKK4,MKK4	mitogen-activated protein kinase kinase 4
PtpAffx.200050.1.S1_at	Potri.001G009800	similar to chaperone protein dnaJ-related; similar to Chaperone protein dnaJ (Heat shock protein 40) (SP:Q9UXR9) {{Methanosarcina thermophila}}; [ ortholog of At2g34860,]	-0.04	0.997	-0.76	0.00112	-0.04	0.965	-0.18	0.647	-0.08	1	-0.09	0.871	AT2G34860.1	EDA3	DnaJ/Hsp40 cysteine-rich domain superfamily protein
PtpAffx.221762.1.S1_s_at	Potri.012G012800	similar to splicing factor-related; similar to splicing factor SP:Q12874 from (Homo sapiens); [ co-ortholog (1of4) of At5g06160, ]	-0.63	0.000839	-0.07	0.928	0.04	0.966	0.39	0.105	0.22	1	0.54	0.0531	AT5G06160.1	ATO	splicing factor-related
Ptp.3050.1.S1_s_at	Potri.014G115000	similar to Probable xyloglucan endotransglucosylase/hydrolase protein 33 precursor (EC 2.4.1.207) (At-XTH33) (XTH-33).; [ ortholog of At1g10550,]	-0.17	0.804	0	0.998	0.79	0.0101	0.38	0.12	-0.34	1	0.97	0.000015	AT1G10550.1	XET,XTH33	xyloglucan:xyloglucosyl transferase 33
PtpAffx.153129.1.A1_at	Potri.012G060900	NULL	0.218595	0	1.1	0.000000119	0.130847	0	0.309143	0	0.298844	0	0.145231	0	AT1G49030.1	NULL	PLAC8 family protein
PtpAffx.211077.1.S1_at	Potri.013G060200	similar to myb family transcription factor; similar to myb family transcription factor; similar to myb family transcription factor; [ co-ortholog (2of2) of At5g18240, At3g04030, ]	-0.26	0.502	-0.6	0.0211	-0.51	0.211	-0.19	0.62	0.13	1	-0.33	0.348	AT3G04030.3	NULL	Homeodomain-like superfamily protein
PtpAffx.223147.1.S1_s_at	Potri.T129800	NULL	0.57	0.00374	0.44	0.144	-0.08	0.93	0.06	0.927	0.25	1	-0.54	0.0485	AT3G07040.1	RPM1,RPS3	NB-ARC domain-containing disease resistance protein
PtpAffx.200659.1.S1_at	Potri.001G191300	NULL	-0.16	0.829	0.16	0.773	-0.77	0.0141	-0.29	0.33	0.31	1	-0.18	0.684	AT1G52080.1	AR791	actin binding protein family
PtpAffx.47213.1.S1_at	Potri.003G138800	NULL	-0.56	0.00456	-0.00180667	0	-0.25786	0	0.137661	0	0.513393	0	0.48	0.0982	AT4G30020.1	NULL	PA-domain containing subtilase family protein
Ptp.6264.1.S1_s_at	Potri.004G073000	NULL	1.79	0	0.7	0.0037	-0.61	0.0871	-0.23	0.495	1.29	0.00000288	-1.38	3.95E-011	AT1G01490.1	NULL	Heavy metal transport/detoxification superfamily protein
PtpAffx.16157.1.S1_s_at	Potri.006G101400	similar to expressed protein in Arabidopsis thaliana; [ co-ortholog (2of2) of At2g38250, At5g01380, ]	1.75	0	1.48	1.34E-013	-0.31	0.58	-0.34	0.215	1.5	0.000000011	-0.52	0.0681	AT5G01380.1	NULL	Homeodomain-like superfamily protein
PtpAffx.203980.1.S1_at	Potri.004G086900	NULL	1.28	0	0.44	0.141	0.22	0.742	0.15	0.733	0.78	0.0455	-0.5	0.0767	AT5G37710.1	NULL	alpha/beta-Hydrolases superfamily protein
PtpAffx.156703.2.S1_a_at	Potri.005G156600	NULL	-0.48	0.03	-0.08	0.914	-0.88	0.00281	0.22	0.523	0.32	1	-0.6	0.0227	AT1G58180.2	ATBCA6,BCA6	beta carbonic anhydrase 6
Ptp.7963.1.S1_at	Potri.001G376100	NULL	-0.13	0.92	0.57	0.0298	-0.217465	0	0.696476	0	1.1054	0	0.34	0.314	AT1G73165.1	CLE1	CLAVATA3/ESR-RELATED 1
Ptp.7474.2.S1_at	Potri.001G470300	similar to cellular repressor of E1A-stimulated genes (CREG) family; similar to 1 transmembrane domain containing protein; similar to CREG2 (GI:24371079) (Homo sapiens) and (GI:24371081) (Mus musculus); similar to cellular repressor of E1A-stimulated gene	-0.56	0.00455	-0.78	0.000618	-0.29	0.615	-0.720638	0	0.13	1	-0.32	0.371	AT2G04690.1	NULL	Pyridoxamine 5\'-phosphate oxidase family protein
PtpAffx.36788.2.S1_at	Potri.007G020100	NULL	0.53	0.01	0.05	0.943	-0.07	0.939	0.06	0.925	0.13	1	-0.43	0.152	AT2G18170.1	ATMPK7,MPK7	MAP kinase 7
Ptp.3091.1.S1_at	Potri.001G161700	similar to 26S protease regulatory subunit 7 (26S proteasome subunit 7) (26S proteasome AAA-ATPase subunit RPT1a) (Regulatory particle triple-A ATPase subunit 1a).; [ ortholog of At1g53780,At1g53750,]	-0.43	0.0642	-0.01	0.993	-0.3	0.596	0.53	0.00967	0.17	1	0.09	0.877	AT1G53750.1	RPT1A	regulatory particle triple-A 1A
PtpAffx.11742.2.A1_at	Potri.003G180600	NULL	-0.08	0.98	-0.41	0.196	-0.32	0.558	-0.52	0.0135	0.32	1	-0.03	0.969	AT5G10970.1	NULL	C2H2 and C2HC zinc fingers superfamily protein
PtpAffx.22704.1.A1_at	Potri.005G049300	cytidine/deoxycytidylate deaminase family protein; similar to SP|O34598|Guanine deaminase EC (3 5.4.3.Guanase) (Guanine) (aminase Guanine) (aminohydrolase GAH) (GDEase) ({Bacillus) {subtilis} ; [ co-ortholog (1of2) of At5g28050, At3g05300, ]	-0.04	0.998	0.68	0.00488	0.21	0.76	-0.01	0.988	-0.09	1	0.15	0.767	AT5G28050.2	NULL	Cytidine/deoxycytidylate deaminase family protein
PtpAffx.103875.1.S1_at	Potri.012G109200	exostosin family protein; [ co-ortholog (1of2) of At5g61840, ]	-0.37	0.166	0.26	0.546	-0.08	0.935	0.61	0.00154	0.07	1	0.51	0.0719	AT5G61840.1	GUT1	Exostosin family protein
PtpAffx.212058.1.S1_s_at	Potri.007G003800	NULL	-0.25	0.529	-0.62	0.0134	-0.706488	0	-0.79	0.00000903	0.5	0.769	0	0.996	AT1G32910.1	NULL	HXXXD-type acyl-transferase family protein
PtpAffx.224624.1.S1_s_at	Potri.010G018600	NULL	0.05	0.995	0.7	0.00368	-0.514338	0	0.18	0.635	0.898966	0	0.08	0.896	AT4G21380.1	ARK3,RK3	receptor kinase 3
Ptp.7697.1.S1_at	Potri.010G096400	NULL	0.01	0.999	0.69	0.00444	0.2	0.781	-0.03	0.969	0.23	1	0.37	0.261	AT1G60060.1	NULL	Serine/threonine-protein kinase WNK (With No Lysine)-related
PtpAffx.219345.1.S1_at	Potri.010G204900	NULL	0.12	0.936	-0.137377	0	-0.137241	0	0.46	0.0399	0.66	0.211	0.07	0.904	AT1G55460.1	NULL	DNA/RNA-binding protein Kin17, conserved region
PtpAffx.73869.1.S1_at	Potri.010G210000	photosystem 2 reaction center PsbP family protein; [ co-ortholog (1of2) of At2g39470, ]	-0.2	0.703	-0.66	0.00716	-0.622177	0	-0.09	0.864	0.504821	0	-0.0323243	0	AT2G39470.1	PPL2	PsbP-like protein 2
PtpAffx.157889.1.S1_a_at	Potri.014G081700	NULL	0.6	0.00171	0.44	0.153	-0.17	0.821	-0.21	0.56	0.11	1	-0.66	0.00945	AT4G11610.1	NULL	C2 calcium/lipid-binding plant phosphoribosyltransferase family protein
PtpAffx.202982.1.S1_at	Potri.003G070200	NULL	-0.31	0.327	0	0.998	-0.31	0.576	0.46	0.0385	0.05	1	-0.03	0.969	AT3G14170.1	NULL	Plant protein of unknown function (DUF936)
PtpAffx.73746.1.S1_s_at	Potri.001G341400	NULL	-0.17	0.817	0.09	0.894	0.02	0.988	0.56	0.00492	0.33	1	0.61	0.0214	AT4G35850.1	NULL	Pentatricopeptide repeat (PPR) superfamily protein
Ptp.2780.1.S1_s_at	Potri.008G179400	NULL	0.13	0.918	0.56	0.033	0.14	0.864	0.06	0.918	0.41	1	0.32	0.35	NULL	NULL	NULL
PtpAffx.139139.1.S1_at	Potri.001G173700	phospholipase/carboxylesterase family protein; similar to supported by full length cDNA gi:26450919 from (Arabidopsis thaliana); [ co-ortholog (1of2) of At3g15650, At1g52700, At1g51300, At1g52695, ]	-0.0258927	0	0.67	0.00633	-0.196737	0	0.127831	0	0.112773	0	0.0614763	0	AT1G52700.1	NULL	alpha/beta-Hydrolases superfamily protein
Ptp.6523.1.S1_at	Potri.004G048300	NULL	-0.3	0.359	-0.23	0.623	-0.23	0.727	0.49	0.0239	0.21	1	0.17	0.727	AT1G28400.1	NULL	NULL
PtpAffx.163562.1.S1_s_at	Potri.019G088500	NULL	0.022158	0	0.85	0.000133	0.333849	0	0.196244	0	-0.118716	0	-0.00310567	0	AT5G09360.1	LAC14	laccase 14
PtpAffx.22459.2.S1_a_at	Potri.015G142700	NULL	0.53	0.0103	0.12	0.857	-0.07	0.947	-0.09	0.858	0.49	0.796	0.01	0.994	AT3G47640.1	PYE	basic helix-loop-helix (bHLH) DNA-binding superfamily protein
PtpAffx.102489.1.S1_at	Potri.005G099700	similar to SERINE ACETYLTRANSFERASE-106; [ ortholog of At4g35640,At2g17640,]	0.69	0.00017	0.73	0.00179	-0.03	0.979	-0.06	0.919	0.32	1	-0.16	0.744	AT4G35640.1	ATSERAT3;2,SERAT3;2	serine acetyltransferase 3;2
Ptp.1670.1.S1_s_at	Potri.005G184500	NULL	0.65	0.000529	0.76	0.00109	0.26	0.68	0.01	0.987	0.28	1	-0.1	0.866	AT2G34300.1	NULL	S-adenosyl-L-methionine-dependent methyltransferases superfamily protein
PtpAffx.217465.1.S1_s_at	Potri.011G101800	NULL	-0.29	0.389	0.15	0.786	-0.22	0.75	0.45	0.0484	0.37	1	0.46	0.122	AT1G53520.1	NULL	Chalcone-flavanone isomerase family protein
PtpAffx.208192.1.S1_at	Potri.008G164300	NULL	-0.07	0.986	0.58	0.0258	0.18	0.811	0.249041	0	0.01	1	0.1	0.849	NULL	NULL	NULL
PtpAffx.221807.1.S1_s_at	Potri.014G136400	NULL	1.47	0	0.46	0.127	-0.685523	0	-0.24498	0	0.592686	0	-1.31	4.49E-010	AT2G48010.1	RKF3	receptor-like kinase in in flowers 3
PtpAffx.71376.1.A1_at	Potri.001G220300	NULL	-0.56	0.00519	-0.313599	0	-0.13	0.874	0.16	0.691	0.07	1	0.08	0.896	AT3G59040.1	NULL	Tetratricopeptide repeat (TPR)-like superfamily protein
PtpAffx.213087.1.S1_at	Potri.015G143800	NULL	-0.42	0.0769	-0.69	0.00395	0.01	0.993	0.25	0.437	0.09	1	0.33	0.335	AT5G52280.1	NULL	Myosin heavy chain-related protein
Ptp.6421.1.S1_at	Potri.014G086300	NULL	-0.21	0.683	0.01	0.985	-0.24	0.722	0.5	0.0194	0.29	1	0.1	0.854	AT3G61440.1	ARATH;BSAS3;1,ATCYSC1,CYSC1	cysteine synthase C1
PtpAffx.71066.3.A1_a_at	Potri.002G224100	similar to 1-aminocyclopropane-1-carboxylate oxidase. [ORG:Pyrus pyrifolia]; [ co-ortholog (2of2) of BAA33377, AAC67234, AAD28198, At1g05010, BAD61000, BAD60999, CAD21843, AAQ10260, BAA37133, CAA49553, BAA06526, BAC53656, ]	1.15	9.05E-013	1.43	6.54E-013	-0.03	0.975	-0.03	0.967	0.6	0.351	-0.48	0.103	AT1G05010.1	ACO4,EAT1,EFE	ethylene-forming enzyme
PtpAffx.225117.1.S1_x_at	Potri.003G188900	NULL	0.11	0.943	0.54	0.0475	0.24	0.716	0.05	0.935	-0.15	1	0.09	0.879	AT5G07010.1	ATST2A,ST2A	sulfotransferase 2A
Ptp.6531.1.S1_at	Potri.009G163700	NULL	-0.55	0.00579	0.55	0.0386	-0.13	0.88	0.32	0.256	0.19	1	0.61	0.0214	AT2G27500.1	NULL	Glycosyl hydrolase superfamily protein
PtpAffx.200234.1.S1_at	Potri.001G057700	similar to expressed protein in Arabidopsis thaliana; [ co-ortholog (2of2) of At1g27300, ]	-0.09	0.967	-0.53	0.051	-0.17	0.827	-0.45	0.0442	-0.07	1	-0.21	0.63	AT1G27300.1	NULL	NULL
PtpAffx.204536.1.S1_at	Potri.009G132700	nodulin family protein; similar to nodulin-like protein (Arabidopsis thaliana) GI:3329368; similar to nodule-specific protein Nlj70 (Lotus japonicus) GI:3329366; [ co-ortholog (1of4) of At4g34950, At2g16660, ]	-0.07	0.985	0.63	0.0111	-0.05	0.958	-0.11	0.816	-0.12	1	-0.01	0.985	AT4G34950.1	NULL	Major facilitator superfamily protein
PtpAffx.205088.1.S1_at	Potri.009G003300	NULL	0.05	0.995	0.7	0.00344	-0.33	0.539	0.09	0.86	0.2	1	-0.07	0.907	AT5G15050.1	NULL	Core-2/I-branching beta-1,6-N-acetylglucosaminyltransferase family protein
Ptp.7907.1.A1_at	Potri.013G025100	similar to cation exchanger; similar to putative (CAX11); similar to sodium/calcium exchanger protein (Mus musculus) gi|13925661|gb|AAK49407|; Ca2++:Cation Antiporter (CaCA) family member; similar to member of Potassium-dependent sodium-calcium exchanger	0.49	0.0224	0.16	0.774	0.18	0.818	0.03	0.962	0.2	1	-0.08	0.892	AT1G08960.1	ATCAX11,CAX11	cation exchanger 11
Ptp.591.1.S1_at	Potri.018G059200	NULL	0.01	0.999	-0.57	0.0289	-0.5	0.23	-0.36	0.165	0.36	1	-0.23	0.566	AT1G55340.1	NULL	Protein of unknown function (DUF1639)
Ptp.7259.1.A1_at	Potri.006G214600	NULL	1.45	0	-0.12	0.856	-0.24	0.717	-0.22	0.538	0.94	0.00433	-0.78	0.00125	AT1G07710.1	NULL	Ankyrin repeat family protein
PtpAffx.121626.1.A1_at	Potri.010G169400	NULL	-0.16	0.829	-0.56	0.0361	-0.11	0.903	-0.28	0.357	-0.31	1	-0.21	0.619	AT1G69600.1	ATHB29,ZFHD1	zinc finger homeodomain 1
PtpAffx.205937.1.S1_at	Potri.006G004900	NULL	-0.4	0.109	-0.68	0.00502	-0.08	0.938	-0.4	0.0923	0.28	1	0.4	0.202	AT5G47680.1	NULL	NULL
Ptp.902.1.S1_s_at	Potri.002G245500	NULL	0.24	0.569	0.57	0.0301	0.32	0.56	-0.06	0.918	-0.13	1	-0.08	0.898	AT5G48655.1	NULL	RING/U-box superfamily protein
PtpAffx.208260.1.S1_at	Potri.008G181200	leucine-rich repeat family protein; protein kinase family protein; similar to light repressible receptor protein kinase (Arabidopsis thaliana) gi|1321686|emb|CAA66376|; [ co-ortholog (1of2) of At1g67720, ]	-0.08	0.975	-0.6	0.0201	-0.36	0.495	-0.12	0.795	0.13	1	-0.4	0.198	AT1G67720.1	NULL	Leucine-rich repeat protein kinase family protein
PtpAffx.9055.2.S1_s_at	Potri.010G072200	NULL	-0.695428	0	-0.409242	0	0.52	0.188	0.65	0.000658	0.61	0.316	1.36725	0	NULL	NULL	NULL
PtpAffx.211039.1.S1_at	Potri.013G051300	similar to putative leucine-rich repeat transmembrane protein kinase. [ORG:Malus x domestica]; [ co-ortholog (7of26) of AAQ54490, ]	-0.38	0.132	-0.71	0.00289	-0.32	0.564	-0.4	0.0966	-0.17	1	-0.2	0.658	AT5G63930.1	NULL	Leucine-rich repeat protein kinase family protein
PtpAffx.120558.1.A1_at	Potri.019G090900	NULL	0.49857	0	-0.17	0.754	-0.677253	0	-1.3	0	0.508255	0	-1.3	7.09E-010	NULL	NULL	NULL
PtpAffx.91223.2.S1_at	Potri.007G008600	NULL	-0.31	0.332	-0.05	0.949	-0.17	0.824	0.48	0.0279	0.52	0.69	0.5	0.0767	NULL	NULL	NULL
Ptp.153.1.S1_at	Potri.011G106100	NULL	-0.13	0.918	-0.73	0.00185	0.01	0.993	-0.12	0.804	0.08	1	0.17	0.724	AT1G78630.1	emb1473	Ribosomal protein L13 family protein
PtpAffx.80384.1.S1_at	Potri.002G037700	armadillo/beta-catenin repeat family protein; similar to U-box domain-containing protein; [ co-ortholog (2of2) of At3g54790, ]	-0.1	0.961	0.58	0.0263	0	0.999	0.28	0.358	0.05	1	0.35	0.307	AT3G54790.1	NULL	ARM repeat superfamily protein
PtpAffx.224045.1.S1_at	Potri.002G181900	NULL	0.288675	0	0.55	0.0397	-0.147406	0	-0.362559	0	0.00273267	0	-0.411506	0	AT4G35580.2	NTL9	NAC transcription factor-like 9
Ptp.5112.2.S1_a_at	Potri.013G153400	similar to SP8 binding protein homolog - cucumber. [ORG:Cucumis sativus]; [ co-ortholog (5of9) of JC6203, AAC37515, ]	1.86	0	0.85	0.000133	-0.67	0.0439	-0.18	0.643	1.58	0.000000001	-1.12	0.000000231	AT2G03340.1	WRKY3	WRKY DNA-binding protein 3
PtpAffx.152061.1.S1_s_at	Potri.013G056800	similar to Tubulin alpha-1 chain.; [ co-ortholog (2of2) of At1g64740, ]	-0.28	0.427	0.24	0.606	-0.11	0.902	0.45	0.0424	-0.01	1	0.13	0.794	AT5G19780.1	TUA5	tubulin alpha-5
PtpAffx.141217.1.A1_at	Potri.018G083700	NULL	-0.47	0.0304	-0.08	0.905	-0.27	0.67	0	1	-0.04	1	0.2	0.656	AT4G29100.1	NULL	basic helix-loop-helix (bHLH) DNA-binding superfamily protein
Ptp.3169.2.S1_a_at	Potri.010G109100	NULL	2.53	0	1.73872	0	-0.04	0.97	-0.54	0.00915	1.41	0.000000117	-1.04	0.00000251	AT1G14870.1	PCR2	PLANT CADMIUM RESISTANCE 2
PtpAffx.224379.1.S1_s_at	Potri.004G033300	NULL	1.99	0	0.167772	0	-0.170931	0	-0.54447	0	0.563891	0	-1.63	0	AT4G05070.1	NULL	Wound-responsive family protein
PtpAffx.216691.1.S1_at	Potri.012G078900	NULL	0.91	6.39E-008	0.17	0.751	-0.54	0.165	-0.03	0.969	0.57	0.455	-1.01	0.00000527	AT1G60190.1	NULL	ARM repeat superfamily protein
PtpAffx.137829.1.S1_at	Potri.001G404400	no apical meristem (NAM) family protein; similar to AtNAC2 (Arabidopsis thaliana) GI:12060426; similar to jasmonic acid 2 GB:AAF04915 from (Lycopersicon esculentum); [ co-ortholog (1of2) of At3g15510, ]	0.16	0.832	0.94	0.0000126	-0.45	0.325	0.15	0.711	0.44	1	-0.24	0.557	AT3G15510.1	ANAC056,ATNAC2,NAC2,NARS1	NAC domain containing protein 2
PtpAffx.203510.1.S1_at	Potri.003G207200	basic helix-loop-helix (bHLH) family protein; [ co-ortholog (1of4) of At1g51140, ]	-0.3	0.354	-0.33	0.368	-0.68	0.041	-0.09	0.862	0.2	1	-0.39	0.219	AT1G51140.1	NULL	basic helix-loop-helix (bHLH) DNA-binding superfamily protein
PtpAffx.219784.1.S1_at	Potri.006G122400	NULL	0.272817	0	1.07	0.000000282	0.0937967	0	-0.0477417	0	0.186733	0	-0.050922	0	AT2G39210.1	NULL	Major facilitator superfamily protein
PtpAffx.66810.1.S1_at	Potri.001G298700	NULL	-0.51	0.016	-0.46	0.118	-0.52	0.198	-0.29	0.323	-0.03	1	-0.3	0.413	AT1G24625.1	ZFP7	zinc finger protein 7
PtpAffx.202769.1.S1_at	Potri.018G110600	NULL	0.08	0.974	0.4	0.218	-0.81	0.00837	-0.45	0.0427	0.4	1	-0.42	0.176	AT5G58050.1	SVL4	SHV3-like 4
Ptp.7381.1.S1_at	Potri.010G010500	NULL	3.11	0	0.58	0.0283	0.19	0.8	0	0.998	1.55	2.22E-009	-1.52	2.13E-013	AT3G16720.1	ATL2,TL2	TOXICOS EN LEVADURA 2
PtpAffx.158487.1.S1_s_at	Potri.001G329100	NULL	0	0.999	0.6	0.0192	-0.23	0.728	0.03	0.97	0.25	1	0.16	0.731	AT3G01930.2	NULL	Major facilitator superfamily protein
PtpAffx.24363.1.S1_at	Potri.T131900	NULL	1.59	0	0.303013	0	-0.271509	0	-0.130995	0	0.398533	0	-1.81	0	AT2G31945.1	NULL	NULL
Ptp.5346.1.S1_at	Potri.008G100800	similar to dihydrolipoamide dehydrogenase (EC 1.8.1.4) 2 precursor [similarity] - soybean. [ORG:Glycine max]; [ ortholog of T08854,1DXL_B,CAA45066,AAC26053,BAB44156,S22384,At1g48030,T06332,AAB30526,CAA44729,At3g17240,P31023,]	-0.25	0.535	0.33	0.379	0.17	0.822	0.49	0.0213	0.16	1	0.65	0.0112	AT3G17240.1	mtLPD2	lipoamide dehydrogenase 2
Ptp.3024.1.A1_at	Potri.002G168700	NULL	3.08122	0	1.6943	0	-0.045837	0	-0.30208	0	1.64498	0	-1.97	0	AT4G23810.1	ATWRKY53,WRKY53	WRKY family transcription factor
PtpAffx.151056.1.S1_at	Potri.014G016800	interferon-related developmental regulator family protein; similar to IFRD protein family; similar to IFR1 protein GI:16580630 (Gallus gallus); similar to Interferon-related developmental reg; [ co-ortholog (2of2) of At1g27760, ]	-0.49	0.0211	0.08	0.914	-0.45	0.311	0.244086	0	0.45	0.954	0.16	0.729	AT1G27760.3	ATSAT32,SAT32	interferon-related developmental regulator family protein / IFRD protein family
PtpAffx.219575.1.S1_s_at	Potri.005G154600	NULL	-0.56	0.00454	-0.12	0.853	-0.36	0.485	0.206233	0	0.41	1	0.14	0.789	ATCG00120.1	NULL	ATP synthase subunit alpha
Ptp.3776.1.S1_x_at	Potri.004G086600	similar to lipid transfer protein - garden pea. [ORG:Pisum sativum]; [ co-ortholog (2of2) of AAF26451, T12079, Q9M5X7, Q9M5X6, P83434, AAQ74627, CAA74892, AAQ74628, CAB96874, CAA05771, AAC49860, AAK28533, AAL32039, O23758, AAM00272, CAC86258, T06820, AAF2	-0.43	0.0673	-0.06	0.936	-0.28	0.652	0.47	0.0305	0.27	1	0.41	0.187	AT2G38540.1	ATLTP1,LP1,LTP1	lipid transfer protein 1
PtpAffx.36261.1.S1_a_at	Potri.002G004900	NULL	2.2	0	0.660545	0	0.02	0.982	-0.17	0.671	0.82	0.0246	-1.34	1.55E-010	AT3G57710.1	NULL	Protein kinase superfamily protein
PtpAffx.139032.1.S1_at	Potri.010G089800	NULL	-0.09	0.966	1.1	0.000000135	-0.21	0.769	0.42	0.0709	0.21	1	-0.27	0.479	AT5G26340.1	ATSTP13,MSS1,STP13	Major facilitator superfamily protein
PtpAffx.202217.1.S1_at	Potri.002G159700	NULL	-0.0528327	0	0.25	0.569	-0.100194	0	0.5	0.0169	-0.0156553	0	0.0373303	0	AT4G00460.2	ATROPGEF3,ROPGEF3	RHO guanyl-nucleotide exchange factor 3
PtpAffx.10823.1.S1_s_at	Potri.003G199600	NULL	1.02	6.05E-010	-0.08	0.912	0.17	0.827	-0.24	0.47	0.44	1	-0.39	0.223	AT3G14460.1	NULL	LRR and NB-ARC domains-containing disease resistance protein
PtpAffx.200185.1.S1_s_at	Potri.001G015100	similar to Cyanogenic beta-glucosidase precursor (Linamarase). [ORG:Trifolium repens]; [ co-ortholog (2of2) of AAA93032, AAL07434, CAA49835, P26204, GLJY31, CAA40057, At3g60130, AAL06338, CAA40058, AAL07435, AAL39079, AAF04007, At5g44640, S31918, AAL35324	-0.55	0.00592	-0.3	0.442	-0.31	0.584	-0.08	0.881	0.11	1	0.14	0.79	AT5G44640.1	BGLU13	beta glucosidase 13
PtpAffx.5941.1.S1_at	Potri.004G181700	similar to expansin-like protein. [ORG:Quercus robur]; [ co-ortholog (2of2) of CAE12163, At3g45960, At3g45970, At4g38400, ]	0.63	0.00076	0.99	0.00000347	-0.05	0.956	0.24	0.479	0.52	0.648	-0.27	0.479	AT4G38400.1	ATEXLA2,ATEXPL2,ATHEXP BETA 2.2,EXLA2,EXPL2	expansin-like A2
PtpAffx.65824.1.A1_at	Potri.001G001600	similar to Probable pyruvate kinase; similar to cytosolic isozyme (EC 2.7.1.40) (PK).; [ co-ortholog (2of2) of At5g56350, At4g26390, ]	-0.22	0.636	0.53	0.0505	0.16	0.847	0.48	0.0262	0.21	1	0.67	0.00789	AT5G56350.1	NULL	Pyruvate kinase family protein
PtpAffx.54440.1.A1_at	Potri.010G071500	NULL	0.84	0.000000957	1.7338	0	-0.14	0.868	-0.18	0.65	0.51	0.707	-0.33	0.342	AT2G38940.1	ATPT2,PHT1;4	phosphate transporter 1;4
PtpAffx.225252.1.S1_at	Potri.011G161500	NULL	-0.940455	0	1.71332	0	-0.222495	0	1.99	0	1.29319	0	2.37	0	AT2G34790.1	EDA28,MEE23	FAD-binding Berberine family protein
PtpAffx.107894.2.A1_a_at	Potri.001G058000	NULL	0.22	0.636	-0.17	0.751	-0.29	0.625	-0.47	0.0305	0.57	0.47	-0.01	0.992	AT3G48660.1	NULL	Protein of unknown function (DUF 3339)
PtpAffx.119508.1.A1_at	Potri.003G072700	similar to pectinesterase. [ORG:Phaseolus vulgaris]; [ ortholog of At1g53840,S53105,Q43111,CAA59482,S25172,CAA48169,At3g14300,]	1.33	0	0.26	0.536	0.09	0.926	-0.12	0.81	0.52	0.659	-0.64	0.0138	AT1G53840.1	ATPME1,PME1	pectin methylesterase 1
Ptp.5471.2.S1_at	Potri.008G226500	similar to translationally controlled tumor-like protein. [ORG:Glycine max]; [ co-ortholog (2of2) of Q9ZSW9, AAL18814, Q944T2, AAD10032, ]	0.74	0.0000288	0.71	0.00279	0.34	0.518	0.29	0.311	0.07	1	0.12	0.828	AT3G16640.1	TCTP	translationally controlled tumor protein
PtpAffx.152938.1.A1_at	Potri.008G029300	NULL	-0.210606	0	-0.8	0.000422	-0.560429	0	-0.105401	0	0.205847	0	-0.197801	0	AT3G52180.2	ATPTPKIS1,ATSEX4,DSP4,SEX4	dual specificity protein phosphatase (DsPTP1) family protein
Ptp.6598.1.S1_s_at	Potri.006G141400	NULL	0	0.999	0.16	0.774	1.06	0.0000994	1.32578	0	-0.387589	0	0.888651	0	AT5G07990.1	CYP75B1,D501,TT7	Cytochrome P450 superfamily protein
PtpAffx.3198.1.S1_s_at	Potri.003G030000	NULL	-0.46	0.039	0.12	0.856	-0.34	0.528	0.01	0.99	0.23187	0	0.172132	0	AT1G80490.2	TPR1	TOPLESS-related 1
PtpAffx.20694.2.S1_a_at	Potri.005G025800	similar to RALF-LIKE 23; [ co-ortholog (1of3) of At3g16570, At4g15800, ]	0.59	0.00246	0.22	0.639	0.26	0.674	0.05	0.934	0.17	1	-0.08	0.891	AT4G15800.1	RALFL33	ralf-like 33
PtpAffx.54705.1.S1_at	Potri.004G093100	NULL	0.49	0.021	0.5	0.0779	0.159361	0	0.0355003	0	0.51	0.719	0.04	0.95	AT2G01300.1	NULL	NULL
PtpAffx.95107.1.A1_s_at	Potri.001G163100	similar to expressed protein in Arabidopsis thaliana; [ co-ortholog (2of2) of At3g14280, ]	-0.37	0.154	-0.72	0.00233	-0.39	0.424	-0.18	0.644	0.09	1	-0.25	0.524	AT3G14280.1	NULL	NULL
PtpAffx.7262.1.A1_at	Potri.002G032300	cyclin family protein; similar to cyclin T1 (Homo sapiens) GI:2981196; similar to N-terminal domain; [ ortholog of At1g27630,]	0.3	0.344	0.54	0.0474	-0.26	0.682	0.02	0.984	0.45	0.947	-0.29	0.423	AT5G45190.1	NULL	Cyclin family protein
Ptp.5570.1.S1_at	Potri.010G141900	similar to GTP-binding protein Sar1. [ORG:Malus x domestica]; [ co-ortholog (1of3) of At4g02080, At1g02620, AAC05127, ]	0.01	0.999	0.7	0.00358	0.26	0.681	0.25	0.432	0.04	1	0.34	0.323	AT4G02080.1	ASAR1,ATSAR2,ATSARA1C,SAR2	secretion-associated RAS super family 2
PtpAffx.147926.1.S1_s_at	Potri.018G122700	NULL	-0.2	0.718	0.67	0.00611	-0.142323	0	0.568278	0	0.35	1	0.56	0.0411	AT1G15690.1	ATAVP3,AtVHP1;1,AVP-3,AVP1	Inorganic H pyrophosphatase family protein
PtpAffx.10860.1.S1_at	Potri.006G081400	NULL	0.23	0.605	0.64	0.00932	0.01	0.993	0.05	0.935	0.32	1	-0.09	0.883	AT4G28400.1	NULL	Protein phosphatase 2C family protein
Ptp.1995.1.S1_s_at	Potri.006G044600	similar to LIGHT STRESS-REGULATED 1; similar to EARLY RESPONSIVE TO DEHYDRATION 15; [ co-ortholog (1of2) of At2g41430, ]	0.93	3.32E-008	0.8	0.000464	-0.02	0.983	-0.05	0.937	0.37	1	-0.58	0.0324	AT2G41430.1	CID1,ERD15,LSR1	dehydration-induced protein (ERD15)
PtpAffx.5566.1.A1_at	Potri.010G226500	armadillo/beta-catenin repeat family protein; U-box domain-containing family protein; [ co-ortholog (2of2) of At3g54850, ]	0.01	0.999	0.64	0.00999	-0.1	0.911	-0.11	0.812	0.13	1	-0.08	0.896	AT3G54850.1	ATPUB14,PUB14	plant U-box 14
PtpAffx.60606.2.A1_s_at	Potri.001G454500	NULL	-0.24	0.555	-0.71	0.00283	-0.38	0.461	-0.24	0.475	0.29	1	-0.08	0.889	AT1G76890.2	AT-GT2,GT2	Duplicated homeodomain-like superfamily protein
PtpAffx.17557.1.S1_a_at	Potri.008G074500	NULL	0.55	0.00638	0.01	0.991	-0.18	0.806	0.336715	0	0.64	0.245	-0.28	0.462	AT5G34930.1	NULL	arogenate dehydrogenase
Ptp.216.1.A1_at	Potri.006G220700	NULL	-0.15	0.869	0.39	0.233	0.28	0.642	0.58	0.00347	-0.15	1	0.55	0.0438	AT1G02180.1	NULL	ferredoxin-related
PtpAffx.39413.1.S1_at	Potri.012G118700	NULL	0.74	0.0000314	0.44	0.15	0.17	0.822	-0.16	0.7	-0.1	1	-0.55	0.0454	AT1G31280.1	AGO2	Argonaute family protein
PtpAffx.7681.1.A1_at	Potri.006G128200	NULL	-0.01	0.999	-0.24	0.583	-0.05	0.962	0.48	0.0248	-0.44	1	-0.01	0.993	AT5G60660.1	PIP2;4,PIP2F	plasma membrane intrinsic protein 2;4
PtpAffx.204176.1.S1_at	Potri.004G118700	similar to expressed protein in Arabidopsis thaliana; [ co-ortholog (1of3) of At3g01015, At5g15510, ]	-0.22	0.656	-0.25	0.557	0.04	0.97	0.52	0.0117	0.24	1	0.49	0.0867	AT5G15510.1	NULL	TPX2 (targeting protein for Xklp2) protein family
PtpAffx.207273.1.S1_s_at	Potri.007G042900	NULL	0.72	0.0000526	0.57	0.0312	0.06	0.954	0.08	0.892	0.73	0.0882	-0.11	0.839	AT2G15680.1	NULL	Calcium-binding EF-hand family protein
PtpAffx.120672.1.A1_at	Potri.015G120100	NULL	-0.14	0.886	-0.33	0.36	-0.76	0.0155	-0.55	0.00744	0.3	1	-0.64	0.0139	AT1G10155.1	ATPP2-A10,PP2-A10	phloem protein 2-A10
PtpAffx.4889.1.A1_at	Potri.008G101700	NULL	-0.2	0.713	-0.55	0.0385	-0.01	0.996	-0.29	0.313	-0.3	1	-0.05	0.939	NULL	NULL	NULL
PtpAffx.216240.1.S1_s_at	Potri.001G054800	NULL	0.35	0.199	0.41	0.201	0.7	0.0317	0.475817	0	-0.47	0.885	0.24	0.546	AT1G74110.1	CYP78A10	cytochrome P450, family 78, subfamily A, polypeptide 10
Ptp.1552.1.S1_x_at	Potri.002G202300	similar to probable sucrose synthase (EC 2.4.1.13) 2 - garden pea. [ORG:Pisum sativum]; [ co-ortholog (1of2) of O24301, T06497, At4g02280, ]	0.19	0.764	-0.32	0.395	-0.75	0.0179	-0.14	0.748	0.16	1	-1.15	0.000000113	AT4G02280.1	ATSUS3,SUS3	sucrose synthase 3
PtpAffx.34370.1.S1_at	Potri.013G108900	NULL	-0.37	0.153	0.23	0.628	0.09	0.921	0.53	0.011	0.21	1	0.67	0.00902	AT4G24660.1	ATHB22,HB22,MEE68	homeobox protein 22
PtpAffx.52747.2.A1_a_at	Potri.015G039000	NULL	-0.1	0.961	-0.39	0.236	0.85	0.00418	0.39	0.111	-0.31	1	0.99	0.00000984	AT1G48600.2	AtPMEAMT,PMEAMT	S-adenosyl-L-methionine-dependent methyltransferases superfamily protein
PtpAffx.211808.1.S1_s_at	Potri.014G138900	NULL	-0.51	0.0138	-0.1	0.876	-0.33	0.542	-0.06	0.916	-0.161361	0	-0.234705	0	AT3G63088.1	DVL14,RTFL14	ROTUNDIFOLIA like 14
PtpAffx.207657.1.S1_s_at	Potri.008G045300	NULL	-0.14	0.899	0.86	0.000114	0	1	0.12	0.811	0.22	1	0.18	0.691	AT2G28550.2	RAP2.7,TOE1	related to AP2.7
PtpAffx.61168.1.S1_at	Potri.002G202500	NULL	0.08	0.975	0.07	0.917	0.41	0.392	0.53	0.0108	-0.09	1	0.45	0.129	AT4G02320.1	NULL	Plant invertase/pectin methylesterase inhibitor superfamily
Ptp.3894.1.S1_s_at	Potri.001G235800	zinc finger (C2H2 type) family protein; similar to C2H2 type; [ ortholog of At3g53600,At2g37430,]	5.79	0	1.69122	0	0.04	0.969	-0.0172783	0	3.35154	0	-2.49675	0	AT2G37430.1	NULL	C2H2 and C2HC zinc fingers superfamily protein
Ptp.802.1.S1_s_at	Potri.006G093000	NULL	-0.12	0.927	-0.62	0.0143	-0.49	0.239	-0.43	0.0642	0.1	1	-0.7	0.00536	AT3G54000.1	NULL	NULL
PtpAffx.14093.1.A1_s_at	Potri.018G099800	senescence-associated family protein; similar to senescence-associated protein 5 (Hemerocallis hybrid cultivar) gi|3551954|gb|AAC34855|; [ co-ortholog (2of2) of At4g30430, At4g28050, At2g23810, ]	1.47	0	0.44	0.15	0.01	0.993	0.1	0.844	0.41	1	-0.9	0.0000928	AT2G23810.1	TET8	tetraspanin8
PtpAffx.24491.2.S1_at	Potri.008G159300	similar to calmodulin. [ORG:Glycine max]; [ ortholog of 2121384D,AAA34015,At3g22930,]	2.03	0	1.08831	0	0.118273	0	0.475424	0	1.85	0	-0.13	0.806	AT3G22930.1	CML11	calmodulin-like 11
PtpAffx.27718.2.S1_at	Potri.005G259000	zinc-binding family protein; similar to zinc-binding protein (Pisum sativum) GI:16117799; similar to DUF597; [ co-ortholog (1of2) of At1g43000, At1g21000, At1g76590, ]	-0.13	0.902	0.43	0.161	-0.35	0.506	-0.47	0.0339	0.31	1	-0.37	0.254	AT1G21000.1	NULL	PLATZ transcription factor family protein
PtpAffx.68101.1.S1_s_at	Potri.010G060100	similar to protein disulfide isomerase. [ORG:Quercus suber]; [ co-ortholog (3of4) of CAC87937, AAS02080, ]	-0.25	0.536	-0.32	0.385	-0.79	0.0101	0.073035	0	0.09	1	-0.64	0.0142	AT1G60420.1	NULL	DC1 domain-containing protein
PtpAffx.150916.1.S1_at	Potri.004G229500	NULL	-0.15	0.858	0.18	0.723	-0.04	0.966	0.53	0.0106	0.36	1	0.11	0.838	AT5G49820.1	EMB1879,RUS6	Protein of unknown function, DUF647
Ptp.4154.1.S1_s_at	Potri.003G066400	NULL	0.4	0.107	-0.216033	0	1.39	6.28E-008	0.79949	0	-0.68334	0	0.717947	0	AT5G06900.1	CYP93D1	cytochrome P450, family 93, subfamily D, polypeptide 1
PtpAffx.108947.1.S1_at	Potri.017G013700	NULL	1.28	0	0.3	0.453	-0.15	0.855	-0.05	0.935	0.61	0.314	-0.68	0.00674	AT5G44210.1	ATERF-9,ATERF9,ERF9	erf domain protein 9
PtpAffx.207108.1.S1_x_at	Potri.007G093900	NULL	-0.49	0.022	-0.064193	0	-0.64	0.0647	-0.0570003	0	0.227105	0	-0.029284	0	AT5G10280.1	ATMYB64,ATMYB92,MYB92	myb domain protein 92
PtpAffx.30617.1.S1_a_at	Potri.012G055700	basic helix-loop-helix (bHLH) family protein; [ co-ortholog (2of2) of At1g73830, At1g18400, ]	0.0208267	0	0.7	0.00324	-0.146381	0	0.42132	0	1.19514	0	0.978626	0	AT1G73830.1	BEE3	BR enhanced expression 3
PtpAffx.2274.1.S1_at	Potri.007G114500	NULL	-0.29	0.38	-0.48	0.0993	-0.34	0.53	-0.49	0.0225	-0.14	1	-0.2	0.65	NULL	NULL	NULL
PtpAffx.203213.1.S1_at	Potri.003G121400	NULL	1.04	2.16E-010	0.360108	0	0.0114993	0	0.484829	0	0.25431	0	-0.43	0.153	AT4G23030.1	NULL	MATE efflux family protein
PtpAffx.52404.1.S1_s_at	Potri.003G070200	NULL	-0.43	0.0632	-0.08	0.909	-0.2	0.774	0.69	0.000201	0.18	1	0.11	0.847	AT3G14170.1	NULL	Plant protein of unknown function (DUF936)
Ptp.3277.1.S1_at	Potri.T079700	similar to L-ascorbate oxidase. [ORG:Cucumis melo]; [ co-ortholog (2of2) of CAA71274, BAB86897, At4g39830, ]	4.74	0	1.42771	0	-0.33	0.538	0	0.998	3.2803	0	-1.70232	0	AT4G39830.1	NULL	Cupredoxin superfamily protein
PtpAffx.19267.1.S1_a_at	Potri.002G106300	similar to expressed protein in Arabidopsis thaliana; similar to expressed protein in Arabidopsis thaliana; [ ortholog of At4g38060,]	0.63	0.000783	0.16	0.779	-0.35	0.511	-0.17	0.679	0.23	1	-0.78	0.00111	AT4G38060.2	NULL	NULL
PtpAffx.154078.1.A1_at	Potri.005G017300	NULL	-0.02	0.999	-0.4	0.216	-0.09	0.926	-0.58	0.00306	-0.34	1	-0.4	0.211	AT1G09240.1	ATNAS3,NAS3	nicotianamine synthase 3
PtpAffx.147200.1.A1_s_at	Potri.002G118800	NULL	1.35	0	0.77	0.000882	-0.125159	0	-0.0998473	0	0.45	0.942	-1.13	0.000000197	AT3G01400.1	NULL	ARM repeat superfamily protein
PtpAffx.201889.1.S1_at	Potri.002G089800	galactosyltransferase family protein; [ co-ortholog (1of2) of At1g22015, At1g77810, ]	0.87	0.000000265	0.59	0.0244	-0.06	0.956	0.26	0.417	0.54	0.563	-0.45	0.127	AT1G77810.2	NULL	Galactosyltransferase family protein
Ptp.2644.1.S1_s_at	Potri.003G043200	clathrin adaptor complex small chain family protein; [ ortholog of At1g60970,]	-0.08	0.975	0.18	0.738	0.45	0.303	0.52	0.0117	-0.1	1	0.63	0.0157	AT1G60970.1	NULL	SNARE-like superfamily protein
PtpAffx.116345.1.S1_at	Potri.008G177100	similar to U-box domain-containing protein; [ co-ortholog (2of2) of At1g24330, At1g27910, At1g67530, At1g15165, ]	-0.427645	0	0.79	0.000538	-0.112462	0	-0.224156	0	-0.0842133	0	0.0520907	0	AT1G24330.1	NULL	ARM repeat superfamily protein
Ptp.5141.1.A1_at	Potri.008G085600	NULL	0.8	0.00000344	0.48	0.102	-0.14	0.87	-0.09	0.868	0.62	0.3	-0.51	0.0722	AT1G18740.1	NULL	Protein of unknown function (DUF793)
PtpAffx.209657.1.S1_s_at	Potri.011G016200	NULL	0.2	0.705	-0.1	0.88	0.05	0.964	-0.45	0.0455	-0.25	1	-0.59	0.0256	AT3G18670.1	NULL	Ankyrin repeat family protein
PtpAffx.212806.1.S1_x_at	Potri.015G082900	NULL	-0.22	0.66	0.91	0.0000271	-0.15	0.86	0.02	0.979	-0.08	1	-0.01	0.987	AT2G42490.1	NULL	Copper amine oxidase family protein
PtpAffx.151801.1.A1_at	Potri.009G020700	NULL	0.58	0.00272	0.01	0.99	-0.156212	0	-0.18482	0	0.38	1	-0.37	0.26	AT1G14370.1	APK2A,PBL2	protein kinase 2A
PtpAffx.18767.1.A1_at	Potri.010G079200	NULL	0.96	7.16E-009	0.63	0.0115	-0.5	0.228	-0.12	0.801	0.68	0.167	-0.66	0.00999	AT1G20780.1	ATPUB44,PUB44,SAUL1	senescence-associated E3 ubiquitin ligase 1
PtpAffx.146934.1.A1_at	Potri.011G044700	NULL	0.02	0.999	1.12	6.08E-008	-0.02	0.98	-0.14	0.757	0.12	1	0.17	0.706	NULL	NULL	NULL
Ptp.7278.1.S1_at	Potri.002G014700	similar to Rho-GTPase-activating protein-related; weakly similar to Rho-GTPase-activating protein 1 (GTPase-activating protein rhoOGAP) (Rho-related small GTPase protein activator) (CDC42 GTPase-activating protein) (p50-rhoGAP) (Swiss-Prot:Q07960) (Homo s	0.17	0.792	-0.07	0.916	-0.75	0.0176	-0.3	0.295	-0.01	1	-1.11	0.000000352	AT4G35750.1	NULL	SEC14 cytosolic factor family protein / phosphoglyceride transfer family protein
PtpAffx.127094.1.A1_at	Potri.001G251200	NULL	-0.457054	0	-1.19	5.33E-009	0.24	0.713	-0.22	0.525	-0.36	1	0.725817	0	AT2G38170.3	ATCAX1,CAX1,RCI4	cation exchanger 1
PtpAffx.200760.1.S1_at	Potri.001G246300	NULL	-0.2	0.72	-0.38	0.267	-0.72	0.0251	-0.27	0.394	0.18	1	-0.56	0.0411	AT3G54020.1	AtIPCS1	Arabidopsis Inositol phosphorylceramide synthase 1
PtpAffx.99685.3.S1_s_at	Potri.017G102000	similar to nodule-enhanced malate dehydrogenase. [ORG:Pisum sativum]; [ co-ortholog (2of3) of AAB99757, T09294, T06325, AAP79476, AAC28106, AAP79474, T06386, AAC24855, ]	-0.19	0.76	0.14	0.822	0.28	0.638	0.51	0.0157	0.25	1	0.71	0.0045	AT3G47520.1	MDH	malate dehydrogenase
PtpAffx.1377.1.A1_at	Potri.009G163200	NULL	-0.06	0.993	-0.61	0.0168	0.04	0.969	-0.02	0.978	-0.1	1	-0.03	0.961	ATCG01020.1	NULL	ribosomal protein L32
Ptp.7105.1.S1_s_at	Potri.011G030900	similar to expressed protein in Arabidopsis thaliana; [ co-ortholog (1of2) of At1g11540, At1g61740, ]	-0.61	0.00134	-0.16	0.774	-0.83	0.00642	-0.06	0.922	0.24	1	-0.12	0.813	AT1G61740.1	NULL	Sulfite exporter TauE/SafE family protein
PtpAffx.200701.1.S1_s_at	Potri.001G218800	similar to NAC-domain containing protein 90 (ANAC090).; [ co-ortholog (2of3) of At5g22380, At3g44350, ]	4.17	0	0.83966	0	0.059788	0	-0.243323	0	2.69356	0	-1.62737	0	AT3G44350.2	anac061,NAC061	NAC domain containing protein 61
PtpAffx.162930.2.S1_at	Potri.003G220300	similar to alpha-tubulin 2. [ORG:Populus tremuloides]; [ co-ortholog (1of3) of AAO63773, ]	-0.35	0.2	0.12	0.844	0.04	0.972	0.66	0.000575	0.21	1	0.6	0.0247	AT5G19770.1	TUA3	tubulin alpha-3
PtpAffx.2029.1.S1_s_at	Potri.007G075000	NULL	-0.28	0.406	-0.7	0.00357	-0.85	0.00418	-0.69	0.000226	0.2	1	-0.74	0.00239	AT3G48270.1	CYP71A26	cytochrome P450, family 71, subfamily A, polypeptide 26
PtpAffx.204797.1.S1_at	Potri.009G073200	NULL	1.09	2.05E-011	1.16	1.74E-008	-0.614654	0	-0.113356	0	0.767215	0	-0.99	0.00000848	AT1G07150.1	MAPKKK13	mitogen-activated protein kinase kinase kinase 13
Ptp.3642.1.A1_at	Potri.018G130300	similar to expressed protein in Arabidopsis thaliana; [ co-ortholog (1of4) of At5g20190, At1g80130, ]	-0.18	0.772	-0.5	0.0773	-0.23	0.737	-0.53	0.0103	-0.55	0.558	-0.48	0.103	AT1G80130.1	NULL	Tetratricopeptide repeat (TPR)-like superfamily protein
Ptp.5681.1.S1_at	Potri.015G047100	NULL	-0.19	0.745	-0.22	0.645	-0.89	0.00252	-0.07	0.895	0.27	1	-0.84	0.000361	AT1G68490.1	NULL	NULL
PtpAffx.201612.1.S1_at	Potri.002G024100	similar to EXORIBONUCLEASE 2; [ co-ortholog (2of2) of At1g75660, At5g42540, ]	-0.27	0.451	0.14	0.823	0.018537	0	-0.53	0.0104	0	1	-0.13	0.795	AT1G75660.1	AtXRN3,XRN3	5\'-3\' exoribonuclease 3
Ptp.2556.1.S1_s_at	Potri.017G029700	NULL	0.74	0.0000314	-0.2	0.69	-0.02	0.985	0.21	0.559	0.28	1	-0.32	0.352	AT2G43290.1	MSS3	Calcium-binding EF-hand family protein
PtpAffx.141538.1.S1_s_at	Potri.005G223500	similar to phosphate transporter 1. [ORG:Lupinus albus]; [ co-ortholog (1of5) of AAK01938, AAK38196, At2g38940, At3g54700, ]	0.44	0.0564	0.64	0.01	-0.31	0.595	-0.17	0.668	0.58	0.433	-0.38	0.245	AT2G38940.1	ATPT2,PHT1;4	phosphate transporter 1;4
Ptp.5038.1.S1_at	Potri.008G089000	NULL	-0.41	0.0932	-0.56	0.0327	-0.84	0.0049	-0.32	0.246	-0.04	1	-0.95	0.0000234	AT1G69490.1	ANAC029,ATNAP,NAP	NAC-like, activated by AP3/PI
PtpAffx.145983.1.S1_at	Potri.002G114500	NULL	0.17	0.79	1.03	0.000000942	0.00891833	0	0.413346	0	0.7	0.135	0.34	0.323	AT1G58440.1	SQE1,XF1	FAD/NAD(P)-binding oxidoreductase family protein
PtpAffx.210147.1.S1_at	Potri.011G155600	NULL	-0.203551	0	0.61	0.0164	-0.133633	0	-0.283932	0	-0.317239	0	-0.323741	0	AT5G36110.1	CYP716A1	cytochrome P450, family 716, subfamily A, polypeptide 1
PtpAffx.152186.1.S1_at	Potri.001G325100	NULL	2.11	0	0.93	0.0000182	-0.42	0.373	-0.02	0.975	1.27933	0	-1.38073	0	AT5G13180.1	ANAC083,NAC083,VNI2	NAC domain containing protein 83
PtpAffx.12192.3.S1_at	Potri.008G030700	NULL	-0.42	0.0839	0.13	0.827	-0.04	0.973	0.6	0.00215	0.24	1	0.66	0.00955	AT5G04430.1	BTR1,BTR1L,BTR1S	binding to TOMV RNA 1L (long form)
PtpAffx.249.699.S1_s_at	Potri.009G064100	NULL	0.02	0.999	0.31	0.42	0.35	0.517	0.45	0.0475	0.06	1	0.5	0.0801	AT2G19740.1	NULL	Ribosomal protein L31e family protein
PtpAffx.214007.1.S1_s_at	Potri.017G097700	NULL	-0.0886717	0	0.67	0.00587	-0.188777	0	0.1019	0	-0.257373	0	-0.0954793	0	NULL	NULL	NULL
PtpAffx.84271.1.S1_at	Potri.002G099400	NULL	0.73	0.0000382	0.99	0.00000337	-0.16	0.841	0.08	0.879	0.57	0.451	-0.42	0.176	AT1G78280.1	NULL	transferases, transferring glycosyl groups
PtpAffx.222332.1.S1_s_at	Potri.017G013400	zinc finger (CCCH-type) family protein; [ co-ortholog (1of2) of At1g03790, At5g44260, ]	-0.18	0.777	0.55	0.0404	-0.568746	0	0.48	0.0251	0.17	1	0.26	0.502	AT1G03790.1	SOM	Zinc finger C-x8-C-x5-C-x3-H type family protein
PtpAffx.137608.1.S1_at	Potri.003G096300	NULL	-0.22	0.639	-0.57	0.0319	0.03	0.973	-0.25	0.436	-0.09	1	0.21	0.626	AT1G32240.1	KAN2	Homeodomain-like superfamily protein
Ptp.6773.2.S1_s_at	Potri.010G110800	similar to expressed protein in Arabidopsis thaliana; [ co-ortholog (1of2) of At1g70780, At5g37730, At1g23150, ]	0.07	0.987	0.73	0.00192	0.23	0.729	0.16	0.687	0.22	1	0.44	0.148	AT1G70780.1	NULL	NULL
Ptp.7175.2.S1_s_at	Potri.001G164800	NULL	-0.22	0.652	-0.34	0.344	-0.86	0.00346	-0.08	0.876	0.1	1	-0.82	0.000486	AT1G54070.1	NULL	Dormancy/auxin associated family protein
Ptp.4843.1.A1_at	Potri.012G074700	similar to ENHANCED DISEASE SUSCEPTIBILITY 1; [ co-ortholog (2of3) of At3g48090, At3g48080, ]	0.22	0.652	0.73	0.00213	-0.32	0.566	-0.11	0.815	0.27	1	-0.47	0.112	AT3G48080.1	NULL	alpha/beta-Hydrolases superfamily protein
Ptp.7018.1.S1_at	Potri.011G169700	dimethylmenaquinone methyltransferase family protein; similar to bacterial S-adenosylmethionine:2-demethylmenaquinone methyltransferases; [ ortholog of At5g56260,]	0.68	0.000205	0.3	0.448	-0.24	0.709	-0.19	0.618	0.31	1	-0.53	0.0546	AT5G56260.1	NULL	Ribonuclease E inhibitor RraA/Dimethylmenaquinone methyltransferase
Ptp.5482.1.S1_at	Potri.019G047800	similar to putative vacuolar ATPase subunit H. [ORG:Populus deltoides x Populus maximowiczii]; [ co-ortholog (2of2) of At3g42050, CAG27620, ]	-0.2	0.709	0.18	0.723	0.08	0.938	0.48	0.0272	0.21	1	0.41	0.187	AT3G42050.1	NULL	vacuolar ATP synthase subunit H family protein
Ptp.7296.1.S1_at	Potri.013G130400	glycosyl hydrolase family 5 protein; cellulase family protein; similar to mannan endo-1; similar to 4-beta-mannosidase (EC 3.2.1.78) - tomato; similar to PIR2:T04323; [ ortholog of At2g20680,At4g28320,]	-0.48	0.0297	0.37	0.273	-0.03	0.975	0.17	0.681	0.16	1	0.39	0.227	AT2G20680.1	NULL	Glycosyl hydrolase superfamily protein
PtpAffx.8326.4.S1_at	Potri.008G133400	NULL	0.06	0.991	0.74	0.00171	-0.25	0.699	0.24	0.486	0.25	1	-0.29	0.44	AT3G17860.1	JAI3,JAZ3,TIFY6B	jasmonate-zim-domain protein 3
PtpAffx.206325.1.S1_at	Potri.006G102800	similar to amt2-like protein. [ORG:Medicago truncatula]; [ ortholog of AAN06953,At2g38290,]	0.31	0.299	1.07	0.000000364	-0.27	0.657	-0.23	0.502	0.21	1	-0.63	0.0151	AT2G38290.1	AMT2,AMT2;1,ATAMT2	ammonium transporter 2
PtpAffx.28527.1.S1_at	Potri.008G072100	NULL	0.64	0.000593	0.05	0.952	0.04	0.97	-0.23	0.501	0.15	1	-0.55	0.0438	AT5G07150.1	NULL	Leucine-rich repeat protein kinase family protein
PtpAffx.27878.3.A1_a_at	Potri.017G017300	NULL	1.24	1.53E-014	0.86	0.000114	-0.37	0.471	-0.13	0.774	0.62	0.301	-0.86	0.000208	AT1G28480.1	GRX480,roxy19	Thioredoxin superfamily protein
PtpAffx.11009.1.S1_a_at	Potri.015G014000	similar to expressed protein in Arabidopsis thaliana; similar to expressed protein in Arabidopsis thaliana; [ co-ortholog (2of2) of At5g53420, At4g27900, ]	-0.29	0.4	-0.57	0.0302	-0.27	0.667	-0.24	0.481	-0.04	1	-0.43	0.156	AT5G53420.1	NULL	CCT motif family protein
Ptp.4101.1.S1_s_at	Potri.011G140400	NULL	0.040057	0	-0.415607	0	1.03	0.000144	1.32799	0	-0.320707	0	0.463967	0	AT1G78380.1	ATGSTU19,GST8,GSTU19	glutathione S-transferase TAU 19
PtpAffx.200057.1.S1_at	Potri.001G011700	NULL	0.07	0.988	-0.71	0.00287	-0.79	0.0101	-0.11	0.812	0.26	1	-0.29	0.42	AT1G51110.1	NULL	Plastid-lipid associated protein PAP / fibrillin family protein
Ptp.4342.1.S1_at	Potri.002G241700	similar to expressed protein in Arabidopsis thaliana; [ ortholog of At3g07090,]	0.04	0.996	0.55	0.0395	0.07	0.941	0.03	0.97	0.12	1	0.04	0.952	AT3G07090.1	NULL	PPPDE putative thiol peptidase family protein
PtpAffx.5472.2.S1_a_at	Potri.001G057300	similar to expressed protein in Arabidopsis thaliana; similar to EST gb|AA650671|and gb|T20610 ; [ co-ortholog (2of3) of At1g27350, At1g27330, ]	0.71	0.0000771	0.62	0.0149	0.33	0.537	0.2	0.582	0.1	1	-0.15	0.768	AT1G27350.1	NULL	Ribosome associated membrane protein RAMP4
Ptp.1553.1.S1_a_at	Potri.014G055400	NULL	0.38	0.135	0.59	0.0218	0.01	0.996	0.12	0.791	0.03	1	-0.42	0.177	AT3G17380.1	NULL	TRAF-like family protein
PtpAffx.309.1.S1_x_at	Potri.001G366100	similar to Zinc transporter 11 precursor (ZRT/IRT-like protein 11).; [ co-ortholog (1of2) of At1g55910, ]	-0.03	0.999	0.6	0.0199	-0.02	0.984	-0.01	0.991	0.17	1	0.19	0.676	AT1G55910.1	ZIP11	zinc transporter 11 precursor
Ptp.4863.1.S1_s_at	Potri.013G073300	NULL	0.12	0.93	0.59	0.0245	0.06	0.953	-0.11	0.819	0.09	1	-0.11	0.843	AT5G07990.1	CYP75B1,D501,TT7	Cytochrome P450 superfamily protein
Ptp.5333.1.S1_at	Potri.001G015400	NULL	-0.14	0.902	-0.48	0.0924	-0.69	0.0361	-0.17	0.664	0.34	1	-0.56	0.0422	AT3G45140.1	ATLOX2,LOX2	lipoxygenase 2
Ptp.3245.1.S1_s_at	Potri.017G040800	similar to Chain A; similar to Crystal Structure Of Soybean Beta-Amylase Mutant (M51t) With Increased Ph Optimum. [ORG:Glycine max]; [ ortholog of At4g15210,O64407,BAA20453,1Q6D_A,]	-0.24	0.572	-0.4	0.222	-0.82	0.00708	0.09	0.869	0.27	1	-0.73	0.003	AT4G15210.1	AT-BETA-AMY,ATBETA-AMY,BAM5,BMY1,RAM1	beta-amylase 5
PtpAffx.129001.1.S1_at	Potri.007G076500	similar to cellulose synthase. [ORG:Populus tremuloides]; [ co-ortholog (1of2) of AAT09898, At4g39350, At2g21770, AAO25581, ]	-0.22	0.639	0.64	0.00964	0.29	0.619	0.06	0.913	-0.07	1	0.33	0.348	AT5G64740.1	CESA6,E112,IXR2,PRC1	cellulose synthase 6
PtpAffx.210837.1.S1_s_at	Potri.013G004600	NULL	-0.52	0.0126	-0.17	0.747	-0.19	0.79	0.07	0.895	0.06	1	0.12	0.823	AT4G10710.1	SPT16	global transcription factor C
PtpAffx.213860.1.S1_at	Potri.017G070000	NULL	0.63	0.000731	0.04	0.956	0.33	0.547	0.15	0.737	0.41	1	-0.08	0.895	AT5G40460.1	NULL	NULL
Ptp.4689.1.S1_at	Potri.003G003800	NULL	-0.03	0.999	0.45	0.137	0.16	0.84	0.55	0.00639	-0.21	1	0.29	0.427	NULL	NULL	NULL
PtpAffx.201339.1.S1_at	Potri.001G378400	similar to dioxygenase. [ORG:Marah macrocarpus]; [ co-ortholog (2of3) of At1g78440, CAA70330, ]	2.52704	0	3.92659	0	0.02	0.982	0.19	0.609	1.28	0.00000326	-1.21185	0	AT1G78440.1	ATGA2OX1,GA2OX1	Arabidopsis thaliana gibberellin 2-oxidase 1
PtpAffx.140744.1.A1_at	Potri.002G258100	NULL	0.44	0.0513	0.63	0.0119	-0.39	0.442	-0.4	0.0932	-0.03	1	-0.69	0.00622	AT5G44700.1	EDA23,GSO2	Leucine-rich repeat transmembrane protein kinase
PtpAffx.34437.1.S1_at	Potri.003G160400	NULL	1.74	0	0.202081	0	-0.329655	0	0.025975	0	1.06	0.000399	-1.37	5.38E-011	AT1G09070.1	(AT)SRC2,SRC2	soybean gene regulated by cold-2
Ptp.6252.2.S1_at	Potri.005G239100	similar to GAST-like gene product. [ORG:Fragaria x ananassa]; [ co-ortholog (2of2) of At2g18420, At1g75750, CAD35171, AAB97006, ]	0.181657	0	1.03	0.000000939	-0.284032	0	0.472024	0	0.332087	0	-0.466997	0	AT1G75750.1	GASA1	GAST1 protein homolog 1
PtpAffx.202897.1.S1_at	Potri.003G063400	similar to expressed protein in Arabidopsis thaliana; similar to hypothetical proteins - Arabidopsis thaliana; similar to expression supported by MPSS; [ co-ortholog (2of2) of At1g54200, At3g13980, At3g42800, ]	-0.3	0.353	-0.71	0.00285	-0.36	0.494	-0.24	0.46	-0.3	1	-0.44	0.146	AT3G13980.1	NULL	NULL
PtpAffx.39212.2.S1_s_at	Potri.012G100700	NULL	-0.399056	0	0.59	0.023	-0.114552	0	0.285477	0	0.289358	0	0.348843	0	AT5G50670.1	NULL	Squamosa promoter-binding protein-like (SBP domain) transcription factor family protein
PtpAffx.157550.1.S1_at	Potri.011G098500	NULL	-0.18	0.779	0.16	0.767	-0.73	0.0243	0.41	0.0913	0.51	0.708	-0.29	0.441	AT4G21160.1	AGD12,ZAC	Calcium-dependent ARF-type GTPase activating protein family
PtpAffx.222953.1.S1_at	Potri.012G126100	similar to trehalose-6-phosphate phosphatase (TPPA); similar to trehalose-6-phosphate phosphatase (AtTPPA) (Arabidopsis thaliana) GI:2944178; similar to trehalose-6-phosphate phosphatase (TPPA); similar to trehalose-6-phosphate phosphatase (AtTPPA) (Arabi	1.17	4.51E-013	0.312387	0	0.063152	0	-0.0573997	0	0.88	0.011	-0.22	0.591	AT5G51460.2	ATTPPA	Haloacid dehalogenase-like hydrolase (HAD) superfamily protein
PtpAffx.207054.1.S1_at	Potri.007G106100	NULL	-0.71	0.0000762	0.49	0.0879	-0.57	0.127	0.5	0.0182	0.38	1	0.41	0.187	AT4G33450.1	ATMYB69,MYB69	myb domain protein 69
Ptp.4747.1.A1_s_at	Potri.004G153800	NULL	0.69	0.000149	1.32	5.86E-011	-0.03	0.974	-0.06	0.917	0.02	1	-0.47	0.113	AT4G34480.1	NULL	O-Glycosyl hydrolases family 17 protein
PtpAffx.60307.1.S1_s_at	Potri.T148200	NULL	0.01	0.999	-0.28	0.487	-0.09	0.928	-0.51	0.0148	-0.19	1	-0.34	0.313	AT3G14310.1	ATPME3,PME3	pectin methylesterase 3
PtpAffx.52747.2.A1_at	Potri.015G039000	NULL	-0.11	0.947	-0.36	0.301	0.88	0.00258	0.31	0.263	-0.21	1	1.2	1.96E-008	AT1G48600.2	AtPMEAMT,PMEAMT	S-adenosyl-L-methionine-dependent methyltransferases superfamily protein
PtpAffx.204308.1.S1_at	Potri.004G176100	NULL	0.14	0.88	0.67	0.00626	-0.57	0.128	0.15	0.713	0.38	1	-0.51	0.0761	AT2G16900.1	NULL	Arabidopsis phospholipase-like protein (PEARLI 4) family
PtpAffx.7240.2.A1_s_at	Potri.001G234900	NULL	0.06	0.993	-0.132133	0	-0.28	0.639	0.81	0.00000571	-0.874616	0	-1.55901	0	AT5G59750.1	NULL	DHBP synthase RibB-like alpha/beta domain;GTP cyclohydrolase II
PtpAffx.35408.1.S1_at	Potri.007G141000	NULL	0.14	0.887	-0.67	0.0062	-0.43	0.345	-0.25	0.445	0.2	1	-0.53	0.0565	AT5G38280.1	PR5K	PR5-like receptor kinase
PtpAffx.210299.1.S1_at	Potri.012G019900	NULL	0.18	0.766	0.68	0.00518	0.0342867	0	-0.0113543	0	0.0927503	0	-0.15	0.762	AT1G76390.1	NULL	ARM repeat superfamily protein
PtpAffx.201905.1.S1_s_at	Potri.002G092400	similar to Low affinity sulphate transporter 3. [ORG:Stylosanthes hamata]; [ ortholog of At1g77990,P53393,]	-0.12	0.927	-0.33	0.363	-0.28	0.635	-0.51	0.014	-0.17	1	-0.61	0.0199	AT1G77990.1	AST56,SULTR2;2	STAS domain / Sulfate transporter family
PtpAffx.33081.1.S1_at	Potri.004G210600	NULL	-0.0233	0	2.3	0	0.149278	0	1.58022	0	0.23	1	1.23317	0	AT5G60490.1	FLA12	FASCICLIN-like arabinogalactan-protein 12
Ptp.5969.1.S1_at	Potri.013G042700	NULL	-0.22	0.654	-0.57	0.0313	-0.67	0.0476	-0.22	0.521	-0.04	1	-0.66	0.0102	AT2G30620.1	NULL	winged-helix DNA-binding transcription factor family protein
Ptp.3948.1.S1_at	Potri.013G005700	similar to putative xyloglucan endotransglycosylase. [ORG:Cucumis sativus]; [ ortholog of CAD88260,At4g30270,CAD87535,CAD87536,At4g25810,CAA10231,BAB86890,CAD88261,At5g57560,CAD87534,]	3.84	0	1.29304	0	0.42	0.378	0.24	0.464	2.25055	0	-1.19614	0	AT4G25810.1	XTH23,XTR6	xyloglucan endotransglycosylase 6
PtpAffx.24180.2.A1_a_at	Potri.018G013700	similar to ADP-ribosylation factor 3 (ARF3); similar to GP:453191 ADP-ribosylation factor 3 {{Arabidopsis thaliana}}; [ ortholog of At2g24765,]	-0.12	0.925	-0.62	0.0129	0.1	0.911	-0.08	0.888	-0.04	1	0.02	0.982	AT2G24765.1	ARF3,ARL1,ATARL1	ADP-ribosylation factor 3
PtpAffx.207107.1.S1_s_at	Potri.007G094100	NULL	0.67	0.000275	0.15	0.79	-0.45	0.311	-0.14	0.762	0.41	1	-0.45	0.134	AT1G34370.1	STOP1	C2H2 and C2HC zinc fingers superfamily protein
Ptp.476.1.S1_s_at	Potri.001G263900	similar to hypothetical protein. [ORG:Cicer arietinum]; [ co-ortholog (7of7) of CAA06490, ]	-0.07	0.989	0.14	0.823	0.81	0.00826	0.31	0.279	-0.11	1	0.96	0.0000187	AT3G08030.1	NULL	Protein of unknown function, DUF642
PtpAffx.206220.1.S1_at	Potri.006G081400	NULL	0.36	0.176	0.81	0.000365	-0.35	0.508	-0.01	0.991	0.59	0.396	-0.27	0.476	AT4G28400.1	NULL	Protein phosphatase 2C family protein
PtpAffx.89109.1.A1_at	Potri.009G012100	similar to fasciclin-like AGP 15. [ORG:Populus alba x Populus tremula]; [ co-ortholog (2of20) of AAT37948, AAT37945, AAT37951, AAT37947, AAT37946, AAT37949, AAD56235, AAT37953, AAT37958, AAT37957, AAT37952, AAT37950, ]	-0.449152	0	0.953489	0	0.0853577	0	0.78	0.0000124	-0.35	1	0.500221	0	AT5G03170.1	ATFLA11,FLA11	FASCICLIN-like arabinogalactan-protein 11
PtpAffx.111967.1.S1_at	Potri.013G025900	NULL	-0.54	0.00708	-0.7	0.00367	0.05	0.958	0.1	0.851	-0.46	0.937	0.24	0.553	AT1G72210.1	NULL	basic helix-loop-helix (bHLH) DNA-binding superfamily protein
PtpAffx.44512.3.S1_a_at	Potri.013G082500	NULL	-0.19	0.743	0.39	0.24	-0.17	0.827	0.45	0.0462	0.38	1	0.38	0.235	AT5G16880.1	NULL	Target of Myb protein 1
PtpAffx.131967.1.S1_at	Potri.007G077300	NULL	-0.54	0.00742	-0.19	0.706	-0.55	0.154	0.53	0.011	0.37	1	0.35	0.289	AT5G64770.1	RGF9	NULL
PtpAffx.204855.1.S1_at	Potri.009G057200	NULL	-0.25	0.545	-0.7	0.00353	-0.395478	0	-0.14659	0	0.39	1	-0.21	0.623	AT5G13730.1	SIG4,SIGD	sigma factor 4
Ptp.5094.1.S1_at	Potri.010G212700	ankyrin repeat family protein; similar to ankyrin repeat domain containing protein; [ co-ortholog (2of2) of At3g12360, ]	0.69	0.000135	0.33	0.361	-0.2	0.782	0.19	0.623	0.43	1	-0.64	0.0139	AT3G12360.1	ITN1	Ankyrin repeat family protein
PtpAffx.48794.1.S1_s_at	Potri.013G028700	similar to expressed protein in Arabidopsis thaliana; similar to low similarity to PrMC3 (Pinus radiata) GI:5487873; [ ortholog of At3g05120,At5g27320,]	-0.47	0.032	0.19	0.704	-0.45	0.309	-0.06	0.914	0.11	1	-0.24	0.553	AT5G27320.1	ATGID1C,GID1C	alpha/beta-Hydrolases superfamily protein
Ptp.1351.2.S1_at	Potri.010G206400	similar to expressed protein in Arabidopsis thaliana; similar to expressed protein in Arabidopsis thaliana; similar to expressed protein in Arabidopsis thaliana; [ co-ortholog (2of2) of At3g12570, ]	0.47	0.0352	0.32	0.408	0	0.999	-0.14	0.753	0.15	1	-0.28	0.455	AT3G12570.1	FYD	FYD
PtpAffx.52191.1.S1_at	Potri.003G026300	NULL	0	1	0.01	0.986	-0.7	0.0332	-0.21	0.57	0.53	0.645	-0.38	0.238	AT1G53430.2	NULL	Leucine-rich repeat transmembrane protein kinase
PtpAffx.161895.1.A1_at	Potri.014G023600	NULL	0.0525247	0	-0.17	0.748	-0.107974	0	-0.53	0.0105	-0.0539303	0	-0.182234	0	NULL	NULL	NULL
PtpAffx.212729.1.S1_at	Potri.015G065900	NULL	-0.5	0.0197	-0.64	0.00999	-0.34	0.533	0.09	0.871	0.254846	0	0.248411	0	AT5G55220.1	NULL	trigger factor type chaperone family protein
PtpAffx.40307.1.S1_at	Potri.009G020000	NULL	1.92	0	0.68	0.00506	-0.0310503	0	-0.0685473	0	1.31	0.00000186	-1.19	2.45E-008	AT3G52460.1	NULL	hydroxyproline-rich glycoprotein family protein
PtpAffx.209254.1.S1_s_at	Potri.010G184000	NULL	-0.53	0.00923	0.08	0.905	-0.08	0.931	0.58	0.00333	0.18	1	0.56	0.0417	AT2G40320.1	TBL33	TRICHOME BIREFRINGENCE-LIKE 33
PtpAffx.214074.1.S1_at	Potri.018G053300	NULL	0.4	0.102	0.67	0.00617	0.1	0.914	-0.08	0.887	-0.22	1	-0.31	0.393	AT1G60960.1	ATIRT3,IRT3	iron regulated transporter 3
PtpAffx.18860.2.S1_at	Potri.001G142200	similar to phaseolin G-box binding protein PG2 - kidney bean (fragment). [ORG:Phaseolus vulgaris]; [ co-ortholog (2of2) of At1g32640, AAC28907, T10861, T10862, AAB00686, At5g46830, ]	1.53	0	1.18	9.23E-009	-0.09	0.924	-0.1	0.846	0.56	0.498	-1.08	0.000000844	AT1G32640.1	ATMYC2,JAI1,JIN1,MYC2,RD22BP1,ZBF1	Basic helix-loop-helix (bHLH) DNA-binding family protein
PtpAffx.10075.1.S1_at	Potri.001G404100	no apical meristem (NAM) family protein; similar to NAM (no apical meristem) GB:CAA63101 from (Petunia 10 hybrida); [ co-ortholog (2of2) of At3g15500, At1g52890, ]	0.377658	0	1.29	1.68E-010	-0.4	0.421	-0.05	0.93	0.16	1	-1.01939	0	AT4G27410.2	ANAC072,RD26	NAC (No Apical Meristem) domain transcriptional regulator superfamily protein
PtpAffx.136381.2.S1_s_at	Potri.014G087700	similar to BRASSINOSTEROID-RESPONSIVE RING-H2; [ co-ortholog (2of2) of At3g61460, ]	0.87	0.000000355	0.1	0.886	-0.11	0.905	-0.07	0.895	0.32	1	-0.66	0.0104	AT3G61460.1	BRH1	brassinosteroid-responsive RING-H2
PtpAffx.225076.1.S1_at	Potri.018G091000	NULL	2.15	0	0.220791	0	0.046074	0	-0.149086	0	0.67	0.177	-1.23	6.37E-009	AT5G39030.1	NULL	Protein kinase superfamily protein
Ptp.4871.1.S1_at	Potri.001G192800	NULL	1.2	7.51E-014	1.23	1.54E-009	-0.24	0.717	-0.14	0.762	0.92	0.00605	-0.65	0.0107	AT1G52565.1	NULL	NULL
Ptp.4208.1.S1_at	Potri.019G108200	NULL	1.04	1.79E-010	0.6	0.0211	0.11	0.9	0	1	0.5	0.738	-0.68	0.00742	AT4G03500.1	NULL	Ankyrin repeat family protein
PtpAffx.144449.1.S1_at	Potri.017G144700	NULL	-0.17	0.804	0.0563603	0	0.13	0.881	0.53	0.0102	0.28	1	0.57	0.0335	AT5G17310.2	AtUGP2,UGP2	UDP-glucose pyrophosphorylase 2
PtpAffx.212796.1.S1_at	Potri.015G081000	short-chain dehydrogenase/reductase (SDR) family protein; short-chain dehydrogenase/reductase (SDR) family protein; [ co-ortholog (1of2) of At5g50130, ]	-0.64	0.000589	0.01	0.991	-0.34	0.533	-0.23	0.499	0.12	1	0.24	0.538	AT5G50130.1	NULL	NAD(P)-binding Rossmann-fold superfamily protein
PtpAffx.125862.1.A1_at	Potri.005G112700	NULL	0.0168823	0	0.66	0.00701	-0.218395	0	-0.335044	0	0.107091	0	0.0475943	0	AT4G36010.1	NULL	Pathogenesis-related thaumatin superfamily protein
PtpAffx.58636.1.S1_at	Potri.014G120100	similar to Polycomb group protein MEDEA (Maternal embryogenesis control protein) (Protein FERTILIZATION-INDEPENDENT SEED1).; [ co-ortholog (2of2) of At1g02580, At4g02020, ]	-0.25	0.542	-0.27	0.531	-0.71	0.0287	-0.07	0.896	0.26	1	-0.43	0.16	AT4G02020.1	EZA1,SDG10,SWN	SET domain-containing protein
PtpAffx.74993.1.S1_at	Potri.010G085600	GCN5-related N-acetyltransferase (GNAT) family protein; similar to GNAT family; [ ortholog of At2g32020,At2g32030,]	2.2	0	0.651506	0	-0.288259	0	-0.0982797	0	0.738342	0	-1.4	2.18E-011	AT2G32030.1	NULL	Acyl-CoA N-acyltransferases (NAT) superfamily protein
PtpAffx.618.2.S1_x_at	Potri.T132500	NULL	-0.06	0.99	-0.416782	0	-0.55	0.156	-0.51	0.0147	0.17	1	-0.52	0.0663	AT3G09390.1	ATMT-1,ATMT-K,MT2A	metallothionein 2A
PtpAffx.218944.1.S1_s_at	Potri.003G024800	NULL	-0.75	0.0000216	-0.32	0.396	-0.64	0.063	0.387933	0	0.2	1	0	0.998	AT1G60500.1	DRP4C	Dynamin related protein 4C
PtpAffx.225012.1.S1_at	Potri.016G014500	NULL	0.22	0.662	-0.06	0.935	0.8	0.00955	0.31	0.276	-0.42	1	0.46	0.117	AT1G07250.1	UGT71C4	UDP-glucosyl transferase 71C4
PtpAffx.143501.1.S1_at	Potri.014G026500	similar to subtilase. [ORG:Casuarina glauca]; [ co-ortholog (1of3) of AAO62352, S52769, CAA59964, ]	0.21	0.672	0.72	0.00264	0.48	0.266	0.11	0.83	-0.3	1	0.05	0.932	AT5G67090.1	NULL	Subtilisin-like serine endopeptidase family protein
PtpAffx.144878.1.S1_s_at	Potri.007G006100	NULL	-0.33	0.261	-0.16	0.781	-0.31	0.58	0.53	0.0105	0.29	1	0.12	0.826	AT1G58420.1	NULL	Uncharacterised conserved protein UCP031279
PtpAffx.5682.2.A1_at	Potri.012G075100	similar to phosphatidylinositol 3-kinase. [ORG:Glycine max]; [ ortholog of At1g60490,CAD56881,AAA83995,AAA64468,]	0.09	0.965	-0.55	0.0416	-0.23	0.729	-0.56	0.00585	-0.24	1	-0.55	0.0447	AT1G60490.1	ATVPS34,PI3K,VPS34	vacuolar protein sorting 34
PtpAffx.37783.1.A1_s_at	Potri.016G137900	NULL	2.37	0	0.906639	0	-0.51	0.215	-0.01	0.986	0.86	0.0149	-2.13	0	AT3G56400.1	ATWRKY70,WRKY70	WRKY DNA-binding protein 70
PtpAffx.122982.1.A1_s_at	Potri.012G111600	similar to A. THALIANA RESPIRATORY BURST OXIDASE HOMOLOG C; similar to ROOT HAIR DEFECTIVE 2; [ co-ortholog (1of2) of At5g51060, At4g25090, ]	-0.11	0.948	0.55	0.0382	-0.22	0.742	-0.09	0.869	0.07	1	-0.14	0.791	AT5G51060.1	ATRBOHC,RBOHC,RHD2	NADPH/respiratory burst oxidase protein D
PtpAffx.204330.1.S1_at	Potri.009G139500	F-box family protein; similar to F-box protein Partner of Paired GI:10441427 from (Drosophila melanogaster); [ ortholog of At2g17020,]	-0.13	0.906	-0.13	0.83	-0.72	0.0274	-0.19	0.613	0.32	1	-0.31	0.395	AT2G17020.1	NULL	F-box/RNI-like superfamily protein
PtpAffx.13787.1.S1_at	Potri.002G197900	NULL	0.48	0.0273	0.28	0.502	0.04	0.972	-0.11	0.813	0.32	1	-0.2	0.638	AT1G02660.1	NULL	alpha/beta-Hydrolases superfamily protein
PtpAffx.204923.1.S1_x_at	Potri.009G042400	NULL	0.168199	0	0.74	0.00172	0.0311217	0	-0.1178	0	0.0536703	0	-0.059297	0	AT3G54140.1	ATPTR1,PTR1	peptide transporter 1
PtpAffx.130675.1.S1_s_at	Potri.015G096100	NULL	-0.51	0.0141	-0.135553	0	-0.07	0.947	0.145273	0	0.57	0.447	0.63	0.0167	AT5G37350.1	NULL	Serine/threonine-protein kinase Rio1
PtpAffx.157389.1.S1_at	Potri.002G176800	NULL	-0.37	0.154	0.01	0.986	-0.37	0.474	0.52	0.0126	0.26	1	0.24	0.548	AT2G46710.1	NULL	Rho GTPase activating protein with PAK-box/P21-Rho-binding domain
PtpAffx.1508.1.S1_at	Potri.011G151500	similar to expressed protein in Arabidopsis thaliana; weakly similar to SP|P53809|Phosphatidylcholine transfer protein PC (TP-{Rattus) {norvegicus} ; similar to membrane related protein CP5 mRNA; [ ortholog of At1g64720,]	0.64	0.000553	0.55	0.0426	-0.28	0.644	-0.17	0.674	0.19	1	-0.75	0.00208	AT1G64720.1	CP5	Polyketide cyclase/dehydrase and lipid transport superfamily protein
Ptp.6942.1.S1_a_at	Potri.013G159000	similar to ROOT PHOTOTROPISM 2; [ co-ortholog (1of2) of At2g30520, ]	-0.49	0.0222	-0.32	0.399	-0.74	0.0201	0.296063	0	0.27	1	-0.17	0.724	AT2G30520.1	RPT2	Phototropic-responsive NPH3 family protein
Ptp.4861.1.S1_at	Potri.009G129200	similar to expressed protein in Arabidopsis thaliana; [ co-ortholog (2of2) of At2g21180, ]	-0.24	0.583	1.05	0.000000545	-0.31	0.588	-0.19	0.615	0.2	1	-0.18	0.699	AT2G21180.1	NULL	NULL
Ptp.5492.2.S1_s_at	Potri.006G260000	similar to expressed protein in Arabidopsis thaliana; [ co-ortholog (2of2) of At2g25250, ]	0.96	6.49E-009	0.22	0.634	-0.1	0.915	-0.08	0.877	0.3	1	-0.55	0.0462	AT4G32020.1	NULL	NULL
Ptp.2023.1.S1_at	Potri.006G017900	similar to expressed protein in Arabidopsis thaliana; [ co-ortholog (2of2) of At4g16400, ]	-0.55	0.00564	-0.32	0.398	-0.11	0.904	0.18	0.644	-0.16	1	0.32	0.369	AT4G16400.1	NULL	NULL
Ptp.5169.1.S1_a_at	Potri.007G131300	similar to GLYOXALASE 2-1; [ co-ortholog (1of2) of At1g06130, At2g43430, At2g31350, ]	-0.35	0.198	0.36	0.295	-0.25	0.69	0.61	0.00164	0.05	1	0.21	0.624	AT1G06130.2	GLX2-4	glyoxalase 2-4
PtpAffx.12244.1.A1_at	Potri.008G117300	NULL	1.62	0	3.15664	0	0.3	0.613	-0.180803	0	0.4	1	-0.99	0.00000883	AT3G25780.1	AOC3	allene oxide cyclase 3
PtpAffx.113258.1.S1_at	Potri.014G164100	NULL	0.5	0.0203	0.25	0.569	-0.05	0.957	-0.2	0.576	0.31	1	-0.3	0.419	AT5G55560.1	NULL	Protein kinase superfamily protein
PtpAffx.224636.1.S1_s_at	Potri.010G043900	NULL	0.459981	0	0.81	0.000339	-0.286988	0	-0.0672813	0	0.669957	0	-0.189498	0	AT1G70530.1	CRK3	cysteine-rich RLK (RECEPTOR-like protein kinase) 3
PtpAffx.65405.1.S1_at	Potri.005G197500	NULL	0.69	0.000128	1.06	0.000000443	-0.5	0.225	-0.2	0.59	0.68	0.172	-0.71	0.00406	AT1G71697.1	ATCK1,CK,CK1	choline kinase 1
Ptp.867.1.A1_at	Potri.003G073200	NULL	-0.06	0.993	-0.2	0.692	-0.23	0.728	-0.47	0.0341	-0.02	1	-0.22	0.606	AT3G06840.1	NULL	NULL
Ptp.7076.1.S1_at	Potri.005G226000	similar to dehydration-responsive protein-related; similar to early-responsive to dehydration stress ERD3 protein (Arabidopsis thaliana) GI:15320410; [ ortholog of At4g14360,At3g23300,]	-0.1	0.96	0.6	0.0189	0.17	0.821	0.19	0.618	-0.02	1	0.41	0.184	AT1G04430.1	NULL	S-adenosyl-L-methionine-dependent methyltransferases superfamily protein
Ptp.2891.1.S1_s_at	Potri.003G083000	NULL	-0.357884	0	1.95	0	-0.119127	0	1.47486	0	0.0921513	0	0.64	0.0137	NULL	NULL	NULL
PtpAffx.201602.1.S1_at	Potri.002G020400	NULL	-0.27	0.442	0.25	0.572	0	0.997	0.46	0.0392	0.16	1	0.57	0.0372	AT4G38660.1	NULL	Pathogenesis-related thaumatin superfamily protein
PtpAffx.1704.1.A1_s_at	Potri.016G126400	NULL	0.67	0.000273	0.51	0.068	0.18	0.811	0.2	0.602	0.04	1	-0.18	0.706	AT2G38360.1	PRA1.B4	prenylated RAB acceptor 1.B4
Ptp.2604.1.S1_x_at	Potri.008G054700	similar to heat shock protein 70 cognate. [ORG:Salix gilgiana]; [ co-ortholog (11of11) of S14992, CAA44620, CAA83548, 1805333A, CAA67588, AAN87001, S08662, CAA67867, S44168, CAA82915, T09535, AAA82975, S53498, CAA36067, S42078, BAA34919, AAG23797, P26413,	0.02	0.999	1.07	0.000000285	0.44	0.328	0.08	0.883	0.13	1	0.55	0.0441	AT3G12580.1	ATHSP70,HSP70	heat shock protein 70
PtpAffx.203501.1.S1_s_at	Potri.003G208700	NULL	-0.13	0.905	0.68	0.00484	0.08	0.935	-0.06	0.921	0.07	1	0.21	0.634	AT4G31980.1	NULL	NULL
Ptp.3848.1.S1_at	Potri.015G065100	NULL	-0.22253	0	-0.060264	0	0.2	0.785	-0.46	0.0367	0.23	1	0.37	0.249	AT1G74730.1	NULL	Protein of unknown function (DUF1118)
PtpAffx.127522.1.A1_s_at	Potri.011G162400	NULL	1.85	0	0.63	0.0125	-0.35	0.507	0.15	0.733	1.28	0.00000326	-1.14	0.000000122	AT4G20880.1	NULL	ethylene-responsive nuclear protein / ethylene-regulated nuclear protein (ERT2)
Ptp.3975.1.S1_at	Potri.004G203400	similar to bZIP family transcription factor; [ co-ortholog (2of2) of At1g08320, ]	-0.06	0.992	-0.61	0.0176	-0.18	0.815	-0.43	0.0645	-0.32	1	-0.53	0.0574	AT1G08320.1	bZIP21,TGA9	bZIP transcription factor family protein
PtpAffx.1258.3.A1_at	Potri.001G111000	NULL	0.361743	0	1.12	6.53E-008	0.146966	0	-0.1477	0	0.46547	0	-0.084842	0	AT4G23010.3	ATUTR2,UTR2	UDP-galactose transporter 2
PtpAffx.46298.1.S1_at	Potri.008G004700	similar to pulvinus outward-rectifying channel for potassium SPOCK1. [ORG:Samanea saman]; [ co-ortholog (4of4) of AAD16279, ]	-0.44	0.0605	-0.82	0.000278	0.38	0.455	0.06	0.919	-0.14	1	0.97	0.0000151	AT5G55630.1	ATKCO1,ATTPK1,KCO1,TPK1	Outward rectifying potassium channel protein
Ptp.4915.1.S1_at	Potri.006G113400	similar to expressed protein in Arabidopsis thaliana; [ co-ortholog (1of2) of At2g38640, ]	0.01	0.999	0.57	0.0313	0.02	0.987	0.28	0.357	-0.08	1	-0.03	0.96	AT2G38640.1	NULL	Protein of unknown function (DUF567)
PtpAffx.152720.1.S1_at	Potri.004G029100	NULL	-0.52	0.0123	-0.1	0.886	-0.66	0.0544	0.09	0.863	0.44	1	0.02	0.973	AT1G61660.1	NULL	basic helix-loop-helix (bHLH) DNA-binding superfamily protein
Ptp.7834.1.S1_at	Potri.006G118400	NULL	0.19	0.746	0.96	0.00000711	0	0.997	-0.02	0.985	0.23	1	-0.04	0.951	AT3G10050.1	OMR1	L-O-methylthreonine resistant 1
PtpAffx.146622.1.A1_at	Potri.004G185300	similar to cytochrome P450; putative; similar to Cytochrome P450 94A1 (P450-dependent fatty acid omega-hydroxylase) (SP:O81117) {{Vicia sativa}}; similar to supported by cDNA: gi_13877668; similar to member of CYP94C; [ co-ortholog (2of2) of At2g27690, ]	0.71	0.0000732	2.15736	0	-0.17	0.823	-0.65	0.000635	0.07	1	-0.84	0.000309	AT2G27690.1	CYP94C1	cytochrome P450, family 94, subfamily C, polypeptide 1
PtpAffx.160390.3.A1_s_at	Potri.012G006300	NULL	0.26	0.507	-0.211611	0	-0.09	0.917	-0.82	0.00000405	-0.2	1	-0.51	0.0756	AT5G24530.1	DMR6	2-oxoglutarate (2OG) and Fe(II)-dependent oxygenase superfamily protein
PtpAffx.213549.1.S1_s_at	Potri.016G100000	NULL	0.48	0.0298	0.61	0.0162	0.1	0.908	0.2	0.587	0.43	1	0.32	0.369	AT5G02220.1	NULL	NULL
PtpAffx.200397.1.S1_s_at	Potri.001G098000	similar to expressed protein in Arabidopsis thaliana; similar to hypothetical protein GB:AAF24565 GI:6692100 from (Arabidopsis thaliana); [ co-ortholog (1of2) of At1g64080, ]	-0.243752	0	-0.458913	0	-1.01	0.000257	0.03	0.966	0.348314	0	-0.180139	0	AT1G64080.1	NULL	NULL
PtpAffx.27757.1.S1_at	Potri.005G036300	NULL	-0.25	0.51	0.31	0.421	-0.19	0.798	-0.49	0.0234	0.01	1	-0.05	0.938	AT3G06130.1	NULL	Heavy metal transport/detoxification superfamily protein
Ptp.1460.1.S1_a_at	Potri.008G205000	similar to unknown protein (At4g15610) mRNA; integral membrane family protein; [ co-ortholog (1of2) of At4g15610, ]	0.07	0.989	-0.1	0.88	-0.28	0.645	-0.55	0.00755	-0.1	1	-0.62	0.0184	AT4G15610.1	NULL	Uncharacterised protein family (UPF0497)
PtpAffx.129590.1.A1_at	Potri.018G068400	NULL	0.04	0.998	-0.75	0.00118	0.2	0.781	0.09	0.86	0.06	1	0.59	0.0261	AT5G19730.1	NULL	Pectin lyase-like superfamily protein
PtpAffx.151346.1.S1_at	Potri.001G343800	NULL	-0.265637	0	0.75	0.00118	-0.314233	0	0.296518	0	0.22	1	0.03	0.97	AT1G25580.1	ANAC008,SOG1	NAC (No Apical Meristem) domain transcriptional regulator superfamily protein
PtpAffx.107115.1.S1_at	Potri.013G123500	similar to acyl-CoA oxidase family; similar to acyl-CoA oxidase (Arabidopsis thaliana) GI:8515709; similar to acyl-CoA oxidase ACX3 (Arabidopsis thaliana) GI:8163758; [ co-ortholog (1of3) of At1g06310, At3g06690, At1g06290, ]	0.12	0.938	0.62	0.0144	-0.08	0.934	0.28	0.367	0.17	1	-0.09	0.884	AT1G06290.1	ACX3,ATACX3	acyl-CoA oxidase 3
PtpAffx.4325.1.S1_at	Potri.011G123300	no apical meristem (NAM) family protein; similar to NAM (no apical meristem) GB:CAA63101 from (Petunia 10 hybrida); [ co-ortholog (1of2) of At3g15500, At1g52890, ]	-0.15	0.868	0.05	0.947	-0.83	0.00586	-0.07	0.897	0.43	1	-0.85	0.000263	AT4G27410.2	ANAC072,RD26	NAC (No Apical Meristem) domain transcriptional regulator superfamily protein
Ptp.929.1.S1_at	Potri.008G198000	similar to expressed protein in Arabidopsis thaliana; [ co-ortholog (1of2) of At3g21570, ]	0.57	0.00417	0.09	0.9	-0.24	0.707	-0.08	0.875	0.29	1	-0.59	0.0275	AT4G02040.1	NULL	NULL
Ptp.5265.1.S1_x_at	Potri.014G122000	universal stress protein (USP) family protein; similar to ER6 protein (Lycopersicon esculentum) GI:5669654; [ co-ortholog (2of2) of At3g62550, ]	-0.07	0.984	-0.35	0.314	-0.77	0.0143	-0.78	0.0000142	0.43	1	-0.45	0.134	AT3G62550.1	NULL	Adenine nucleotide alpha hydrolases-like superfamily protein
PtpAffx.157708.1.S1_s_at	Potri.014G161000	calmodulin-binding family protein; similar to contains IQ calmodulin-binding motif; [ ortholog of At5g35670,]	-0.48	0.0279	-0.32	0.389	-0.38	0.443	0.22	0.518	0.38	1	0.26	0.514	AT5G35670.1	iqd33	IQ-domain 33
PtpAffx.110344.1.S1_at	Potri.007G044100	NULL	-0.45	0.0488	-0.59	0.0239	-0.34	0.522	-0.47	0.0305	0.21	1	-0.27	0.471	AT4G36980.4	NULL	NULL
Ptp.4429.1.S1_at	Potri.003G109300	similar to glycerol-3-phosphate transporter; putative; similar to glycerol 3-phosphate permease; putative; similar to cAMP inducible 2 protein (Mus musculus) GI:4580997; similar to glycerol-3-phosphate transporter (glycerol 3-phosphate permease) (Homo sap	0.44	0.0581	0.03	0.966	-0.51	0.211	-0.74	0.000051	0	1	-0.77	0.00129	AT3G47420.1	ATPS3,PS3	phosphate starvation-induced gene 3
PtpAffx.14065.1.A1_a_at	Potri.002G102500	NULL	1.21	6.02E-014	0.83	0.000226	0.01	0.996	0.02	0.981	0.46	0.931	-0.61	0.0203	AT4G24380.1	NULL	NULL
Ptp.2352.1.A1_at	Potri.003G057000	NULL	-0.08	0.979	1.1	0.000000118	0.07	0.948	-0.28	0.358	0.04	1	0.04	0.946	AT5G67150.1	NULL	HXXXD-type acyl-transferase family protein
Ptp.3935.2.S1_a_at	Potri.001G286600	similar to transporter-related; similar to low similarity to spinster membrane proteins from (Drosophila melanogaster) GI:12003974; similar to GI:12003976; similar to GI:12003972; similar to GI:12003970; [ co-ortholog (2of2) of At2g22730, ]	-0.48	0.03	0.12	0.845	-0.29	0.63	0.2	0.578	0.12	1	0.2	0.649	AT5G64500.1	NULL	Major facilitator superfamily protein
Ptp.6711.1.S1_s_at	Potri.014G145100	similar to chalcone synthase. [ORG:Humulus lupulus]; [ ortholog of BAB47195,AAR90868,AAR90862,CAA71904,At5g13930,]	0.07	0.983	-0.64	0.0104	0.7	0.0335	0.171034	0	-0.41	1	0.18	0.697	AT5G13930.1	ATCHS,CHS,TT4	Chalcone and stilbene synthase family protein
Ptp.2463.2.S1_at	Potri.013G041600	similar to HEV1.2; similar to hevein. [ORG:Hevea brasiliensis]; [ ortholog of AAO63572,At3g04720,]	0.16	0.84	-0.54	0.0474	-0.24	0.707	-0.25	0.446	0.27	1	-0.24	0.559	AT3G04720.1	HEL,PR-4,PR4	pathogenesis-related 4
PtpAffx.125034.1.S1_at	Potri.011G044100	NULL	-0.05	0.995	-0.49	0.0813	-0.37	0.475	-0.45	0.0462	0.12	1	-0.32	0.363	AT5G54310.1	AGD5,NEV	ARF-GAP domain 5
PtpAffx.59546.1.S1_at	Potri.011G141400	NULL	-0.05	0.995	-0.34	0.351	-0.39	0.425	-0.46	0.0357	0.18	1	-0.02	0.973	AT3G15120.1	NULL	P-loop containing nucleoside triphosphate hydrolases superfamily protein
Ptp.6375.1.S1_s_at	Potri.005G188700	NULL	-0.29	0.379	0.05	0.949	-0.28	0.644	0.47	0.0305	0.03	1	0.23	0.565	AT5G48940.1	NULL	Leucine-rich repeat transmembrane protein kinase family protein
PtpAffx.249.444.S1_at	Potri.010G080600	NULL	-0.66	0.000325	-0.29	0.475	-0.77	0.0138	0.0842347	0	0.120951	0	-0.244367	0	AT3G22970.1	NULL	Protein of unknown function (DUF506)
PtpAffx.224399.1.S1_at	Potri.004G073600	NULL	0.94634	0	0.9	0.0000386	0.14	0.868	-0.22	0.524	0.07	1	-0.76	0.00162	AT5G52640.1	ATHS83,AtHsp90-1,ATHSP90.1,HSP81-1,HSP81.1,HSP83,H	heat shock protein 90.1
Ptp.3484.1.S1_at	Potri.019G128600	NULL	-0.13	0.918	-0.62	0.0144	-0.6	0.094	-0.09	0.861	0	1	-0.83	0.000431	AT5G58350.1	WNK4,ZIK2	with no lysine (K) kinase 4
PtpAffx.213135.1.S1_at	Potri.016G009700	NULL	1.87	0	0.13	0.842	-0.33	0.549	-0.22	0.534	0.79	0.0391	-1.26	2.9E-009	AT4G17230.1	SCL13	SCARECROW-like 13
PtpAffx.97270.1.A1_at	Potri.001G198900	hydroxyproline-rich glycoprotein family protein; similar to proline-rich extensin domain containing protein; [ ortholog of At1g72790,]	1.13	3.66E-012	0.5	0.0784	0.05	0.96	0	0.997	0.47	0.878	-0.37	0.255	AT1G72790.1	NULL	hydroxyproline-rich glycoprotein family protein
Ptp.6304.1.S1_at	Potri.003G219000	NULL	-0.26	0.474	-0.31	0.422	-0.22	0.742	0.5	0.0169	0.25	1	0.09	0.876	AT4G25650.1	ACD1-LIKE,PTC52,TIC55-IV	ACD1-like
PtpAffx.153348.1.A1_at	Potri.005G015300	NULL	0.9	8.11E-008	0.55	0.0414	-0.23	0.722	-0.27	0.392	0.86	0.0148	-0.38	0.23	NULL	NULL	NULL
PtpAffx.207740.1.S1_at	Potri.008G063400	similar to phosphate translocator-related; similar to low similarity to phosphoenolpyruvate/phosphate translocator precursor (Mesembryanthemum crystallinum) GI:9295275; similar to phosphate translocator (Nicotiana tabacum) GI:403023; [ co-ortholog (2of2)	0.58	0.00272	0.74	0.00152	0.22	0.741	0.23	0.492	0.28	1	-0.08	0.886	AT5G05820.1	NULL	Nucleotide-sugar transporter family protein
PtpAffx.24713.2.A1_at	Potri.007G056100	NULL	0.06	0.992	-0.3	0.457	0.68	0.0413	-0.06	0.925	-0.18	1	0.54	0.0497	AT5G39850.1	NULL	Ribosomal protein S4
PtpAffx.120767.1.A1_at	Potri.008G100500	NULL	-0.25	0.531	0.05	0.944	1.07	0.0000715	0.48	0.0271	-0.43	1	1.09	0.000000534	AT1G48100.1	NULL	Pectin lyase-like superfamily protein
Ptp.4692.1.S1_s_at	Potri.013G160000	NULL	0.66	0.000368	0.63	0.0126	-0.24	0.716	-0.04	0.956	0.57	0.48	-0.24	0.555	AT5G01960.1	NULL	RING/U-box superfamily protein
PtpAffx.82386.1.A1_at	Potri.002G175400	NULL	-0.57	0.00369	-0.09	0.893	0.06	0.955	0.06	0.914	0.19	1	0.5	0.0801	AT2G46630.1	NULL	NULL
PtpAffx.39272.1.S1_at	Potri.012G018600	NULL	-0.46	0.0409	-0.26	0.55	-0.17	0.833	-0.09	0.858	-0.06	1	-0.13	0.809	AT3G26100.2	NULL	Regulator of chromosome condensation (RCC1) family protein
Ptp.7170.1.S1_at	Potri.001G096800	similar to pathogenesis-related protein. [ORG:Pisum sativum]; [ co-ortholog (3of6) of AAF25371, P13240, AAD25355, AAB18669, 1604467C, T06433, AAF25372, AAA33662, ]	-0.33	0.263	-0.34	0.342	0.53	0.184	0.93	6.59E-008	-0.11	1	1.03	0.00000285	AT1G64160.1	NULL	Disease resistance-responsive (dirigent-like protein) family protein
PtpAffx.64108.1.S1_at	Potri.018G021400	NULL	-0.25	0.519	0.63	0.011	-0.06	0.951	-0.06	0.924	0.1	1	0.26	0.514	AT5G10970.1	NULL	C2H2 and C2HC zinc fingers superfamily protein
PtpAffx.103616.2.S1_at	Potri.019G081800	NULL	-0.3	0.366	-0.55	0.0414	-0.28	0.64	0.05	0.931	0.07	1	-0.13	0.801	AT1G35560.1	NULL	TCP family transcription factor
PtpAffx.53192.1.S1_at	Potri.004G000400	similar to truncated Kunitz trypsin inhibitor. [ORG:Glycine max]; [ co-ortholog (6of6) of AAK20290, ]	0.33389	0	-0.468411	0	-0.168935	0	-0.64	0.000852	-0.27	1	-1.0724	0	AT1G73260.1	ATKTI1,KTI1	kunitz trypsin inhibitor 1
PtpAffx.217639.1.S1_s_at	Potri.017G067400	similar to Sister chromatid cohesion 1 protein 2 (SCC1 homolog 2) (AtRAD21-1).; [ ortholog of At5g40840,]	-0.14	0.886	-0.54	0.0442	-0.19	0.789	-0.36	0.166	0.24	1	-0.06	0.929	AT5G40840.1	AtRAD21.1,SYN2	Rad21/Rec8-like family protein
PtpAffx.30798.1.A1_at	Potri.008G153200	NULL	-0.09	0.97	-0.54	0.0484	-0.08	0.933	-0.12	0.81	-0.06	1	0.01	0.986	AT4G14890.1	NULL	2Fe-2S ferredoxin-like superfamily protein
PtpAffx.46365.1.A1_at	Potri.009G126000	NULL	-0.4	0.103	-0.58	0.028	0.15	0.858	0	1	-0.21	1	0.32	0.352	AT4G34760.1	NULL	SAUR-like auxin-responsive protein family
PtpAffx.203374.1.S1_at	Potri.003G159800	NULL	0.59	0.00245	1.21	2.61E-009	-0.499888	0	-0.315188	0	0.82	0.0252	-0.33	0.346	AT5G47910.1	ATRBOHD,RBOHD	respiratory burst oxidase homologue D
PtpAffx.162974.1.S1_s_at	Potri.010G040100	similar to expressed protein in Arabidopsis thaliana; similar to CW14 mRNA; [ co-ortholog (1of3) of At1g59650, At1g10410, ]	-0.5	0.0185	0.13	0.834	-0.4	0.421	0.56	0.00554	0.43	1	0.26	0.511	AT1G59650.1	CW14	Protein of unknown function (DUF1336)
PtpAffx.29992.1.A1_at	Potri.014G075800	F-box family protein; similar to lectin-related; similar to low similarity to PP2 lectin polypeptide (Cucurbita maxima) GI:410437; F-box family protein; similar to lectin-related; similar to low similarity to PP2 lectin polypeptide (Cucurbita maxima) G; [	0.19	0.763	-0.27	0.514	-0.57	0.127	-0.46	0.0353	0.31	1	-0.63	0.0156	AT3G61060.1	AtPP2-A13,PP2-A13	phloem protein 2-A13
PtpAffx.201172.1.S1_s_at	Potri.001G298700	NULL	-0.54	0.00816	-0.11	0.867	-0.51	0.207	0.05	0.934	-0.04	1	-0.2	0.649	AT1G24625.1	ZFP7	zinc finger protein 7
PtpAffx.143356.1.S1_s_at	Potri.018G031100	similar to hypothetical protein. [ORG:Cicer arietinum]; [ co-ortholog (6of7) of CAA06490, ]	-0.53	0.0104	-0.0905883	0	0.21	0.76	0.49	0.0225	0.02	1	0.78	0.00123	AT5G11420.1	NULL	Protein of unknown function, DUF642
PtpAffx.224376.1.S1_s_at	Potri.004G027800	S-locus lectin protein kinase family protein; [ ortholog of At4g21390,]	0.21	0.695	0.38	0.246	-1.24	0.00000232	-0.42	0.0703	0.86	0.0149	-0.86	0.00023	AT4G21390.1	B120	S-locus lectin protein kinase family protein
PtpAffx.29337.1.A1_at	Potri.007G053400	similar to Peroxidase 50 precursor (EC 1.11.1.7) (Atperox P50) (PRXR2) (ATP9a).; [ ortholog of At4g37530,At4g37520,]	-0.15122	0	0.47	0.108	0.08	0.93	0.61	0.0017	0.08	1	0.54	0.0484	AT5G67400.1	RHS19	root hair specific 19
PtpAffx.454.6.A1_s_at	Potri.002G044300	similar to At2g30570 (At2g30570/T6B20.8) mRNA; similar to photosystem II reaction center W (PsbW) protein-related; similar to photosystem 2 reaction center W protein SP:Q41387 from (Spinacia oleracea); similar to photosystem II reaction center W (PsbW) pr	-0.12	0.93	-0.65	0.00843	-0.57	0.126	-0.17	0.675	-0.05	1	-0.51	0.0746	AT2G30570.1	PSBW	photosystem II reaction center W
PtpAffx.10261.1.S1_at	Potri.016G017900	similar to VQ motif-containing protein; [ co-ortholog (1of2) of At3g22160, At4g15120, ]	0.3	0.362	0.84	0.000162	0.02	0.983	0.09	0.863	0.15	1	-0.18	0.702	AT4G39720.1	NULL	VQ motif-containing protein
PtpAffx.76213.1.A1_at	Potri.002G088900	similar to putative mitogen-activated protein kinase 1. [ORG:Medicago sativa]; [ co-ortholog (2of2) of CAE00640, At4g08500, ]	0.47	0.0347	-0.07931	0	-0.14135	0	-0.306417	0	0.56	0.483	-0.11	0.83	AT4G08500.1	ARAKIN,ATMEKK1,MAPKKK8,MEKK1	MAPK/ERK kinase kinase 1
PtpAffx.215329.1.S1_s_at	Potri.011G075000	NULL	0.45	0.0468	-0.02	0.983	-0.14	0.868	-0.61	0.00181	-0.161114	0	-0.824851	0	ATCG01280.1	NULL	Chloroplast Ycf2;ATPase, AAA type, core
PtpAffx.91938.1.S1_at	Potri.008G061600	NULL	0.64	0.000609	0.3	0.456	-0.17	0.827	-0.15	0.722	0.64	0.245	-0.2	0.657	NULL	NULL	NULL
PtpAffx.156265.1.S1_at	Potri.006G153300	NULL	-0.66	0.000393	-0.15	0.795	-0.37	0.466	0.321897	0	0.172795	0	0.321337	0	AT5G19740.1	NULL	Peptidase M28 family protein
PtpAffx.5661.4.A1_a_at	Potri.012G020500	similar to expressed protein in Arabidopsis thaliana; [ co-ortholog (1of2) of At4g27720, ]	-0.19	0.766	0.68	0.00544	0.08	0.937	0.35	0.176	0.08	1	0.35	0.295	AT4G27720.1	NULL	Major facilitator superfamily protein
PtpAffx.209647.1.S1_s_at	Potri.T068500	NULL	0.53	0.0096	-0.111152	0	-0.38	0.462	0.11	0.812	0.47	0.898	-0.73	0.00322	AT1G64070.1	RLM1	Disease resistance protein (TIR-NBS-LRR class) family
Ptp.816.1.S1_s_at	Potri.007G031600	NULL	1.21	6.02E-014	0.38	0.267	-0.16	0.847	-0.15	0.722	0.44	1	-0.96	0.0000197	AT2G23780.1	NULL	RING/U-box superfamily protein
PtpAffx.203833.1.S1_at	Potri.004G057100	NULL	-0.66	0.000396	-0.160287	0	-0.095108	0	0.294368	0	0.157601	0	0.198384	0	AT1G29170.1	ATSCAR3,SCAR3,WAVE2	SCAR family protein
PtpAffx.52072.1.S1_at	Potri.002G233500	similar to eukaryotic translation initiation factor 3 subunit 3; similar to eIF-3 gamma; similar to eIF3h (TIF3H1); similar to SP|Q9C5Z2|Eukaryotic translation initiation factor 3 subunit 3 eIF (3-gamma eIF3) (p38 subunit eIF3h) ({Arabidopsis) {thaliana}	-0.12	0.936	0.16	0.775	0.1	0.914	0.48	0.029	0.32	1	0.51	0.0723	AT1G10840.1	TIF3H1	translation initiation factor 3 subunit H1
PtpAffx.18742.1.A1_at	Potri.008G008100	NULL	0.070147	0	0.1	0.887	0.3	0.613	-0.45	0.0448	-0.34	1	-0.5	0.0773	AT3G21180.1	ACA9,ATACA9	autoinhibited Ca(2+)-ATPase 9
Ptp.6598.1.S1_at	Potri.006G141400	NULL	-0.11	0.947	-0.360987	0	1.06	0.0000911	1.37676	0	-0.300713	0	0.929907	0	AT5G07990.1	CYP75B1,D501,TT7	Cytochrome P450 superfamily protein
PtpAffx.205483.1.S1_at	Potri.005G166700	NULL	-0.45	0.0474	-0.49	0.0814	-0.55	0.156	-0.34	0.196	-0.13	1	-0.35	0.296	AT5G65140.2	NULL	Haloacid dehalogenase-like hydrolase (HAD) superfamily protein
PtpAffx.12750.1.A1_s_at	Potri.006G151300	NULL	-0.27	0.447	-0.61	0.0181	-0.05	0.964	-0.1	0.847	-0.2	1	-0.05	0.938	AT4G29720.1	ATPAO5,PAO5	polyamine oxidase 5
PtpAffx.136350.1.S1_at	Potri.007G135400	NULL	0.45	0.0445	0.5	0.0784	-0.17	0.835	-0.34	0.197	0.16	1	-0.46	0.121	AT1G28440.1	HSL1	HAESA-like 1
Ptp.5612.1.S1_at	Potri.013G055100	NULL	0.04	0.996	-0.73	0.002	-0.12	0.885	-0.22	0.518	0.21	1	0.02	0.973	AT5G32450.1	NULL	RNA binding (RRM/RBD/RNP motifs) family protein
PtpAffx.2551.1.S1_at	Potri.001G059500	similar to expressed protein in Arabidopsis thaliana; [ co-ortholog (2of2) of At1g27990, ]	-0.46	0.0364	-0.26	0.542	-0.35	0.503	-0.27	0.398	0.12	1	-0.15	0.754	AT1G27990.1	NULL	NULL
PtpAffx.223327.1.S1_at	Potri.004G235400	cytochrome P450 family protein; similar to SP|Q42569|C901_ARATH|Cytochrome|P450 90A1 SP Q42569 (Arabidopsis:thaliana) (; cytochrome P450 family protein; similar to SP|Q42569|C901_ARATH|Cytochrome|P450 90A1 ; [ ortholog of At5g45340,At4g19230,]	1.39	0	-0.29	0.46	0.04	0.967	-0.06	0.916	0.69	0.14	-0.78	0.00105	AT4G19230.1	CYP707A1	cytochrome P450, family 707, subfamily A, polypeptide 1
PtpAffx.47214.1.S1_a_at	Potri.012G094600	NULL	0.52	0.0109	0.67	0.00599	-0.25	0.704	-0.34	0.208	0.36	1	-0.41	0.192	AT1G67580.1	NULL	Protein kinase superfamily protein
Ptp.2973.1.S1_at	Potri.013G150800	S-locus lectin protein kinase family protein; [ ortholog of At4g03230,]	-0.11	0.951	-0.43	0.168	-0.65	0.0614	-0.57	0.00451	0.3	1	-0.14	0.792	AT1G11330.2	NULL	S-locus lectin protein kinase family protein
PtpAffx.84285.1.A1_at	Potri.006G220600	NULL	0.45	0.0493	0.14	0.813	-0.34	0.532	-0.07	0.909	0.45	0.967	-0.38	0.239	AT2G06040.1	NULL	NULL
PtpAffx.98280.1.S1_at	Potri.017G075600	NULL	-0.37	0.15	0.15	0.798	0.08	0.93	0.47	0.0321	0.2	1	0.59	0.0277	AT5G15050.1	NULL	Core-2/I-branching beta-1,6-N-acetylglucosaminyltransferase family protein
PtpAffx.3004.1.S1_at	Potri.017G053200	NULL	0.56	0.00439	-0.39	0.244	0.18	0.805	-0.2	0.597	0.36	1	-0.15	0.76	AT5G64230.1	NULL	NULL
PtpAffx.968.1.A1_at	Potri.018G075900	NULL	0.7	0.000126	0.35	0.317	0.42	0.369	-0.04	0.952	0.21	1	0.08	0.896	AT4G18670.1	NULL	Leucine-rich repeat (LRR) family protein
PtpAffx.30719.1.A1_at	Potri.010G005600	similar to pumilio/Puf RNA-binding domain-containing protein; [ co-ortholog (2of2) of At3g16810, ]	-0.0352693	0	0.01	0.993	0.95	0.000779	-0.01	0.991	0.2	1	1.1	0.000000456	AT3G16810.1	APUM24,PUM24	pumilio 24
PtpAffx.62042.1.A1_at	Potri.012G034400	similar to Expressed protein in Arabidopsis thaliana; [ co-ortholog (1of3) of At4g33660, ]	0.523209	0	0.163357	0	0.69	0.0385	-0.0670983	0	-0.61	0.314	0.151881	0	NULL	NULL	NULL
PtpAffx.150004.1.S1_s_at	Potri.019G079900	NULL	-0.59	0.00235	-0.46	0.122	-0.62	0.0768	0.29	0.321	0.43	1	0.19	0.67	AT1G35460.1	NULL	basic helix-loop-helix (bHLH) DNA-binding superfamily protein
PtpAffx.13176.7.A1_a_at	Potri.017G050300	NULL	0.37	0.162	0.81	0.000388	0.26	0.674	0.21	0.558	-0.06	1	0.06	0.923	AT5G64310.1	AGP1,ATAGP1	arabinogalactan protein 1
PtpAffx.82413.1.A1_at	Potri.013G107700	NULL	-0.318821	0	-0.83	0.000229	0.118662	0	-0.72	0.0000931	-0.29	1	-0.641478	0	AT1G22610.1	NULL	C2 calcium/lipid-binding plant phosphoribosyltransferase family protein
PtpAffx.4736.1.A1_s_at	Potri.009G041100	NULL	-0.1	0.956	-0.29	0.468	-0.7	0.0339	-0.17	0.66	0.69	0.14	-0.37	0.262	AT4G37300.1	MEE59	maternal effect embryo arrest 59
PtpAffx.216800.1.S1_at	Potri.006G062700	NULL	0.67	0.000232	0.46	0.118	-0.0419827	0	-0.148152	0	0.0471083	0	-0.94	0.0000322	AT3G54070.1	NULL	Ankyrin repeat family protein
Ptp.4556.1.S1_s_at	Potri.T111000	NULL	-0.23	0.593	-0.55	0.0426	0.07	0.947	-0.04	0.95	0.05	1	0.44	0.139	AT2G05990.1	ENR1,MOD1	NAD(P)-binding Rossmann-fold superfamily protein
PtpAffx.22736.2.S1_a_at	Potri.002G101400	similar to hypothetical protein; [ ortholog of At1g14680,At4g09060,]	-0.01	0.999	-0.43	0.159	0.12	0.886	0.7	0.000146	0.28	1	0.47	0.106	AT4G09060.1	NULL	NULL
PtpAffx.37131.1.A1_at	Potri.013G131600	hydroxyproline-rich glycoprotein family protein; hydroxyproline-rich glycoprotein family protein; [ co-ortholog (1of2) of At4g28300, ]	0.69	0.000129	0.67	0.00644	0.01	0.994	-0.1	0.845	0.15	1	-0.54	0.0485	AT4G28300.1	NULL	Protein of unknown function (DUF1421)
PtpAffx.133759.1.A1_at	Potri.008G045300	NULL	0	1	-0.28	0.499	0.23	0.726	-0.64	0.000878	0.11	1	-0.08	0.893	AT2G28550.2	RAP2.7,TOE1	related to AP2.7
Ptp.1148.2.S1_at	Potri.001G313000	NULL	-0.03	0.999	0.59	0.0244	-0.25	0.705	0.06	0.922	-0.09	1	-0.44	0.141	AT1G22360.1	AtUGT85A2,UGT85A2	UDP-glucosyl transferase 85A2
Ptp.127.1.S1_s_at	Potri.013G041300	similar to Auxin-induced protein IAA4. [ORG:Pisum sativum]; [ co-ortholog (3of3) of CAA48297, P49679, CAC84712, BAA85822, CAA48298, S39075, ]	-0.54	0.00713	-0.67	0.00583	-0.19	0.788	-0.18	0.637	-0.24	1	0.01	0.993	AT5G43700.1	ATAUX2-11,IAA4	AUX/IAA transcriptional regulator family protein
PtpAffx.130846.1.S1_at	Potri.018G038100	NULL	2.85698	0	2.03418	0	-0.0963357	0	-0.447335	0	1.82	5.16E-013	-1.39533	0	AT5G21960.1	NULL	Integrase-type DNA-binding superfamily protein
PtpAffx.1578.1.S1_at	Potri.006G052200	similar to hypothetical protein; [ ortholog of At2g41835,At3g57480,At5g48205,]	1.68	0	0.4	0.21	0.07	0.94	-0.15	0.724	0.54	0.576	-1.04	0.00000247	AT2G41835.1	NULL	zinc finger (C2H2 type, AN1-like) family protein
PtpAffx.203711.1.S1_at	Potri.004G022900	similar to Hypothetical UPF0085 protein At4g21210.; [ co-ortholog (1of2) of At3g01200, At4g21210, ]	-0.29	0.373	-0.21	0.663	-0.67	0.0457	-0.18	0.653	0.33	1	-0.12	0.82	AT4G21210.1	ATRP1,RP1	PPDK regulatory protein
PtpAffx.200841.1.S1_at	Potri.001G261300	NULL	0.51	0.0155	0.03	0.969	-0.19	0.8	0.04	0.952	0.21	1	-0.46	0.116	AT3G14460.1	NULL	LRR and NB-ARC domains-containing disease resistance protein
PtpAffx.200453.1.S1_at	Potri.001G110300	NULL	-0.45	0.05	-0.15	0.797	-0.25	0.688	0.13	0.765	0.41	1	0.61	0.02	AT5G52060.1	ATBAG1,BAG1	BCL-2-associated athanogene 1
PtpAffx.225490.1.S1_s_at	Potri.T094800	NULL	0.45	0.0478	0	0.998	0.06	0.954	-0.17	0.663	-0.04	1	-0.29	0.423	AT2G25470.1	AtRLP21,RLP21	receptor like protein 21
PtpAffx.209038.1.S1_s_at	Potri.010G141400	similar to beta-D-xylosidase. [ORG:Prunus persica]; [ co-ortholog (2of2) of AAS17751, AAM00218, At5g49360, ]	-0.165019	0	-0.82	0.000266	-0.82	0.00724	0.06	0.913	0.27	1	-1.08558	0	AT5G49360.1	ATBXL1,BXL1	beta-xylosidase 1
PtpAffx.74008.1.S1_s_at	Potri.004G140900	cytochrome P450 family protein; similar to Cytochrome P450 85 (SP:Q43147) {{Lycopersicon esculentum}}; similar to member of CYP707A; [ co-ortholog (1of3) of At3g19270, ]	0.12	0.933	0.79	0.000555	-0.29	0.629	0.11	0.819	0.21	1	-0.43	0.152	AT3G19270.1	CYP707A4	cytochrome P450, family 707, subfamily A, polypeptide 4
PtpAffx.162047.1.S1_s_at	Potri.009G012200	similar to fasciclin-like AGP 15. [ORG:Populus alba x Populus tremula]; [ co-ortholog (15of20) of AAT37948, AAT37945, AAT37951, AAT37947, AAT37946, AAT37949, AAD56235, AAT37953, AAT37958, AAT37957, AAT37952, AAT37950, ]	0.152906	0	1.75	0	-0.0406053	0	0.97	8.94E-009	-0.02	1	0.44	0.144	AT5G03170.1	ATFLA11,FLA11	FASCICLIN-like arabinogalactan-protein 11
PtpAffx.70419.1.A1_at	Potri.017G013300	similar to protein phosphatase 2C; putative; similar to PP2C; putative; similar to protein phosphatase 2C; putative; similar to PP2C; putative; [ ortholog of At4g28400,At2g20630,]	0.87	0.000000343	1.03	0.000000934	-0.21	0.764	0.04	0.953	1.09	0.000217	-0.13	0.798	AT4G28400.1	NULL	Protein phosphatase 2C family protein
Ptp.4766.1.S1_at	Potri.016G064200	similar to expressed protein in Arabidopsis thaliana; [ ortholog of At5g06590,]	-0.03	0.999	-0.33	0.379	0.22	0.742	0.66	0.00047	0.19	1	0.55	0.0445	AT5G06590.1	NULL	NULL
PtpAffx.8060.1.S1_at	Potri.002G037100	NULL	-0.04	0.998	-0.67	0.00611	-0.72	0.0258	-0.25	0.439	-0.0253197	0	-0.8	0.000778	AT4G28530.1	anac074,NAC074	NAC domain containing protein 74
Ptp.1280.1.S1_at	Potri.005G247700	multi-copper oxidase type 1 family protein; similar to pollen-specific BP10 protein (SP|Q00624|Brassica)(napus ; [ co-ortholog (2of2) of At1g76160, ]	0.4	0.112	0.78	0.000701	0.62	0.0783	0.17	0.675	0.16	1	0.51	0.0689	AT1G76160.1	sks5	SKU5 similar 5
PtpAffx.73666.1.S1_at	Potri.015G131800	similar to expressed protein in Arabidopsis thaliana; [ co-ortholog (2of2) of At5g51670, ]	-0.51	0.015	-0.27	0.531	-0.15	0.86	-0.17	0.673	-0.19	1	0.13	0.802	AT5G51670.1	NULL	Protein of unknown function (DUF668)
PtpAffx.215358.1.S1_at	Potri.015G029400	sugar transporter family protein; [ co-ortholog (1of2) of At1g73220, ]	-0.3	0.367	0.35	0.325	-1.05	0.000106	-0.29	0.335	-0.36	1	-1.44	4.2E-012	AT1G73220.1	1-Oct,AtOCT1	organic cation/carnitine transporter1
Ptp.7261.1.S1_at	Potri.008G119400	similar to agenet domain-containing protein; similar to bromo-adjacent homology (BAH) domain-containing protein; similar to agenet domain-containing protein; similar to bromo-adjacent homology (BAH) domain-containing protein; similar to c; [ co-ortholog (	0.54	0.00823	0.01	0.988	-0.07	0.944	-0.09	0.856	0.22	1	-0.42	0.173	AT1G68580.2	NULL	agenet domain-containing protein / bromo-adjacent homology (BAH) domain-containing protein
Ptp.2209.1.S1_at	Potri.006G141400	NULL	0.18	0.782	0.07	0.916	1.01	0.000252	0.826738	0	-0.32	1	0.8	0.000807	AT5G07990.1	CYP75B1,D501,TT7	Cytochrome P450 superfamily protein
Ptp.2447.1.S1_at	Potri.009G096000	NULL	0.31	0.318	0.18	0.734	-0.16	0.845	0.46	0.0358	0.39	1	-0.09	0.87	AT4G37260.1	ATMYB73,MYB73	myb domain protein 73
PtpAffx.60647.1.S1_at	Potri.002G114500	NULL	0.65	0.000512	0.71	0.00285	0.06	0.953	0.23	0.507	0.45	0.949	-0.05	0.938	AT1G58440.1	SQE1,XF1	FAD/NAD(P)-binding oxidoreductase family protein
PtpAffx.203297.1.S1_at	Potri.003G138600	similar to Probable WRKY transcription factor 53 (WRKY DNA-binding protein 53).; [ ortholog of At4g23810,]	4.36	0	0.710576	0	-0.0105763	0	0.0806177	0	2.85933	0	-1.43393	0	AT4G11070.1	AtWRKY41,WRKY41	WRKY family transcription factor
Ptp.3624.1.S1_at	Potri.013G129900	similar to expressed protein in Arabidopsis thaliana; [ co-ortholog (1of2) of At2g20670, At4g32480, ]	-0.64	0.000611	0.26	0.549	-0.83	0.00582	-0.23	0.487	0.06	1	-0.53	0.0594	AT4G32480.1	NULL	Protein of unknown function (DUF506)
PtpAffx.22559.1.A1_a_at	Potri.005G021800	NULL	0.55	0.00612	0.25	0.559	-0.1	0.91	-0.12	0.793	0.52	0.672	-0.16	0.732	AT1G56260.1	NULL	NULL
PtpAffx.8924.1.S1_at	Potri.018G022100	similar to 60S ribosomal protein L39 (RPL39A); [ ortholog of At2g25210,]	0.02	0.999	-0.07	0.916	0.67	0.0441	0.13	0.777	0.04	1	0.79	0.000959	AT4G31985.1	NULL	Ribosomal protein L39 family protein
PtpAffx.222485.1.S1_at	Potri.004G205000	NULL	0.234138	0	-0.56	0.033	-0.236788	0	0.16293	0	0.42	1	0.1	0.854	AT5G42340.1	PUB15	Plant U-Box 15
PtpAffx.60174.1.S1_at	Potri.001G382700	NULL	-0.32	0.291	0.27	0.519	-0.21	0.756	0.46	0.0361	0.26	1	0.27	0.474	AT3G14750.1	NULL	NULL
PtpAffx.219292.1.S1_at	Potri.010G080300	NULL	-0.09	0.967	-0.59	0.0225	0.11	0.907	-0.68	0.000322	-0.46	0.91	-0.56	0.0412	ATMG00580.1	NULL	NADH dehydrogenase subunit 4
PtpAffx.90126.1.S1_at	Potri.014G038700	NULL	1.56506	0	2.16471	0	-0.151605	0	0.417073	0	0.548794	0	-0.76	0.00163	AT5G42650.1	AOS,CYP74A,DDE2	allene oxide synthase
Ptp.660.1.S1_at	Potri.005G141800	similar to SKP1 INTERACTING PARTNER 2; [ co-ortholog (2of2) of At5g67250, At3g50080, ]	2.37559	0	0.07	0.915	0.06	0.955	-0.1	0.846	1.02	0.000877	-1.33	2.39E-010	AT5G67250.1	SKIP2,VFB4	SKP1/ASK1-interacting protein 2
PtpAffx.82254.1.A1_at	Potri.009G032800	NULL	0.98	3.27E-009	-0.42	0.179	-0.28	0.637	-0.16	0.696	0.52	0.687	-0.65	0.0124	AT1G07530.1	ATGRAS2,GRAS2,SCL14	SCARECROW-like 14
PtpAffx.100887.1.S1_at	Potri.011G022300	calcium-binding EF hand family protein; similar to EH-domain containing protein 1 from {{Mus musculus}} SP|Q9WVK4|; similar to {Homo sapiens} SP|Q9H4M9; similar to receptor-mediated endocytosis 1 from (Caenorhabditis elegans) GI:13487775; similar to GI:13	-0.45	0.0453	-0.15	0.793	-0.21	0.766	0.42	0.0703	0.35	1	0.49	0.0907	AT4G05520.1	ATEHD2,EHD2	EPS15 homology domain 2
PtpAffx.217.1.A1_at	Potri.015G042300	NULL	-0.58	0.00327	-0.88	0.0000615	-0.265556	0	-0.47	0.0312	0.232252	0	0.214851	0	AT3G18170.1	NULL	Glycosyltransferase family 61 protein
PtpAffx.11535.1.A1_s_at	Potri.013G122400	NULL	-0.05	0.995	-0.05	0.943	0.2	0.781	0.45	0.0481	-0.37	1	0.23	0.583	AT4G35160.1	NULL	O-methyltransferase family protein
PtpAffx.47432.1.S1_s_at	Potri.001G218800	similar to NAC-domain containing protein 90 (ANAC090).; [ co-ortholog (2of3) of At5g22380, At3g44350, ]	3.04	0	0.688776	0	0.343794	0	0.142588	0	1.04129	0	-1.55	0	AT3G44350.2	anac061,NAC061	NAC domain containing protein 61
PtpAffx.5989.2.S1_s_at	Potri.006G236500	NULL	0.0745573	0	0.64	0.0107	0.057907	0	-0.11	0.814	0.12	1	0.07	0.911	AT5G25880.1	ATNADP-ME3,NADP-ME3	NADP-malic enzyme 3
Ptp.3083.1.S1_x_at	Potri.009G012100	similar to fasciclin-like AGP 15. [ORG:Populus alba x Populus tremula]; [ co-ortholog (2of20) of AAT37948, AAT37945, AAT37951, AAT37947, AAT37946, AAT37949, AAD56235, AAT37953, AAT37958, AAT37957, AAT37952, AAT37950, ]	-0.081003	0	2.1	0	0.110338	0	1.51063	0	0.173601	0	1.10433	0	AT5G03170.1	ATFLA11,FLA11	FASCICLIN-like arabinogalactan-protein 11
PtpAffx.103921.1.S1_at	Potri.004G206600	NULL	0.45	0.0488	-0.03	0.976	0.2	0.78	-0.2	0.597	-0.02	1	-0.18	0.699	AT2G17230.1	EXL5	EXORDIUM like 5
PtpAffx.5672.1.A1_s_at	Potri.005G020300	similar to DNAJ heat shock N-terminal domain-containing protein; similar to SP|Q9QYI7|DnaJ homolog subfamily B member 8 Mus musculus ; [ co-ortholog (1of2) of At1g56300, ]	0.05	0.995	0	0.998	-0.64	0.0668	-0.45	0.0435	0.91	0.00638	-0.04	0.954	AT1G56300.1	NULL	Chaperone DnaJ-domain superfamily protein
Ptp.3345.1.S1_at	Potri.015G122000	NULL	2.2	0	0.891705	0	-0.210268	0	-0.128362	0	0.906041	0	-1.38	3.47E-011	AT5G38280.1	PR5K	PR5-like receptor kinase
PtpAffx.7336.1.A1_at	Potri.011G076500	GDSL-motif lipase/hydrolase family protein; similar to family 2 lipases EXL3 GI:15054386; similar to EXL1 GI:15054382; similar to EXL2 GI:15054384 from (Arabidopsis thaliana); [ ortholog of At4g18970,At5g45670,]	-0.586099	0	0.11	0.868	-0.0373383	0	0.65	0.00058	0.4	1	0.571544	0	AT1G29670.1	NULL	GDSL-like Lipase/Acylhydrolase superfamily protein
PtpAffx.103863.1.S1_at	Potri.004G039100	NULL	0.54	0.00846	-0.33	0.362	-0.02	0.983	0.06	0.917	0.22	1	-0.17	0.728	AT2G20780.1	NULL	Major facilitator superfamily protein
Ptp.1037.1.S1_s_at	Potri.013G119600	NULL	-0.44	0.0562	-0.58	0.0256	-0.46	0.29	-0.08	0.878	0.13	1	-0.16	0.729	AT5G04530.1	KCS19	3-ketoacyl-CoA synthase 19
Ptp.2018.2.A1_at	Potri.005G033400	similar to Mitogen-activated protein kinase kinase kinase 1 (EC 2.7.1.-) (Arabidospsis NPK1-related protein kinase 1).; [ co-ortholog (2of2) of At1g09000, ]	0.52	0.0113	0.27	0.531	0.45	0.317	0.09	0.866	-0.04	1	0.01	0.984	AT1G09000.1	ANP1,MAPKKK1,NP1	NPK1-related protein kinase 1
PtpAffx.123780.1.S1_at	Potri.017G112100	NULL	-0.05	0.996	-0.44	0.149	-0.76	0.0158	-0.02	0.985	0.48	0.846	-0.51	0.0739	AT1G67265.1	DVL3,RTFL21	ROTUNDIFOLIA like 21
PtpAffx.4851.1.S1_a_at	Potri.014G071000	NULL	0.45	0.047	0.35	0.314	-0.17	0.827	0.08	0.878	0.6	0.344	-0.03	0.959	NULL	NULL	NULL
PtpAffx.212874.1.S1_at	Potri.015G096200	NULL	-0.57	0.00419	0.24	0.587	-0.03	0.976	0.05	0.93	-0.13	1	0.1	0.851	AT1G67340.1	NULL	HCP-like superfamily protein with MYND-type zinc finger
PtpAffx.44895.1.S1_at	Potri.010G104600	similar to expressed protein in Arabidopsis thaliana; [ co-ortholog (1of2) of At1g14780, ]	-0.14	0.896	0.95	0.00001	-0.46	0.29	-0.39	0.116	0.59	0.374	-0.04	0.946	AT1G14780.1	NULL	MAC/Perforin domain-containing protein
PtpAffx.204767.1.S1_at	Potri.009G080600	NULL	1.47	0	0.724914	0	-0.0171157	0	0.0697003	0	0.71	0.112	-0.78	0.00108	AT1G58290.1	HEMA1	Glutamyl-tRNA reductase family protein
PtpAffx.742.1.S1_at	Potri.006G067000	NULL	-0.433662	0	0.92	0.0000246	-0.336748	0	0.97	8.94E-009	-0.07	1	0.3	0.417	AT3G15810.1	NULL	Protein of unknown function (DUF567)
PtpAffx.19078.1.S1_at	Potri.017G063300	NULL	0.77	0.0000103	0.02	0.979	-0.11	0.895	-0.22	0.534	0.62	0.3	-0.45	0.132	AT5G13180.1	ANAC083,NAC083,VNI2	NAC domain containing protein 83
PtpAffx.210870.1.S1_at	Potri.013G012000	pre-mRNA splicing factor PRP38 family protein; [ ortholog of At2g40650,]	-0.39	0.119	-0.53	0.0515	-0.69	0.0364	-0.09	0.864	0.18	1	-0.24	0.559	AT2G40650.1	NULL	PRP38 family protein
Ptp.3022.3.A1_at	Potri.007G008200	NULL	-0.332222	0	0.81	0.000322	-0.198193	0	-0.0995133	0	0.0802963	0	0.165605	0	AT4G37790.1	HAT22	Homeobox-leucine zipper protein family
PtpAffx.26590.1.A1_at	Potri.001G062500	similar to expressed protein in Arabidopsis thaliana; similar to expressed protein in Arabidopsis thaliana; similar to expressed protein in Arabidopsis thaliana; [ co-ortholog (2of2) of At5g13220, ]	0.65	0.000446	2.95651	0	0.311368	0	-0.187488	0	0.163191	0	-0.411996	0	AT5G13220.1	JAS1,JAZ10,TIFY9	jasmonate-zim-domain protein 10
PtpAffx.12552.1.A1_at	Potri.010G195200	NULL	-0.43	0.0721	-0.66	0.00712	-0.67	0.0447	-0.38	0.124	0.21	1	-0.26	0.511	AT5G05840.1	NULL	Protein of unknown function (DUF620)
PtpAffx.208669.1.S1_s_at	Potri.010G046800	NULL	-0.31	0.334	-0.53	0.049	-0.41	0.388	0.05	0.933	0.02	1	-0.26	0.496	AT1G67900.1	NULL	Phototropic-responsive NPH3 family protein
Ptp.6978.1.A1_at	Potri.012G085000	NULL	1.71	0	0.19	0.708	-0.45	0.314	-0.1	0.844	0.94	0.00394	-1.25	4.3E-009	AT5G63130.1	NULL	Octicosapeptide/Phox/Bem1p family protein
PtpAffx.24602.2.S1_a_at	Potri.014G169300	NULL	-0.22	0.644	-0.6	0.0195	-0.26	0.679	0.11	0.829	-0.04	1	-0.21	0.623	AT3G07670.1	NULL	Rubisco methyltransferase family protein
PtpAffx.112784.1.A1_at	Potri.010G050900	NULL	0.55	0.00575	0.39	0.24	-0.33	0.552	-0.54	0.00807	0.71	0.119	-0.35	0.303	AT1G24530.1	NULL	Transducin/WD40 repeat-like superfamily protein
PtpAffx.209247.1.S1_s_at	Potri.010G183100	similar to expressed protein in Arabidopsis thaliana; [ ortholog of At2g40390,]	0.08	0.981	-0.55	0.0394	-0.13	0.879	-0.17	0.685	0.04	1	-0.25	0.534	AT2G40390.1	NULL	NULL
Ptp.3798.1.S1_at	Potri.017G142600	NULL	-0.01	0.999	-0.29	0.471	-0.14	0.869	-0.8	0.00000702	0.06	1	-0.3	0.402	AT5G52530.1	NULL	dentin sialophosphoprotein-related
Ptp.3090.1.A1_at	Potri.014G016600	similar to AZETIDINE-2-CARBOXYLIC ACID RESISTANT 1; [ ortholog of At1g27770,]	1.09	2.66E-011	0.056711	0	-0.136865	0	-0.166456	0	0.416681	0	-0.43	0.155	AT1G27770.1	ACA1,PEA1	autoinhibited Ca2+-ATPase 1
PtpAffx.78779.1.S1_at	Potri.013G068700	NULL	-0.49	0.0231	-0.78	0.000694	-0.54	0.165	-0.18	0.648	-0.12	1	-0.39	0.224	AT1G22180.2	NULL	Sec14p-like phosphatidylinositol transfer family protein
PtpAffx.79403.1.S1_at	Potri.010G187900	zinc finger (CCCH-type) family protein; [ co-ortholog (1of3) of At2g40140, At3g55980, ]	1.35	0	0.220432	0	0.235398	0	-0.0256173	0	0.479157	0	-0.648233	0	AT2G40140.1	ATSZF2,CZF1,SZF2,ZFAR1	zinc finger (CCCH-type) family protein
PtpAffx.123280.1.S1_s_at	Potri.001G237100	similar to ACT domain-containing protein; [ co-ortholog (3of3) of At2g39570, ]	-0.47	0.0333	-0.16	0.781	-0.67	0.0459	0.27	0.381	0.3	1	-0.15	0.759	AT2G39570.1	NULL	ACT domain-containing protein
PtpAffx.7932.4.S1_a_at	Potri.014G196900	NULL	-0.33	0.244	0.18	0.729	-0.53	0.177	0.51	0.0147	0.34	1	0.11	0.83	AT1G47330.1	NULL	CBS domain-containing protein with a domain of unknown function (DUF21)
Ptp.1802.1.A1_s_at	Potri.015G033100	NULL	-0.24	0.555	-0.57	0.032	-0.15	0.855	-0.04	0.959	-0.19	1	-0.15	0.759	AT2G01940.1	ATIDD15,SGR5	C2H2-like zinc finger protein
PtpAffx.63997.1.S1_at	Potri.008G102300	NULL	0.23	0.627	0.72	0.0022	0.21	0.766	0.03	0.968	0.12	1	0.1	0.856	AT3G06550.1	NULL	O-acetyltransferase family protein
Ptp.3328.1.S1_s_at	Potri.016G032400	bZIP transcription factor family protein; similar to AtbZIP transcription factor GI:17065880 from (Arabidopsis thaliana); [ co-ortholog (1of2) of At3g56660, At2g40950, ]	1.84	0	0.43	0.167	-0.07	0.947	-0.15	0.735	0.72	0.102	-1.31	4.54E-010	AT2G40950.1	BZIP17	Basic-leucine zipper (bZIP) transcription factor family protein
Ptp.6530.1.S1_s_at	Potri.002G134600	similar to uridylate kinase; similar to uridine monophosphate kinase; similar to UMP kinase (PYR6); similar to uridylate kinase; similar to UMP/CMP kinase SP:O04905 from (Arabidopsis thaliana); similar to uridylate kinase; similar to uridine monophosphate	0.13	0.914	0.97	0.00000686	0.31	0.584	0.39	0.112	0.07	1	0.46	0.122	AT5G26667.1	PYR6	P-loop containing nucleoside triphosphate hydrolases superfamily protein
PtpAffx.202369.1.S1_at	Potri.002G197200	NULL	-0.28	0.404	-0.24	0.586	-0.35	0.508	0.48	0.029	0.19	1	-0.03	0.969	AT1G02640.1	ATBXL2,BXL2	beta-xylosidase 2
PtpAffx.19734.2.A1_at	Potri.016G033300	NULL	0.46	0.0365	-0.15	0.799	-0.12	0.883	-0.07	0.903	0.3	1	-0.37	0.251	AT5G05140.1	NULL	Transcription elongation factor (TFIIS) family protein
Ptp.3197.1.S1_at	Potri.001G451100	similar to eugenol O-methyltransferase. [ORG:Rosa chinensis var. spontanea]; [ co-ortholog (2of7) of BAC78826, ]	0.09	0.972	-0.18	0.728	-0.81	0.00757	-0.06	0.924	0.31	1	-0.5	0.0804	AT5G54160.1	ATOMT1,OMT1	O-methyltransferase 1
PtpAffx.2788.3.S1_a_at	Potri.004G177100	NULL	-0.32	0.286	0.2	0.685	-0.39	0.429	0.51	0.0148	0.34	1	0.28	0.444	AT4G38520.1	NULL	Protein phosphatase 2C family protein
PtpAffx.87162.1.A1_at	Potri.010G089800	NULL	0.19	0.759	0.7	0.00348	-0.24	0.718	0.17	0.676	0.06	1	-0.58	0.0315	AT5G26340.1	ATSTP13,MSS1,STP13	Major facilitator superfamily protein
PtpAffx.89095.1.A1_at	Potri.018G035400	NULL	-0.24	0.55	-0.09	0.901	-0.15	0.858	0.46	0.0368	0.09	1	0.22	0.601	AT5G11460.1	NULL	Protein of unknown function (DUF581)
PtpAffx.988.1.A1_at	Potri.018G019300	NULL	0.79	0.00000652	1.11	9.46E-008	-0.01	0.99	0.26	0.402	0.5	0.738	0.05	0.938	AT5G10870.1	ATCM2,CM2	chorismate mutase 2
PtpAffx.60212.1.S1_at	Potri.008G214300	similar to phosphate translocator-related; similar to low similarity to phosphoenolpyruvate/phosphate translocator precursor (Mesembryanthemum crystallinum) GI:9295275; similar to SP|P52178 Triose phosphate/phosphate translocator; similar to non-green pla	0.03	0.999	0.82	0.000292	-0.1	0.912	-0.17	0.665	0.11	1	-0.05	0.944	AT3G17430.1	NULL	Nucleotide-sugar transporter family protein
PtpAffx.86362.1.S1_s_at	Potri.010G250800	similar to an N-terminal calmodulin binding autoinhibitory domain containing protein; similar to calcium-transporting ATPase; similar to plasma membrane-type; putative; similar to Ca2+-ATPase; similar to putative (ACA9); similar to identical; [ co-ortholo	-0.3	0.345	0.6	0.0212	-0.24	0.708	0.03	0.972	-0.03	1	-0.23	0.585	AT3G21180.1	ACA9,ATACA9	autoinhibited Ca(2+)-ATPase 9
PtpAffx.153237.1.A1_at	Potri.001G241400	similar to expressed protein in Arabidopsis thaliana; similar to predicted protein; similar to Arabidopsis thaliana; similar to expressed protein in Arabidopsis thaliana; similar to predicted protein; similar to Arabidopsis thaliana; [ co-ortholog (1of2)	-0.16	0.83	-0.46	0.126	-0.78	0.013	-0.1	0.837	0.36	1	-0.38	0.233	AT5G59400.2	NULL	NULL
PtpAffx.55857.1.A1_at	Potri.004G064000	similar to expressed protein in Arabidopsis thaliana; [ co-ortholog (1of2) of At1g29690, ]	0.66	0.000367	0.59	0.0216	-0.41	0.387	0.2	0.594	0.7	0.131	-0.28	0.457	AT1G29690.1	CAD1	MAC/Perforin domain-containing protein
Ptp.6301.1.S1_at	Potri.011G151300	NULL	-0.582163	0	0.74	0.0016	-0.511551	0	0.54	0.00875	0.09	1	0.28	0.459	AT5G14230.1	NULL	NULL
PtpAffx.12676.1.S1_at	Potri.006G173900	NULL	-0.55	0.00689	-0.49	0.0837	-0.25	0.692	-0.28	0.364	-0.28	1	-0.13	0.801	AT5G57685.1	ATGDU3,GDU3,LSB1	glutamine dumper 3
PtpAffx.22682.1.A1_at	Potri.015G091000	NULL	-0.15	0.863	-0.56	0.0348	0.02	0.98	-0.14	0.76	-0.16	1	-0.03	0.962	AT5G50330.1	NULL	Protein kinase superfamily protein
Ptp.3107.2.S1_at	Potri.018G045100	similar to class III HD-Zip protein. [ORG:Populus alba x Populus tremula]; [ co-ortholog (2of6) of AAS77254, ]	0.149851	0	0.6	0.0185	-0.245479	0	0.0157837	0	0.116858	0	-0.127991	0	AT4G32880.1	ATHB-8,ATHB8,HB-8	homeobox gene 8
PtpAffx.50026.1.A1_at	Potri.013G135600	NULL	1.11	8.75E-012	0.45	0.138	0.02	0.984	-0.1	0.837	0.58	0.421	-0.5	0.0819	AT2G20880.1	NULL	Integrase-type DNA-binding superfamily protein
PtpAffx.215454.1.S1_s_at	Potri.017G114500	similar to LOB domain protein 41.; [ co-ortholog (1of3) of At3g02550, ]	-0.08	0.978	0.78	0.000743	-0.33	0.552	0.07	0.911	0.21	1	-0.01	0.989	AT3G02550.1	LBD41	LOB domain-containing protein 41
PtpAffx.121010.1.A1_at	Potri.005G204600	NULL	1.89	0	0.0949327	0	-0.145704	0	-0.117854	0	0.560665	0	-1.34	1.68E-010	AT3G59080.1	NULL	Eukaryotic aspartyl protease family protein
PtpAffx.211392.1.S1_at	Potri.013G161300	NULL	0.57	0.00392	0.42	0.182	0.02	0.988	-0.24	0.474	0.46	0.915	-0.24	0.56	AT1G09575.1	NULL	Protein of unknown function (DUF607)
PtpAffx.203.1.S1_a_at	Potri.017G130300	similar to myb family transcription factor (MYB40); [ ortholog of At1g66230,At5g16600,At5g14340,]	1.26	0	0.756664	0	-0.590915	0	0.006478	0	1.57836	0	-0.63	0.0154	AT5G16600.1	AtMYB43,MYB43	myb domain protein 43
Ptp.2391.1.A1_at	Potri.004G210500	NULL	-0.342961	0	1.1	0.000000109	-0.174297	0	0.94	4.53E-008	0.24	1	0.78	0.00115	NULL	NULL	NULL
PtpAffx.155545.1.A1_at	Potri.006G003000	NULL	-0.2	0.727	-0.71	0.00291	-0.35	0.499	-0.1	0.848	0.14	1	-0.01	0.99	AT5G47800.1	NULL	Phototropic-responsive NPH3 family protein
Ptp.5654.1.S1_s_at	Potri.003G175900	similar to pectate lyase. [ORG:Fragaria x ananassa]; [ co-ortholog (2of2) of AAK66161, At1g04680, ]	-0.46	0.0412	-0.1	0.883	0.18	0.806	0.54	0.00903	-0.02	1	0.67	0.00909	AT4G13710.1	NULL	Pectin lyase-like superfamily protein
Ptp.7972.1.S1_at	Potri.017G065500	NULL	0.49	0.0216	0.27	0.507	0	0.997	-0.15	0.738	0.47	0.889	-0.18	0.706	AT3G27560.1	ATN1	Protein kinase superfamily protein
PtpAffx.31375.2.A1_x_at	Potri.002G101500	NULL	0.79	0.00000613	0.96	0.00000877	-0.15	0.856	-0.03	0.966	0.26	1	-0.56	0.0412	AT2G14095.1	NULL	NULL
PtpAffx.132383.1.A1_s_at	Potri.006G134500	similar to Pectinesterase PPE8B precursor (Pectin methylesterase) (PE). [ORG:Prunus persica]; [ ortholog of At3g43270,Q43062,]	0.18	0.772	0.54	0.0478	0.43	0.354	0.11	0.829	0.09	1	0.48	0.101	AT4G33220.1	ATPME44,PME44	pectin methylesterase 44
PtpAffx.50057.1.S1_at	Potri.011G151600	NULL	0.51	0.0155	0.64	0.00932	-0.29	0.629	-0.12	0.81	0.65	0.222	-0.09	0.876	AT1G32928.1	NULL	NULL
PtpAffx.211787.1.S1_s_at	Potri.T106300	NULL	-0.43	0.0686	-0.12	0.855	-0.09	0.916	0.48	0.029	0.21	1	0.35	0.298	AT4G03100.1	NULL	Rho GTPase activating protein with PAK-box/P21-Rho-binding domain
PtpAffx.211593.1.S1_s_at	Potri.014G094400	NULL	-0.5	0.018	0.19	0.702	-0.112212	0	0.51	0.014	0.06	1	0.74	0.00241	AT2G46300.1	NULL	Late embryogenesis abundant (LEA) hydroxyproline-rich glycoprotein family
PtpAffx.10586.2.S1_at	Potri.003G182200	similar to Probable WRKY transcription factor 40 (WRKY DNA-binding protein 40).; [ co-ortholog (1of2) of At3g32090, At1g80840, ]	3.4	0	2.73258	0	-0.363441	0	-0.1138	0	2.32092	0	-1.48029	0	AT1G80840.1	ATWRKY40,WRKY40	WRKY DNA-binding protein 40
Ptp.4360.1.S1_s_at	Potri.004G013200	similar to GLYOXALASE I HOMOLOG; [ ortholog of At1g11840,]	-0.08	0.975	0.67	0.00625	0.1	0.912	0.22	0.518	0.04	1	0.15	0.756	AT1G11840.6	ATGLX1,GLX1	glyoxalase I homolog
Ptp.617.1.S1_at	Potri.004G181700	similar to expansin-like protein. [ORG:Quercus robur]; [ co-ortholog (2of2) of CAE12163, At3g45960, At3g45970, At4g38400, ]	0.65	0.000415	0.97	0.00000558	-0.17	0.836	0.25	0.434	0.56	0.509	-0.28	0.462	AT4G38400.1	ATEXLA2,ATEXPL2,ATHEXP BETA 2.2,EXLA2,EXPL2	expansin-like A2
Ptp.7483.1.S1_at	Potri.011G028400	NULL	1.74	0	0.86	0.000114	-0.53	0.177	-0.19	0.614	1.29	0.00000259	-1.07	0.00000118	AT4G23180.1	CRK10,RLK4	cysteine-rich RLK (RECEPTOR-like protein kinase) 10
PtpAffx.212971.1.S1_s_at	Potri.015G117300	NULL	-0.76	0.0000158	-0.190339	0	-0.132893	0	-0.157608	0	0.2	1	0.39	0.223	AT3G06880.2	NULL	Transducin/WD40 repeat-like superfamily protein
PtpAffx.213006.1.S1_s_at	Potri.015G122800	NULL	-0.61	0.00137	-0.195761	0	-0.375221	0	0.13525	0	0.27	1	0.36	0.272	AT5G18820.1	EMB3007	TCP-1/cpn60 chaperonin family protein
Ptp.2667.1.S1_s_at	Potri.017G050300	NULL	0.5	0.0179	-0.07	0.917	0.44	0.342	0.27	0.388	0.21	1	0.09	0.883	AT5G64310.1	AGP1,ATAGP1	arabinogalactan protein 1
PtpAffx.201714.1.S1_at	Potri.002G049200	similar to expressed protein in Arabidopsis thaliana; similar to expressed protein in Arabidopsis thaliana; [ co-ortholog (1of2) of At3g63300, ]	0.210823	0	1.06	0.000000477	0.142149	0	0.155655	0	0.141577	0	-0.2039	0	AT3G63300.1	FKD1	FORKED 1
Ptp.1188.1.A1_at	Potri.003G129100	similar to cytochrome P450; putative; similar to cytochrome P450 GB:O23066 (Arabidopsis thaliana); similar to member of CYP86A; [ ortholog of At1g63710,]	-0.47	0.0329	-0.267635	0	-0.25394	0	0.156842	0	0.21	1	0.25	0.521	AT1G63710.1	CYP86A7	cytochrome P450, family 86, subfamily A, polypeptide 7
PtpAffx.224458.1.S1_s_at	Potri.009G002200	NULL	0.82	0.00000204	0.86	0.000092	-0.03	0.974	-0.27	0.381	0.95	0.00368	-0.12	0.812	AT5G22860.1	NULL	Serine carboxypeptidase S28 family protein
PtpAffx.222974.1.S1_at	Potri.008G213500	NULL	0.74	0.0000342	0.16	0.769	-0.17	0.827	-0.18	0.644	0.52	0.69	-0.37	0.251	AT4G16110.1	ARR2,RR2	response regulator 2
PtpAffx.221051.1.S1_at	Potri.014G056800	NULL	0.26	0.505	-0.14	0.823	-0.41	0.391	-0.87	0.000000588	-0.159977	0	-0.902225	0	AT2G44990.1	ATCCD7,CCD7,MAX3	carotenoid cleavage dioxygenase 7
PtpAffx.139236.1.S1_at	Potri.008G087600	NULL	-0.63	0.000724	-0.46	0.117	-0.44	0.338	0.12	0.8	0.48	0.824	0.4	0.209	AT1G69580.2	NULL	Homeodomain-like superfamily protein
Ptp.3400.1.S1_s_at	Potri.012G039000	pyridoxal-dependent decarboxylase family protein; similar to SP|P54767|DCE_LYCES|Glutamate|decarboxylase EC 4 (1 1.15.{Lycopersicon.esculentum}) {; [ ortholog of At3g17760,At3g17720,]	-0.45	0.0454	0.04	0.966	-0.17	0.824	0.49	0.0213	0.17	1	0.41	0.188	AT3G17760.1	GAD5	glutamate decarboxylase 5
Ptp.6171.1.S1_at	Potri.008G214500	NULL	0.45	0.047	0.3	0.437	-0.47	0.282	-0.76	0.0000222	-0.05	1	-1.03	0.0000031	AT3G21460.1	NULL	Glutaredoxin family protein
PtpAffx.5224.1.A1_at	Potri.006G263600	similar to putative WRKY transcription factor. [ORG:Populus euramericana]; [ co-ortholog (2of2) of CAG27614, ]	2.47	0	0.937593	0	0.13	0.879	-0.15	0.712	1.21	0.0000151	-1.09	0.00000056	AT4G31800.2	ATWRKY18,WRKY18	WRKY DNA-binding protein 18
PtpAffx.123174.1.A1_at	Potri.013G041300	similar to Auxin-induced protein IAA4. [ORG:Pisum sativum]; [ co-ortholog (3of3) of CAA48297, P49679, CAC84712, BAA85822, CAA48298, S39075, ]	-0.49	0.023	-0.42	0.183	-0.27	0.664	-0.19	0.623	-0.08	1	0	0.996	AT5G43700.1	ATAUX2-11,IAA4	AUX/IAA transcriptional regulator family protein
PtpAffx.221171.1.S1_at	Potri.014G031100	NULL	-0.48	0.0277	0.13	0.826	-0.16	0.842	-0.04	0.951	-0.107941	0	-0.107305	0	AT5G42750.1	BKI1	BRI1 kinase inhibitor 1
PtpAffx.126457.1.S1_at	Potri.012G097900	NULL	-0.5	0.0197	-0.61	0.0157	-0.49	0.239	-0.22	0.518	-0.15	1	-0.37	0.262	AT3G48550.1	NULL	NULL
PtpAffx.201830.1.S1_s_at	Potri.002G074800	similar to ACT domain containing protein; similar to low similarity to uridylyltransferase SP|P56884 from Rhizobium meliloti; similar to ACT domain containing protein; similar to low similarity to uridylyltransferase SP|P56884 from Rhizobium meliloti; sim	-0.08	0.974	-0.6	0.019	-0.09	0.928	-0.04	0.948	-0.09	1	-0.03	0.967	AT1G76990.1	ACR3	ACT domain repeat 3
PtpAffx.144050.1.S1_at	Potri.001G136600	NULL	-0.25	0.536	-0.29	0.468	-0.7	0.0332	0.23	0.508	0.42	1	-0.23	0.585	AT1G32200.1	ACT1,ATS1	phospholipid/glycerol acyltransferase family protein
PtpAffx.107249.1.S1_s_at	Potri.005G129500	NULL	-0.32	0.297	0.49	0.0811	-0.445145	0	0.51	0.0155	-0.01	1	0.06	0.931	AT2G23760.1	BLH4,SAW2	BEL1-like homeodomain 4
PtpAffx.211977.1.S1_at	Potri.014G178800	similar to heavy-metal-associated domain-containing protein; similar to farnesylated protein ATFP3 (GI:4097547); [ ortholog of At1g29000,]	-0.3	0.362	-0.66	0.00687	-0.56	0.148	-0.17	0.662	0.19	1	-0.18	0.693	AT1G29000.1	NULL	Heavy metal transport/detoxification superfamily protein
PtpAffx.41177.1.S1_s_at	Potri.014G102300	AAA-type ATPase family protein; [ co-ortholog (1of2) of At2g46620, ]	0.59	0.00228	-0.01	0.993	-0.1	0.908	-0.19	0.615	0.14	1	-0.53	0.0566	AT2G46620.1	NULL	P-loop containing nucleoside triphosphate hydrolases superfamily protein
Ptp.7688.1.S1_s_at	Potri.019G031600	NULL	0.65	0.000485	0.06	0.935	0.06	0.951	-0.22	0.532	0.27	1	-0.45	0.129	AT5G18270.1	ANAC087	Arabidopsis NAC domain containing protein 87
Ptp.4740.1.S1_at	Potri.002G034000	pfkB-type carbohydrate kinase family protein; [ co-ortholog (1of3) of At1g19600, ]	-0.32	0.297	0.36	0.303	0.12	0.883	0.65	0.000582	-0.15	1	0.48	0.0973	AT1G19600.1	NULL	pfkB-like carbohydrate kinase family protein
Ptp.7872.1.A1_s_at	Potri.014G036400	NULL	0.56	0.00466	0.55	0.0404	-0.04	0.968	0.15	0.74	0.3	1	-0.2	0.645	AT1G06870.1	NULL	Peptidase S24/S26A/S26B/S26C family protein
Ptp.4822.1.S1_s_at	Potri.017G145700	NULL	0.54	0.00844	0.77	0.000822	-0.08	0.93	-0.01	0.993	0.2	1	-0.31	0.389	AT4G25700.2	B1,BCH1,BETA-OHASE 1,chy1	beta-hydroxylase 1
PtpAffx.215509.1.S1_at	Potri.001G063000	NULL	0.19	0.739	1.27	4.19E-010	0.04	0.967	-0.14	0.747	-0.26	1	-0.26	0.509	AT4G20970.1	NULL	basic helix-loop-helix (bHLH) DNA-binding superfamily protein
PtpAffx.201916.1.S1_at	Potri.002G094500	NULL	1.14	2.03E-012	0.96	0.00000712	-0.41	0.401	-0.59	0.00253	0.43	1	-0.97	0.0000166	AT5G65140.1	NULL	Haloacid dehalogenase-like hydrolase (HAD) superfamily protein
Ptp.7393.1.S1_at	Potri.002G201600	NULL	0.78	0.00000751	0.6	0.019	-0.0428537	0	0.0781573	0	0.178566	0	-0.52	0.0659	AT2G47520.1	HRE2	Integrase-type DNA-binding superfamily protein
Ptp.1308.1.S1_at	Potri.007G031900	similar to Arabidopsis thailiana calmodulin-like gene; similar to calmodulin-related protein; putative; similar to regulator of gene silencing calmodulin-related protein GI:12963415 from (Nicotiana tabacum); [ ortholog of At3g50770,]	0.76	0.0000149	-0.05	0.943	0.05	0.959	0.22	0.518	-0.33	1	-0.67	0.00801	AT3G50770.1	CML41	calmodulin-like 41
PtpAffx.35127.1.A1_at	Potri.T030800	NULL	-0.212706	0	-0.160695	0	-1.31	0.000000524	0.094217	0	0.249248	0	-1.08191	0	NULL	NULL	NULL
PtpAffx.90182.1.S1_at	Potri.008G071500	NULL	-0.27	0.462	-0.16	0.768	-0.73	0.024	-0.42	0.0719	-0.04	1	-0.48	0.0996	AT3G11090.1	LBD21	LOB domain-containing protein 21
Ptp.1562.2.S1_a_at	Potri.004G015700	similar to expressed protein in Arabidopsis thaliana; similar to DUF584; [ co-ortholog (2of2) of At1g61930, At1g11700, ]	-0.51	0.0156	0.01	0.992	-0.14	0.864	-0.03	0.973	-0.3	1	0.1	0.848	AT1G11700.1	NULL	Protein of unknown function, DUF584
PtpAffx.7233.1.S1_at	Potri.015G031300	NULL	-0.39	0.125	-0.91	0.0000328	-0.06	0.951	-0.21	0.562	0.04	1	0.5	0.0805	AT1G14700.1	ATPAP3,PAP3	purple acid phosphatase 3
Ptp.3169.1.S1_a_at	Potri.010G109100	NULL	2.36	0	1.65285	0	-0.1	0.913	-0.51	0.0148	1.27	0.00000388	-1.06	0.0000014	AT1G14870.1	PCR2	PLANT CADMIUM RESISTANCE 2
Ptp.5714.1.S1_at	Potri.015G081300	similar to high-affinity nitrate transporter; putative; similar to trans-membrane nitrate transporter protein AtNRT2:1 (Arabidopsis thaliana) GI:3747058; similar to high-affinity nitrate transporter ACH1 (Arabidopsis thaliana) GI:3608362; similar to membe	-0.22	0.651	-0.09	0.89	-0.75	0.0172	-0.38	0.122	0.31	1	-0.49	0.0893	AT1G12940.1	ATNRT2.5,NRT2.5	nitrate transporter2.5
PtpAffx.217347.1.S1_at	Potri.004G007800	NULL	-0.2	0.702	-0.51	0.068	-1.05	0.000106	-0.71	0.000123	-0.08	1	-1.21	1.27E-008	AT1G62280.1	SLAH1	SLAC1 homologue 1
PtpAffx.212877.1.S1_at	Potri.015G096900	NULL	-0.4	0.104	0.35	0.322	-0.335837	0	0.63	0.00121	-0.02	1	0.26	0.498	AT4G24910.1	NULL	Protein of unknown function (DUF579)
Ptp.3610.1.S1_at	Potri.008G155900	similar to Homocysteine S-methyltransferase 3 (EC 2.1.1.10) (S- methylmethionine:homocysteine methyltransferase 3) (SMM:Hcy S- methyltransferase 3) (AtHMT-3).; [ co-ortholog (2of2) of At3g22740, ]	-0.2	0.734	-0.67	0.00643	-1.17	0.00001	-1.24	0	-0.38	1	-1.49	5.88E-013	AT3G22740.1	HMT3	homocysteine S-methyltransferase 3
PtpAffx.25544.1.S1_at	Potri.004G044000	NULL	-0.06	0.991	0.9	0.0000386	-0.27	0.67	-0.03	0.962	0.17	1	-0.18	0.703	AT1G53035.1	NULL	NULL
PtpAffx.25830.1.A1_at	Potri.009G033300	NULL	1.93	0	0.68	0.00531	-0.35	0.515	-0.17	0.67	0.97	0.00239	-1.39	2.58E-011	AT1G07530.1	ATGRAS2,GRAS2,SCL14	SCARECROW-like 14
PtpAffx.212535.1.S1_at	Potri.015G003900	copper-binding family protein; similar to copper homeostasis factor gi:3168840 from Arabidopsis thaliana; copper-binding family protein; similar to copper homeostasis factor gi:3168840 from Ara; [ co-ortholog (2of2) of At5g24580, ]	-0.33	0.249	-0.66	0.00769	0.16	0.84	0.48	0.0267	0.18	1	0.53	0.0586	AT5G24580.1	NULL	Heavy metal transport/detoxification superfamily protein
PtpAffx.132894.1.S1_at	Potri.002G168200	NULL	-0.14	0.894	1.68	0	-0.56	0.143	-0.01	0.992	0.45	0.943	0.03	0.967	AT2G46370.4	FIN219,JAR1	Auxin-responsive GH3 family protein
Ptp.1216.1.A1_at	Potri.013G021200	glycoside hydrolase family 2 protein; similar to low similarity to mannosidase (gi:5359712) from Cellulomonas fimi; [ ortholog of At1g09010,]	0.5	0.0181	-0.06	0.929	0.03	0.974	0.11	0.829	-0.47	0.893	-0.57	0.0331	AT1G09010.1	NULL	glycoside hydrolase family 2 protein
PtpAffx.223199.1.S1_s_at	Potri.004G173400	nodulin family protein; similar to nodulin-like protein (Arabidopsis thaliana) GI:3329368; similar to nodule-specific protein Nlj70 (Lotus japonicus) GI:3329366; [ co-ortholog (2of4) of At4g34950, At2g16660, ]	-0.18	0.776	0.86	0.0000927	-0.14	0.868	-0.01	0.993	0.16	1	0.02	0.981	AT4G34950.1	NULL	Major facilitator superfamily protein
PtpAffx.106356.1.S1_s_at	Potri.005G176000	similar to AP2 domain-containing transcription factor TINY; putative; similar to AP2 domain containing protein; similar to TINY (GP:1246403) (Arabidopsis thaliana); [ co-ortholog (2of3) of At1g44830, ]	4	0	0.213718	0	0.168484	0	0.1684	0	2.2553	0	-1.16271	0	AT1G21910.1	NULL	Integrase-type DNA-binding superfamily protein
PtpAffx.3287.1.S1_at	Potri.014G134700	similar to expressed protein in Arabidopsis thaliana; [ co-ortholog (1of2) of At4g03180, ]	0.36	0.184	0.75	0.00122	-0.03	0.975	-0.55	0.00738	0.09	1	-0.29	0.42	AT4G03180.1	NULL	NULL
PtpAffx.3461.2.S1_at	Potri.016G037600	NULL	-0.19	0.742	-0.54	0.045	-0.58	0.115	-0.26	0.402	0.06	1	-0.55	0.0452	AT2G41250.1	NULL	Haloacid dehalogenase-like hydrolase (HAD) superfamily protein
PtpAffx.9810.1.S1_at	Potri.T176800	NULL	1.5	0	-0.128166	0	-0.346338	0	-0.257621	0	0.68	0.163	-0.9	0.000078	AT3G47570.1	NULL	Leucine-rich repeat protein kinase family protein
PtpAffx.4533.1.S1_at	Potri.018G048100	similar to MTD1. [ORG:Medicago truncatula]; [ co-ortholog (2of2) of AAF86687, At5g21940, At3g43850, ]	0	0.999	-0.17	0.753	-0.78	0.0127	-0.13	0.787	0.21	1	-0.94	0.0000313	AT5G21940.1	NULL	NULL
PtpAffx.14549.1.S1_at	Potri.010G205100	NULL	0.2	0.72	-0.11	0.862	-0.25	0.699	-0.65	0.000653	0.2	1	-0.46	0.123	AT2G16050.1	NULL	Cysteine/Histidine-rich C1 domain family protein
PtpAffx.83574.1.S1_at	Potri.004G216000	NULL	-0.16	0.847	0.0807223	0	0.044755	0	0.44	0.0497	0.54	0.591	0.86	0.000226	AT5G04320.2	NULL	Shugoshin C terminus
PtpAffx.208173.1.S1_at	Potri.008G159100	similar to Potential calcium-transporting ATPase 13; similar to plasma membrane-type (EC 3.6.3.8) (Ca(2+)-ATPase isoform 13).; [ co-ortholog (1of2) of At3g22910, ]	1.88	0	1.41819	0	0.0407977	0	0.169782	0	0.854731	0	-1.23	6.78E-009	AT3G22910.1	NULL	ATPase E1-E2 type family protein / haloacid dehalogenase-like hydrolase family protein
PtpAffx.48409.1.S1_at	Potri.017G009100	NULL	0.53	0.00885	-0.333615	0	-0.173607	0	-0.116774	0	0.189608	0	-0.4	0.202	AT1G67000.1	NULL	Protein kinase superfamily protein
PtpAffx.161399.1.S1_at	Potri.012G057500	similar to enolase; putative; similar to Swiss-Prot:P15007 enolase (EC 4.2.1.11) (2-phosphoglycerate dehydratase)(2-phospho-D- glycerate hydro-lyase) (Drosophila melanogaster); [ co-ortholog (1of2) of At1g74030, ]	-0.34	0.236	0.47	0.112	0	0.999	0.58	0.00362	0.27	1	0.55	0.046	AT1G74030.1	ENO1	enolase 1
PtpAffx.35542.1.S1_at	Potri.018G088100	NULL	0.06	0.989	-0.04	0.961	-0.67	0.0438	-0.72	0.0000987	0.09	1	-0.65	0.0115	AT5G25930.1	NULL	Protein kinase family protein with leucine-rich repeat domain
PtpAffx.146990.1.A1_at	Potri.T175600	NULL	-0.2	0.727	-0.6	0.0194	-0.64	0.0661	-0.01	0.988	0.161678	0	-0.3	0.414	AT1G14590.1	NULL	Nucleotide-diphospho-sugar transferase family protein
Ptp.6540.1.S1_at	Potri.016G066600	NULL	-0.46	0.0412	0.24	0.593	-0.1	0.911	0.74	0.0000483	0.13	1	0.59	0.0257	AT2G35880.1	NULL	TPX2 (targeting protein for Xklp2) protein family
PtpAffx.75463.1.A1_at	Potri.T142400	NULL	0.81	0.00000269	-0.03	0.971	-0.21687	0	-0.36	0.158	0.39	1	-0.47	0.108	AT2G29670.1	NULL	Tetratricopeptide repeat (TPR)-like superfamily protein
PtpAffx.162559.1.S1_s_at	Potri.007G045200	NULL	-0.37	0.163	0.63	0.0115	-0.07	0.943	0.75	0.0000358	-0.01	1	0.58	0.0315	AT4G36945.1	NULL	PLC-like phosphodiesterases superfamily protein
PtpAffx.205877.1.S1_at	Potri.005G252200	NULL	0.68	0.000198	0.294992	0	-0.0178453	0	0.0432487	0	0.1	1	-0.48	0.103	AT1G20670.1	NULL	DNA-binding bromodomain-containing protein
PtpAffx.63487.1.A1_a_at	Potri.011G080300	similar to cytochrome b561-related; similar to related to cytochrome b-561 (GI:20345443) (Mus musculus); similar to multidrug resistance protein; similar to Homo sapiens; similar to PIR2:S71841; [ ortholog of At4g18260,]	-0.05	0.995	-0.58	0.0263	-0.07	0.947	0.09	0.858	-0.25	1	-0.29	0.44	AT4G18260.1	NULL	Cytochrome b561/ferric reductase transmembrane protein family
PtpAffx.208966.1.S1_at	Potri.010G128100	NULL	0.06	0.989	0.55	0.0395	-0.11	0.904	-0.03	0.961	0.12	1	-0.19	0.678	AT1G25500.2	NULL	Plasma-membrane choline transporter family protein
PtpAffx.123151.1.A1_at	Potri.006G129600	similar to polyubiquitin. [ORG:Cucumis melo]; [ co-ortholog (7of11) of CAA10056, CAA38256, P03993, BAA76429, BAA05670, AAQ08998, AAL33551, AAF31707, BAA85750, AAP31578, AAF70460, AAQ08999, BAA05085, CAA06197, ]	0.84	0.000000863	0.44	0.144	0.09	0.929	0.07	0.902	0.08	1	-0.53	0.0596	AT5G20620.1	UBQ4	ubiquitin 4
PtpAffx.42389.2.A1_a_at	Potri.008G148000	similar to PROTEIN KINASE 2B; [ co-ortholog (2of2) of At2g02800, ]	1.06	9.22E-011	0.7	0.00338	-0.13	0.883	-0.3	0.308	0.59	0.384	-0.62	0.0189	AT2G02800.1	APK2B	protein kinase 2B
PtpAffx.135358.1.S1_s_at	Potri.001G079800	ethylene-responsive element-binding family protein; similar to ethylene responsive element binding factor 5 (AtERF5) (Swiss-Prot:O80341) (Arabidopsis thaliana); [ co-ortholog (1of2) of At5g51190, At5g61600, ]	2.17	0	0.670812	0	-0.0545997	0	-0.047823	0	0.825601	0	-1.62	0	AT5G51190.1	NULL	Integrase-type DNA-binding superfamily protein
PtpAffx.206903.1.S1_s_at	Potri.007G139200	NULL	-0.36	0.18	0.06	0.937	-0.87	0.00343	0.17	0.67	0.14	1	-0.37	0.248	AT4G28380.1	NULL	Leucine-rich repeat (LRR) family protein
PtpAffx.208684.1.S1_at	Potri.010G044200	NULL	-0.2	0.706	0.28	0.495	-1.06	0.0000996	-0.35	0.174	0.13	1	-0.79	0.001	AT1G17100.1	NULL	SOUL heme-binding family protein
PtpAffx.224410.1.S1_at	Potri.004G153800	NULL	0.63	0.000894	0.89	0.0000467	0.22	0.751	-0.22	0.521	-0.08	1	-0.43	0.16	AT4G34480.1	NULL	O-Glycosyl hydrolases family 17 protein
PtpAffx.157411.1.S1_s_at	Potri.008G040100	NULL	-0.45	0.0484	0.55	0.0425	0.07	0.943	0.191819	0	0.49	0.799	0.53	0.0544	AT3G54960.1	ATPDI1,ATPDIL1-3,PDI1,PDIL1-3	PDI-like 1-3
PtpAffx.249.865.A1_a_at	Potri.010G039000	similar to expressed protein in Arabidopsis thaliana; [ co-ortholog (2of2) of At1g27200, ]	1.03	3.88E-010	0.05	0.947	-0.18	0.814	-0.3	0.288	0.56	0.512	-0.56	0.04	AT1G27200.1	NULL	Domain of unknown function (DUF23)
PtpAffx.149310.1.S1_at	Potri.004G226800	NULL	-0.34	0.228	0.01	0.99	0.06	0.955	0.57	0.00475	-0.07	1	0.39	0.218	AT1G09610.1	NULL	Protein of unknown function (DUF579)
PtpAffx.146121.1.S1_s_at	Potri.004G082200	similar to translation initiation factor-related; similar to Eukaryotic translation initiation factor 3 subunit 1 (eIF-3 alpha) (eIF3 p35) (eIF3j) (Swiss-Prot:O75822) (Homo sapiens); [ co-ortholog (1of3) of At1g66070, At5g37475, ]	-0.15	0.856	0.18	0.739	-0.12	0.895	0.55	0.00723	0.28	1	0.38	0.235	AT5G37475.1	NULL	Translation initiation factor eIF3 subunit
Ptp.669.1.S1_at	Potri.013G066200	glycosyltransferase family 14 protein; core-2/1-branching enzyme family protein; [ co-ortholog (1of2) of At3g03690, ]	-0.48	0.0285	0.11	0.874	0.01	0.997	0.34	0.196	-0.07	1	0.45	0.127	AT3G03690.1	UNE7	Core-2/I-branching beta-1,6-N-acetylglucosaminyltransferase family protein
PtpAffx.5494.1.A1_at	Potri.014G109900	NULL	-0.03	0.998	0.54	0.0467	-0.122488	0	0.000186667	0	0.1	1	-0.34	0.313	AT3G62010.1	NULL	NULL
PtpAffx.26689.1.S1_a_at	Potri.008G060100	similar to CYTOKINESIS DEFECTIVE 1; similar to EMBRYO DEFECTIVE 101; similar to GDP-MANNOSE PYROPHOSPHORYLASE 1; similar to VITAMIN C DEFECTIVE 1; [ co-ortholog (2of3) of At2g39770, At3g55590, ]	-0.22	0.646	-0.08	0.908	-0.06	0.955	0.52	0.0122	0.11	1	0.32	0.349	AT2G39770.1	CYT1,EMB101,GMP1,SOZ1,VTC1	Glucose-1-phosphate adenylyltransferase family protein
PtpAffx.200720.1.S1_at	Potri.001G254800	similar to hexokinase; putative; similar to hexokinase 1 (Spinacia oleracea) Swiss-Prot:Q9SEK3; [ co-ortholog (2of2) of At3g20040, At1g50460, ]	0.04	0.998	0.9	0.0000365	-0.24	0.713	0.11	0.817	0.32	1	0.23	0.579	AT1G50460.1	ATHKL1,HKL1	hexokinase-like 1
PtpAffx.158559.1.S1_at	Potri.009G149900	amino acid transporter family protein; similar to low similarity to amino acid permease (Oryza sativa) GI:7415521; [ co-ortholog (1of2) of At1g08230, ]	0.23	0.617	0.59	0.024	0	0.997	-0.31	0.274	0.35	1	-0.06	0.92	AT1G08230.2	ATGAT1,GAT1	Transmembrane amino acid transporter family protein
PtpAffx.47214.3.S1_a_at	Potri.015G092100	NULL	0.79	0.00000652	0.3	0.454	-0.36	0.485	-0.07	0.894	0.66	0.195	-0.58	0.0307	AT1G67580.1	NULL	Protein kinase superfamily protein
PtpAffx.6940.1.S1_a_at	Potri.019G041600	similar to alpha-hydroxynitrile lyase. [ORG:Linum usitatissimum]; [ co-ortholog (3of4) of T07967, AAB81956, CAA70304, ]	-0.19	0.761	-0.64	0.0109	-0.18	0.806	-0.11	0.822	0.2	1	0.05	0.938	AT4G22110.1	NULL	GroES-like zinc-binding dehydrogenase family protein
PtpAffx.37459.2.S1_at	Potri.005G219500	similar to Probable WRKY transcription factor 21 (WRKY DNA-binding protein 21).; [ co-ortholog (2of2) of At2g30590, ]	0.48	0.0277	0.01	0.989	-0.15	0.852	-0.13	0.768	0.28	1	-0.46	0.124	AT2G30590.1	WRKY21	WRKY DNA-binding protein 21
PtpAffx.20161.1.A1_a_at	Potri.003G058600	NULL	-0.19	0.756	-0.58	0.0283	0.15	0.849	0.16	0.7	0.07	1	0.28	0.457	AT3G15550.1	NULL	NULL
Ptp.1370.1.S1_s_at	Potri.007G044700	NULL	0.48	0.0278	0.16	0.775	-0.1	0.908	-0.07	0.91	0.28	1	-0.42	0.164	AT5G67070.1	RALFL34	ralf-like 34
PtpAffx.86576.1.S1_at	Potri.016G053000	NULL	0.05	0.995	-0.38	0.253	-0.17	0.821	-0.74	0.0000475	0.12	1	0.05	0.944	AT3G57650.1	LPAT2	lysophosphatidyl acyltransferase 2
PtpAffx.9758.1.A1_at	Potri.011G028500	NULL	0.064041	0	1	0.00000264	-0.278051	0	0.364725	0	0.69093	0	0.385624	0	AT4G05200.1	CRK25	cysteine-rich RLK (RECEPTOR-like protein kinase) 25
PtpAffx.210733.1.S1_at	Potri.012G142300	pectinacetylesterase family protein; pectinacetylesterase family protein; pectinacetylesterase family protein; [ ortholog of At5g23870,]	-0.35	0.194	0.37	0.272	-0.190237	0	0.65	0.000658	-0.01	1	0.42	0.174	AT5G23870.3	NULL	Pectinacetylesterase family protein
PtpAffx.22.2.S1_a_at	Potri.003G202900	similar to ELONGATION DEFECTIVE 1; similar to ABA INSENSITIVE 8; similar to KOBITO; [ co-ortholog (2of2) of At3g08550, ]	-0.38	0.135	0.24	0.584	-0.1	0.908	0.52	0.0115	0.13	1	0.37	0.254	AT3G08550.1	ABI8,ELD1,KOB1	elongation defective 1 protein / ELD1 protein
PtpAffx.51765.1.A1_a_at	Potri.019G035200	NULL	-0.18	0.783	-0.66	0.00701	-0.19	0.802	-0.18	0.652	0.11	1	-0.19	0.666	AT3G03890.1	NULL	FMN binding
PtpAffx.219815.1.S1_at	Potri.006G115700	NULL	0.47	0.0346	-0.07	0.922	-0.29	0.625	-0.07	0.91	0.65	0.228	-0.27	0.48	AT5G03720.1	AT-HSFA3,HSFA3	heat shock transcription factor A3
Ptp.5037.1.S1_at	Potri.001G325200	similar to SENESCENCE-RELATED GENE 3; [ ortholog of At5g43300,At3g02040,]	0.8	0.00000429	0.15	0.785	-0.7	0.0327	-0.49	0.0241	0.17	1	-1.05	0.00000204	AT5G41080.1	NULL	PLC-like phosphodiesterases superfamily protein
PtpAffx.225671.1.S1_at	Potri.005G113000	NULL	0.62	0.00121	0.35	0.331	-0.29	0.619	0.1	0.844	0.46	0.931	-0.41	0.191	AT5G66200.1	ARO2	armadillo repeat only 2
PtpAffx.35127.3.S1_at	Potri.T072000	NULL	-0.247613	0	-0.354188	0	-1.14	0.0000234	-0.27	0.386	0.258118	0	-1.00812	0	NULL	NULL	NULL
PtpAffx.38108.1.A1_s_at	Potri.002G107300	glycosyl transferase family 43 protein; similar to Galactosylgalactosylxylosylprotein 3-beta-glucuronosyltransferase 1; similar to Rattus norvegicus (SP|O35789); similar to Homo sapiens (SP|Q9P2W7); similar to glycosyl transfe; [ ortholog of At1g27600,]	0.55	0.00629	0.16	0.777	0.2	0.779	0.02	0.981	0.19	1	-0.17	0.727	AT1G27600.1	I9H,IRX9-L	Nucleotide-diphospho-sugar transferases superfamily protein
Ptp.3924.1.S1_s_at	Potri.017G126200	similar to putative calmodulin-related protein. [ORG:Medicago sativa]; [ co-ortholog (2of2) of CAC34625, At1g66400, At5g37770, ]	1.75	0	0.43	0.168	0.02	0.986	-0.25	0.449	0.89	0.00958	-0.79	0.000935	AT5G37770.1	CML24,TCH2	EF hand calcium-binding protein family
Ptp.6948.1.S1_at	Potri.009G109200	NULL	0.15	0.872	0.8	0.000411	-0.05	0.956	0.59	0.00256	0.08	1	-0.26	0.494	NULL	NULL	NULL
PtpAffx.66014.1.A1_at	Potri.017G131000	similar to MutT-like protein. [ORG:Cucumis sativus]; [ co-ortholog (2of2) of AAP57672, ]	0.76	0.0000181	1.58195	0	-0.1	0.914	-0.2	0.587	0.71	0.123	-0.2	0.642	AT2G01670.1	atnudt17,NUDT17	nudix hydrolase homolog 17
Ptp.4945.1.A1_at	Potri.001G105900	NULL	1.58	0	0.86	0.000105	0.03	0.975	0.06	0.925	0.47	0.878	-0.84	0.000363	AT3G48990.1	NULL	AMP-dependent synthetase and ligase family protein
PtpAffx.37081.2.S1_s_at	Potri.004G037700	NULL	0.35	0.213	0.69	0.00452	0.01	0.996	-0.23	0.489	0.13	1	-0.35	0.307	AT1G61140.3	EDA16	SNF2 domain-containing protein / helicase domain-containing protein / zinc finger protein-related
Ptp.4378.1.S1_at	Potri.006G032300	similar to VQ motif-containing protein; [ co-ortholog (2of2) of At3g56880, At2g41010, ]	1.38	0	0.05	0.947	-0.15	0.853	-0.3	0.289	0.82	0.0253	-0.8	0.000738	AT3G56880.1	NULL	VQ motif-containing protein
PtpAffx.114161.1.A1_at	Potri.008G007800	NULL	1.81	0	0.53	0.0558	-0.06	0.953	-0.23	0.508	0.4	1	-1.2	1.75E-008	AT4G29905.1	NULL	NULL
PtpAffx.34384.1.S1_s_at	Potri.017G033600	NULL	-0.28	0.434	-0.3	0.446	-0.73	0.0215	0.14	0.756	0.32	1	-0.36	0.271	AT5G63380.1	NULL	AMP-dependent synthetase and ligase family protein
PtpAffx.309.5.A1_a_at	Potri.001G366200	NULL	-0.02	0.999	0.56	0.0341	-0.09	0.925	-0.11	0.82	0.23	1	0.22	0.594	AT1G55910.1	ZIP11	zinc transporter 11 precursor
PtpAffx.56135.1.A1_at	Potri.007G105600	similar to hypothetical protein. [ORG:Populus deltoides x Populus maximowiczii]; [ co-ortholog (2of5) of CAG27628, ]	0.01	0.999	0.85	0.000146	-0.06	0.951	0.11	0.83	-0.07	1	-0.09	0.871	AT4G19950.1	NULL	NULL
PtpAffx.20962.1.S1_at	Potri.002G255900	similar to expressed protein in Arabidopsis thaliana; [ co-ortholog (1of3) of At2g20360, ]	-0.27	0.448	0.14	0.824	0.08	0.931	0.49	0.0214	0.18	1	0.51	0.0723	AT2G20360.1	NULL	NAD(P)-binding Rossmann-fold superfamily protein
Ptp.1065.1.S1_at	Potri.014G001100	similar to expressed protein in Arabidopsis thaliana; weakly similar to SP|Q9UKL6|Phosphatidylcholine transfer protein PC (TP-{Homo) {sapiens} ; similar to expressed protein in Arabidopsis thaliana; weakly similar to SP|Q9UKL6|Phosphatidylcholine transfer	-0.24	0.584	-0.54	0.0483	-0.72	0.0256	-0.04	0.948	0.13	1	-0.63	0.0166	AT3G13062.2	NULL	Polyketide cyclase/dehydrase and lipid transport superfamily protein
PtpAffx.107587.1.A1_s_at	Potri.014G025400	NULL	0	1	-0.2	0.69	-0.15	0.852	-0.6	0.00199	0.12	1	-0.09	0.873	AT1G49760.1	PAB8,PABP8	poly(A) binding protein 8
PtpAffx.390.3.S1_at	Potri.010G127000	similar to expressed protein in Arabidopsis thaliana; similar to DUF292; [ ortholog of At1g13340,]	0.77	0.0000122	0.8	0.000399	-0.4	0.407	-0.1	0.842	0.6	0.357	-0.56	0.0379	AT1G13340.1	NULL	Regulator of Vps4 activity in the MVB pathway protein
PtpAffx.147759.1.S1_s_at	Potri.006G134400	NULL	-0.46	0.0386	0.22	0.633	0.12	0.885	-0.23	0.498	0.21	1	0.48	0.099	AT5G65490.1	NULL	NULL
PtpAffx.163841.1.S1_at	Potri.010G122000	NULL	-0.45	0.0504	-0.33	0.372	-0.28	0.645	0.49	0.0215	0.29	1	0.48	0.101	AT1G25375.1	NULL	Metallo-hydrolase/oxidoreductase superfamily protein
PtpAffx.38964.1.S1_a_at	Potri.004G012700	NULL	0.21	0.7	0.55	0.0392	0.35	0.504	0.14	0.751	0.29	1	0.22	0.589	AT5G40010.1	AATP1	AAA-ATPase 1
PtpAffx.200366.1.S1_s_at	Potri.001G090800	NULL	-0.15	0.857	-0.62	0.0135	-0.29	0.631	0.06	0.925	-0.11	1	-0.219748	0	AT1G64430.1	NULL	Pentatricopeptide repeat (PPR) superfamily protein
PtpAffx.5853.1.A1_at	Potri.001G025400	NULL	2.32	0	0.37	0.268	-0.08	0.933	-0.15	0.727	0.96	0.00303	-1.42	7.96E-012	AT3G14470.1	NULL	NB-ARC domain-containing disease resistance protein
PtpAffx.47344.1.S1_at	Potri.004G236500	ABC transporter family protein; [ co-ortholog (1of2) of At1g31770, ]	-0.13	0.906	-0.57	0.0288	0.09	0.918	-0.47	0.0305	-0.31	1	-0.26	0.514	AT1G31770.1	ABCG14	ATP-binding cassette 14
PtpAffx.1269.2.S1_at	Potri.014G078700	similar to BON ASSOCIATION PROTEIN 1-LIKE; similar to BON ASSOCIATION PROTEIN 2; [ co-ortholog (2of2) of At2g45760, ]	3.96	0	0.65	0.00843	-0.11	0.9	-0.21	0.569	1.58	0.000000001	-2.52	0	AT2G45760.1	BAL,BAP2	BON association protein 2
Ptp.6874.1.S1_at	Potri.004G096100	NULL	0.05	0.995	-0.33	0.365	0.75	0.0185	0.345379	0	-0.32	1	0.58	0.0309	AT5G39050.1	NULL	HXXXD-type acyl-transferase family protein
PtpAffx.24871.1.A1_at	Potri.016G003700	NULL	-0.19	0.746	-0.56	0.0328	-0.34	0.529	-0.07	0.911	0.12	1	-0.07	0.905	AT5G47800.1	NULL	Phototropic-responsive NPH3 family protein
PtpAffx.103881.1.A1_at	Potri.008G053500	integral membrane family protein; similar to MtN24; similar to Medicago truncatula; similar to EMBL:MTY15290; [ co-ortholog (2of2) of At3g55390, ]	0.49	0.0208	0.63	0.0117	0.23	0.726	-0.15	0.72	0.27	1	0.06	0.928	AT3G55390.1	NULL	Uncharacterised protein family (UPF0497)
PtpAffx.118289.1.S1_at	Potri.008G188800	leucine-rich repeat family protein; protein kinase family protein; [ ortholog of At1g60800,]	-0.22	0.642	-0.54	0.0469	-0.06	0.954	-0.03	0.971	-0.07	1	-0.09	0.874	AT1G60800.1	NIK3	NSP-interacting kinase 3
PtpAffx.224233.1.S1_s_at	Potri.002G079400	NULL	0.22	0.637	1.2	3.8E-009	-0.1	0.911	0.2	0.597	0.61	0.323	0.2	0.648	AT1G77380.1	AAP3,ATAAP3	amino acid permease 3
PtpAffx.104125.1.S1_at	Potri.008G072100	NULL	0.61	0.0016	0.12	0.843	0.06	0.95	-0.23	0.515	0.31	1	-0.51	0.0761	AT5G07150.1	NULL	Leucine-rich repeat protein kinase family protein
PtpAffx.133609.1.A1_at	Potri.014G026800	similar to expressed protein in Arabidopsis thaliana; [ co-ortholog (1of2) of At1g45688, At5g42860, ]	1.22	3.05E-014	0.33	0.363	0.16	0.843	0.11	0.816	0.62	0.309	-0.22	0.609	AT1G45688.1	NULL	NULL
Ptp.2947.1.S1_at	Potri.011G010400	NULL	-0.45	0.0455	-0.24	0.59	-0.37	0.473	0.03	0.965	0.01	1	0.08	0.897	AT4G04320.1	NULL	malonyl-CoA decarboxylase family protein
PtpAffx.32723.2.S1_s_at	Potri.014G104200	similar to CBL-interacting protein kinase 9; [ co-ortholog (2of2) of At1g01140, ]	1.08	3.14E-011	-0.18	0.739	-0.15	0.849	-0.07	0.909	0.43	1	-0.75	0.00217	AT1G01140.1	CIPK9,PKS6,SnRK3.12	CBL-interacting protein kinase 9
PtpAffx.210364.1.S1_s_at	Potri.012G009800	NULL	-0.47	0.0323	-0.18	0.74	-0.32	0.564	0.28	0.367	0.08	1	-0.07	0.91	AT4G27585.1	NULL	SPFH/Band 7/PHB domain-containing membrane-associated protein family
PtpAffx.998.1.A1_at	Potri.016G029600	similar to VQ motif-containing protein; [ co-ortholog (1of2) of At3g56880, At2g41010, ]	1.44	0	0.31	0.415	-0.01	0.992	0.14	0.747	0.6	0.347	-0.77	0.00154	AT3G56880.1	NULL	VQ motif-containing protein
PtpAffx.42878.1.A1_at	Potri.005G186500	similar to SCARECROW-LIKE 1; [ co-ortholog (2of2) of At1g21450, ]	0.59	0.00223	0.32	0.391	-0.12	0.89	-0.16	0.69	0.38	1	-0.38	0.238	AT1G21450.1	SCL1	SCARECROW-like 1
Ptp.1010.1.A1_at	Potri.001G017300	NULL	-0.18	0.772	-0.66	0.00754	-0.54	0.166	-0.21	0.55	0.22	1	-0.31	0.381	AT1G51140.1	NULL	basic helix-loop-helix (bHLH) DNA-binding superfamily protein
PtpAffx.13865.1.S1_a_at	Potri.016G024600	NULL	-0.03	0.999	-0.56	0.0328	-0.55	0.159	-0.03	0.966	0.43	1	-0.35	0.296	AT3G56810.1	NULL	NULL
PtpAffx.18170.1.S1_at	Potri.003G115200	NULL	1.71	0	0.81	0.000365	0.0166833	0	-0.290928	0	0.73	0.0933	-1.28	1.34E-009	AT3G60780.1	NULL	Protein of unknown function (DUF1442)
PtpAffx.5552.2.S1_at	Potri.003G171000	similar to histidine kinase receptor. [ORG:Fagus sylvatica]; [ co-ortholog (1of2) of CAC09578, At1g27320, ]	-0.11	0.947	-0.02	0.978	-0.89	0.00252	-0.33	0.226	0.41	1	-0.41	0.185	AT1G27320.1	AHK3,HK3	histidine kinase 3
PtpAffx.225666.1.S1_at	Potri.005G108700	NULL	0.85	0.000000559	0.46	0.114	0.12	0.883	0.25	0.448	0.26	1	-0.38	0.244	AT3G51330.1	NULL	Eukaryotic aspartyl protease family protein
Ptp.3812.1.S1_s_at	Potri.014G179100	similar to ent-kaurenoic acid oxidase. [ORG:Pisum sativum]; [ co-ortholog (1of2) of AAG41777, At1g05160, At2g32440, AAO23064, ]	-0.46	0.0421	-0.39	0.238	-0.54	0.163	0.51	0.0162	0.43	1	-0.13	0.802	AT1G05160.1	ATKAO1,CYP88A3,KAO1	cytochrome P450, family 88, subfamily A, polypeptide 3
Ptp.6414.1.S1_at	Potri.009G148800	prephenate dehydratase family protein; similar to prephenate dehydratase GI:1008717 from (Amycolatopsis methanolica); [ co-ortholog (2of2) of At1g08250, ]	-0.01	0.999	0.74	0.00162	0.45	0.321	0.21	0.553	-0.13	1	0.38	0.241	AT1G08250.1	ADT6	arogenate dehydratase 6
PtpAffx.79889.1.S1_at	Potri.008G137400	NULL	-0.09	0.97	-0.23	0.626	-0.25	0.7	-0.65	0.000658	-0.04	1	-0.2	0.656	AT1G67960.1	NULL	NULL
PtpAffx.33700.1.S1_at	Potri.004G167200	phosphorylase family protein; weakly similar to Swiss-Prot:O51931 nucleosidase (Includes: 5\'\'-methylthioadenosine nucleosidase (EC 3.2.2.16); similar to S-adenosylhomocysteine nucleosidase (Buchnera aphidicola); [ co-ortholog (1of2) of At4g38800, ]	0.58	0.00307	0.44	0.153	-0.24	0.721	-0.27	0.375	0.2	1	-0.77	0.00145	AT4G38800.1	ATMTAN1,ATMTN1,MTAN1,MTN1	methylthioadenosine nucleosidase 1
PtpAffx.19046.2.A1_s_at	Potri.003G018400	NULL	-0.14	0.899	-0.7	0.00322	-0.1	0.909	-0.34	0.195	-0.17	1	-0.08	0.896	NULL	NULL	NULL
PtpAffx.24863.1.A1_s_at	Potri.018G002900	ChaC-like family protein; [ co-ortholog (1of3) of At4g31290, ]	0.63	0.000832	0.98	0.00000476	0.23	0.737	0.08	0.877	0.35	1	0.04	0.956	AT5G26220.1	NULL	ChaC-like family protein
PtpAffx.4806.3.S1_a_at	Potri.005G071900	NULL	-0.59	0.00258	-0.11	0.86	-0.36	0.497	0.08	0.888	0.07	1	0.11	0.847	AT4G40060.1	ATHB-16,ATHB16,HB16	homeobox protein 16
PtpAffx.154433.1.S1_s_at	Potri.001G239300	protein phosphatase 2C family protein; PP2C family protein; similar to protein phosphatase-2c (GI:3608412) (Mesembryanthemum crystallinum); [ ortholog of At1g07630,At2g28890,]	1.03	2.92E-010	0.21	0.669	-0.16	0.836	0.09	0.86	0.79	0.0422	-0.59	0.0255	AT2G28890.1	PLL4	poltergeist like 4
PtpAffx.149319.1.S1_at	Potri.005G024800	similar to callus protein P23. [ORG:Pisum sativum]; [ ortholog of AAB19090,At3g16640,]	0.47	0.0306	0.93	0.000019	-0.14	0.863	0.14	0.763	0.43	1	-0.12	0.817	AT3G16640.1	TCTP	translationally controlled tumor protein
PtpAffx.16931.2.S1_a_at	Potri.009G033400	NULL	-0.01	0.999	-0.32	0.39	-0.06	0.948	0.48	0.0272	0.2	1	0.07	0.912	AT5G59460.1	NULL	scarecrow-like transcription factor 11 (SCL11)
PtpAffx.213500.1.S1_s_at	Potri.016G089200	NULL	0.5	0.0191	-0.11	0.87	-0.06	0.953	0.07	0.894	0.28	1	-0.02	0.979	AT3G09780.1	ATCRR1,CCR1	CRINKLY4 related 1
PtpAffx.14077.1.S1_at	Potri.015G083400	similar to octicosapeptide/Phox/Bem1p (PB1) domain-containing protein; [ co-ortholog (2of2) of At3g48240, At5g63130, ]	0.66	0.000357	-0.33	0.368	-0.64	0.0615	-0.27	0.388	0.69	0.146	-0.85	0.000286	AT3G48240.1	NULL	Octicosapeptide/Phox/Bem1p family protein
Ptp.6751.1.A1_s_at	Potri.016G014500	NULL	-0.08	0.975	-0.27	0.515	0.87	0.00343	0.49	0.0217	-0.23	1	0.92	0.0000543	AT1G07250.1	UGT71C4	UDP-glucosyl transferase 71C4
PtpAffx.202486.1.S1_at	Potri.002G226800	similar to early-responsive to dehydration protein-related; similar to ERD protein-related; similar to ERD4 protein (early-responsive to dehydration stress) (Arabidopsis thaliana) GI:15375406; [ co-ortholog (2of2) of At3g21620, At4g15430, ]	-0.28	0.416	0.71	0.00308	0.08	0.936	0.2	0.582	-0.02	1	0.27	0.475	AT3G21620.1	NULL	ERD (early-responsive to dehydration stress) family protein
PtpAffx.23537.1.S1_at	Potri.006G113300	similar to Probable 2; similar to 3-bisphosphoglycerate-independent phosphoglycerate mutase 2 (EC 5.4.2.1) (Phosphoglyceromutase 2) (BPG-independent PGAM 2) (PGAM-I 2).; [ ortholog of At3g08590,]	-0.42	0.0763	0.27	0.513	0.19	0.797	0.56	0.00508	0.16	1	0.75	0.00207	AT3G08590.1	NULL	Phosphoglycerate mutase, 2,3-bisphosphoglycerate-independent
PtpAffx.208768.1.S1_at	Potri.010G085200	NULL	-0.42	0.0769	-0.59	0.0217	0.12	0.884	-0.01	0.985	0.1	1	0.14	0.773	AT3G22620.1	NULL	Bifunctional inhibitor/lipid-transfer protein/seed storage 2S albumin superfamily protein
Ptp.3918.1.S1_at	Potri.015G093200	NULL	-0.19	0.757	-0.54	0.0482	-0.55	0.153	-0.12	0.799	0.24	1	-0.49	0.0856	AT3G01820.1	NULL	P-loop containing nucleoside triphosphate hydrolases superfamily protein
Ptp.1728.1.S1_at	Potri.005G159300	F-box family protein; similar to transport inhibitor response 1 protein GI:8777429 from (Arabidopsis thaliana); F-box family protein; similar to transport inhibitor response 1 protein GI:8777429 from (Arabidopsis thaliana); [ ortholog of At4g24390,At5g499	0.28	0.425	-0.54	0.0436	-0.02	0.984	-0.2	0.577	0.09	1	-0.15	0.77	AT5G49980.1	AFB5	auxin F-box protein 5
PtpAffx.203701.1.S1_at	Potri.011G025300	NULL	-0.25	0.53	-0.13	0.833	-0.79	0.011	-0.29	0.333	0.49	0.775	-0.28	0.444	AT2G33460.1	RIC1	ROP-interactive CRIB motif-containing protein 1
PtpAffx.210388.1.S1_at	Potri.012G046500	zinc finger (Ran-binding) family protein; [ co-ortholog (1of2) of At1g48570, ]	0.49	0.0203	0.01	0.992	-0.2	0.781	0	0.997	0.5	0.744	-0.18	0.704	AT1G48570.1	NULL	zinc finger (Ran-binding) family protein
PtpAffx.225769.1.S1_s_at	Potri.005G056800	NULL	1.24	1.53E-014	0.84	0.000152	0.042837	0	-0.238708	0	0.85	0.0162	-0.35	0.301	AT5G60900.1	RLK1	receptor-like protein kinase 1
PtpAffx.23271.1.S1_at	Potri.002G056800	NULL	0.46	0.0386	-0.67	0.00566	-0.01	0.991	-0.36	0.169	0.08	1	-0.34	0.321	AT5G17230.3	PSY	PHYTOENE SYNTHASE
PtpAffx.210353.1.S1_at	Potri.012G007300	copper-binding family protein; similar to copper homeostasis factor gi:3168840 from Arabidopsis thaliana; copper-binding family protein; similar to copper homeostasis factor gi:3168840 from Ara; [ co-ortholog (1of2) of At5g24580, ]	-0.31	0.304	-0.44	0.149	0.12	0.895	0.5	0.0169	0.03	1	0.51	0.0744	AT5G24580.1	NULL	Heavy metal transport/detoxification superfamily protein
Ptp.7858.1.S1_at	Potri.010G188000	similar to oxidoreductase; 2OG-Fe(2) oxygenase family protein; similar to leucoanthocyanidin dioxygenase; similar to Malus domestica; similar to SP|P51091; similar to 2OG-Fe(II) oxygenase family; [ co-ortholog (2of2) of At3g55970, At3g11180, At5g05600, ]	-0.08	0.978	1.81	0	-0.0802967	0	-0.305222	0	0.566501	0	0.029963	0	AT5G05600.1	NULL	2-oxoglutarate (2OG) and Fe(II)-dependent oxygenase superfamily protein
PtpAffx.118187.1.A1_a_at	Potri.006G115700	NULL	0.68	0.000189	0.252317	0	-0.651983	0	-0.133233	0	0.77	0.0515	-0.52	0.0684	AT5G03720.1	AT-HSFA3,HSFA3	heat shock transcription factor A3
Ptp.6561.1.S1_at	Potri.016G119100	similar to expressed protein in Arabidopsis thaliana; similar to several hypothetical proteins - Arabidopsis thaliana; [ ortholog of At5g01360,]	-0.35	0.191	0.15	0.802	-0.23	0.736	0.65	0.000723	0.14	1	0.31	0.385	AT5G01360.1	TBL3	Plant protein of unknown function (DUF828)
PtpAffx.59055.1.A1_at	Potri.004G029100	NULL	-0.1	0.957	-0.24	0.603	-0.27	0.669	-0.48	0.0246	0.08	1	-0.27	0.49	AT1G61660.1	NULL	basic helix-loop-helix (bHLH) DNA-binding superfamily protein
PtpAffx.208132.1.S1_s_at	Potri.008G147800	similar to unknown. [ORG:Malus x domestica]; [ co-ortholog (1of2) of At1g26850, AAF27920, ]	0.45	0.0446	0.38	0.261	0.24	0.707	-0.07	0.895	-0.16	1	0.03	0.957	AT1G26850.1	NULL	S-adenosyl-L-methionine-dependent methyltransferases superfamily protein
Ptp.6941.1.S1_at	Potri.003G170300	NULL	0.16	0.837	1	0.00000241	-0.1	0.908	-0.03	0.972	-0.17	1	-0.11	0.839	AT1G27290.1	NULL	NULL
PtpAffx.22176.2.S1_at	Potri.004G220900	NULL	2.06	0	-0.38102	0	0.0287343	0	-0.0951403	0	0.687224	0	-1.44235	0	NULL	NULL	NULL
PtpAffx.454.9.S1_at	Potri.002G068400	NULL	-0.24	0.565	-0.23	0.62	-0.75	0.0179	-0.26	0.405	0.36	1	-0.5	0.0815	AT1G76890.2	AT-GT2,GT2	Duplicated homeodomain-like superfamily protein
PtpAffx.653.8.S1_s_at	Potri.018G015100	similar to nucleoid DNA-binding protein. [ORG:Malus x domestica]; [ co-ortholog (2of9) of AAQ54564, ]	-0.13	0.917	0.56	0.0362	-0.16	0.836	0	0.996	0.05	1	-0.08	0.896	AT5G10770.1	NULL	Eukaryotic aspartyl protease family protein
PtpAffx.8131.4.A1_a_at	Potri.006G221800	NULL	-0.25	0.539	-0.06	0.929	-0.77	0.0137	-0.14	0.746	0.02	1	-0.62	0.0171	AT5G35550.1	ATMYB123,ATTT2,MYB123,TT2	Duplicated homeodomain-like superfamily protein
Ptp.1904.1.A1_at	Potri.010G053200	NULL	-0.21	0.686	-0.82	0.000249	-0.29	0.619	-0.0316587	0	0.35	1	0.16	0.733	AT2G35880.1	NULL	TPX2 (targeting protein for Xklp2) protein family
PtpAffx.70192.2.A1_at	Potri.013G112300	NULL	-0.47	0.0343	-1.01	0.00000186	-0.15	0.855	-0.22	0.54	-0.17	1	0.08	0.893	AT1G68300.1	NULL	Adenine nucleotide alpha hydrolases-like superfamily protein
PtpAffx.209193.1.S1_at	Potri.010G172900	NULL	-0.03	0.999	0.01	0.991	-0.42	0.364	-0.52	0.0132	0.02	1	-0.46	0.116	AT1G16310.1	NULL	Cation efflux family protein
PtpAffx.33365.1.S1_at	Potri.008G220100	NULL	0.35	0.203	0.68	0.00505	-0.07	0.944	-0.08	0.883	0.26	1	-0.29	0.434	AT1G01490.1	NULL	Heavy metal transport/detoxification superfamily protein
PtpAffx.109536.1.S1_s_at	Potri.002G021800	NULL	-0.32	0.284	0.33	0.359	0.01	0.993	0.61	0.00159	0.04	1	0.38	0.237	AT1G20010.1	TUB5	tubulin beta-5 chain
PtpAffx.34527.2.A1_a_at	Potri.005G076500	NULL	0.84	0.000000947	0.44	0.144	0.24	0.721	0.14	0.758	0.45	0.947	-0.05	0.932	AT4G39840.1	NULL	NULL
PtpAffx.31085.2.S1_a_at	Potri.001G326200	similar to expressed protein in Arabidopsis thaliana; [ ortholog of At5g41050,At3g26960,]	-0.12	0.938	-0.59	0.0232	0.3	0.6	0.1	0.834	-0.34	1	0.27	0.467	AT5G41050.1	NULL	Pollen Ole e 1 allergen and extensin family protein
PtpAffx.3400.1.S1_at	Potri.002G067800	similar to expressed protein in Arabidopsis thaliana; [ co-ortholog (1of2) of At1g43630, At1g74450, At1g18740, ]	0.7	0.000112	0.44	0.147	0.02	0.984	0.06	0.921	0.43	1	-0.31	0.392	AT1G18740.1	NULL	Protein of unknown function (DUF793)
Ptp.6448.1.S1_at	Potri.001G105600	similar to glutathione S-transferase. [ORG:Euphorbia esula]; [ co-ortholog (1of3) of At5g41210, At5g41220, At5g41240, AAF64449, ]	-0.33	0.255	0.05	0.947	-0.17	0.827	0.45	0.0416	0.16	1	0.34	0.31	AT5G41240.1	ATGSTT2,GST10B,GSTT2	glutathione S-transferase THETA 2
Ptp.4078.1.S1_s_at	Potri.002G224100	similar to 1-aminocyclopropane-1-carboxylate oxidase. [ORG:Pyrus pyrifolia]; [ co-ortholog (2of2) of BAA33377, AAC67234, AAD28198, At1g05010, BAD61000, BAD60999, CAD21843, AAQ10260, BAA37133, CAA49553, BAA06526, BAC53656, ]	1.11	6.57E-012	1.49	0	0	0.997	0.08	0.878	0.79	0.043	-0.3	0.415	AT1G05010.1	ACO4,EAT1,EFE	ethylene-forming enzyme
Ptp.4623.1.S1_at	Potri.002G034100	similar to AF249876 Arabidopsis thaliana transcription factor APFI mRNA; similar to bacterial transferase hexapeptide repeat-containing protein; [ co-ortholog (2of2) of At1g19580, At1g47260, ]	-0.35	0.194	0.1	0.881	-0.05	0.964	0.47	0.0324	0.45	0.947	0.57	0.0349	AT1G19580.1	GAMMA CA1	gamma carbonic anhydrase 1
PtpAffx.202042.1.S1_s_at	Potri.002G121200	similar to cytochrome P450. [ORG:Lotus corniculatus var. japonicus]; [ co-ortholog (19of57) of AAF45143, CAB50768, AAF34534, AAP06953, BAA93632, AAM12530, CAB43505, AAF34532, BAA74466, BAA22423, AAF34528, AAF34521, AAF34522, AAF34526, AAF34520, T05944, AA	1.83448	0	2.04759	0	-0.0179167	0	-0.118023	0	0.83769	0	-1.54651	0	AT4G37340.1	CYP81D3	cytochrome P450, family 81, subfamily D, polypeptide 3
PtpAffx.127546.1.A1_a_at	Potri.006G237800	NULL	0.1	0.961	-0.01	0.99	0.78	0.0129	0.02	0.985	0.08	1	0.9	0.0000877	AT5G11630.2	NULL	NULL
Ptp.4658.1.S1_s_at	Potri.017G059100	NULL	-0.28	0.407	0.15	0.789	0.09	0.928	0.49	0.0216	0.19	1	0.79	0.00101	AT3G23820.1	GAE6	UDP-D-glucuronate 4-epimerase 6
PtpAffx.221586.1.S1_s_at	Potri.T059500	NULL	0.46	0.0426	-0.23	0.624	-0.11	0.898	-0.14	0.758	0.3	1	-0.04	0.947	AT3G03270.2	NULL	Adenine nucleotide alpha hydrolases-like superfamily protein
PtpAffx.38937.2.A1_at	Potri.006G063700	NULL	-0.45	0.05	-0.3	0.443	-0.54	0.166	0.34	0.211	0.34	1	-0.12	0.813	AT5G34850.1	ATPAP26,PAP26	purple acid phosphatase 26
PtpAffx.201939.1.S1_s_at	Potri.002G100500	similar to expressed protein in Arabidopsis thaliana; [ ortholog of At1g72240,At1g22470,]	1.57	0	0.588325	0	0.206555	0	-0.130918	0	0.461127	0	-0.91	0.0000771	AT1G35210.1	NULL	NULL
PtpAffx.152294.1.S1_at	Potri.001G146800	similar to expressed protein in Arabidopsis thaliana; similar to DUF594; similar to expression supported by MPSS; [ ortholog of At5g45540,]	0.33	0.258	0.87	0.0000775	-0.39	0.428	-0.02	0.974	0.3	1	-0.28	0.441	AT5G45470.1	NULL	Protein of unknown function (DUF594)
PtpAffx.204741.1.S1_at	Potri.009G086100	NULL	1.25	0	1.22357	0	0.05	0.957	-0.25	0.432	0.51	0.698	-0.9	0.0000937	AT5G14930.2	SAG101	senescence-associated gene 101
Ptp.6000.1.S1_at	Potri.010G108800	similar to expressed protein in Arabidopsis thaliana; similar to PGPS/D12 (Petunia 10 hybrida) GI:4105794; similar to DUF614; [ co-ortholog (1of2) of At1g14880, At1g14870, At5g35525, ]	0.89	0.000000146	0.6	0.0185	-0.31	0.591	-0.23	0.504	0.28	1	-0.84	0.000324	AT1G14870.1	PCR2	PLANT CADMIUM RESISTANCE 2
Ptp.5015.1.S1_s_at	Potri.006G226500	calmodulin-binding family protein; calmodulin-binding family protein; calmodulin-binding family protein; [ co-ortholog (1of2) of At4g33050, At2g26190, ]	2.4	0	0.4	0.221	-0.37	0.463	-0.15	0.717	1.51	9.46E-009	-1.52	2.13E-013	AT4G33050.3	EDA39	calmodulin-binding family protein
PtpAffx.88048.2.S1_a_at	Potri.002G106800	similar to leucine-rich repeat transmembrane protein kinase; putative; similar to A. thaliana receptor-like protein kinase (gb|RLK5_ARATH|ESTs). gb|ATTS0475 ; similar to gb|ATTS4362 come from this gene isoform contains a TG acceptor site at intron.; simil	0.161972	0	0.81	0.000351	-0.75	0.0174	0.0855843	0	0.306034	0	-0.287111	0	AT1G09970.1	LRR XI-23,RLK7	Leucine-rich receptor-like protein kinase family protein
PtpAffx.120301.1.S1_at	Potri.001G359400	NULL	-0.7	0.000124	-0.07	0.922	-0.32	0.57	0.56	0.00606	0.15	1	0.2	0.651	AT1G04950.1	ATTAF6,TAF6,TAFII59	TATA BOX ASSOCIATED FACTOR II 59
Ptp.4931.1.A1_at	Potri.015G031200	similar to expressed protein in Arabidopsis thaliana; [ co-ortholog (1of2) of At3g17800, At1g48450, ]	0.45	0.0476	-0.03	0.971	-0.12	0.894	-0.11	0.822	0.41	1	-0.21	0.614	AT1G48450.1	NULL	Protein of unknown function (DUF760)
PtpAffx.202314.1.S1_s_at	Potri.002G182500	NULL	1.39	0	-0.06	0.933	-0.45	0.318	-0.1	0.837	1.2	0.0000188	-0.83	0.000393	AT5G54130.2	NULL	Calcium-binding endonuclease/exonuclease/phosphatase family
Ptp.8026.1.A1_at	Potri.001G017000	NULL	0.45	0.0444	0.21	0.677	-0.38	0.461	0.06	0.912	0.52	0.689	-0.38	0.23	AT4G12070.1	NULL	NULL
PtpAffx.50651.2.A1_at	Potri.009G149400	similar to HISTONE DEACETYLASE 2A; [ co-ortholog (1of2) of At3g44750, ]	0.17	0.791	0.55	0.0394	0.83	0.00548	0.09	0.873	-0.07	1	0.44	0.144	AT3G44750.2	ATHD2A,HD2A,HDA3,HDT1	histone deacetylase 3
PtpAffx.49389.1.A1_at	Potri.007G096500	NULL	0.63	0.000882	1	0.00000244	-0.14	0.868	-0.33	0.219	0.11	1	-0.85	0.000289	AT5G65280.1	GCL1	GCR2-like 1
Ptp.4573.1.S1_s_at	Potri.007G138800	NULL	-0.54	0.007	-0.47	0.108	-0.28	0.644	0.35	0.178	-0.03	1	-0.02	0.974	AT3G15270.1	SPL5	squamosa promoter binding protein-like 5
Ptp.5970.1.S1_at	Potri.013G152900	exocyst subunit EXO70 family protein; similar to leucine zipper-containing protein; similar to Lycopersicon esculentum; similar to PIR:S21495; similar to rexo70 (GI:2827160) {{Rattus norvegicus}}; [ co-ortholog (1of2) of At1g07000, At5g58430, ]	0.73	0.0000408	0.31	0.415	0.04	0.969	-0.04	0.959	0.29	1	-0.4	0.201	AT5G58430.1	ATEXO70B1,EXO70B1	exocyst subunit exo70 family protein B1
PtpAffx.75349.1.A1_at	Potri.010G189600	NULL	0.73	0.0000451	0.2	0.692	-0.0471607	0	-0.28	0.345	0.19	1	-0.79	0.000913	AT2G40095.1	NULL	Alpha/beta hydrolase related protein
PtpAffx.223189.1.S1_at	Potri.013G001200	NULL	-0.31	0.32	-0.58	0.0282	-0.25	0.696	-0.08	0.886	0.11	1	-0.2	0.639	AT3G05900.1	NULL	neurofilament protein-related
PtpAffx.203299.1.S1_x_at	Potri.003G139000	NULL	0.13	0.906	0.6	0.0191	-0.06	0.949	-0.07	0.902	-0.19	1	-0.32	0.356	AT5G41860.1	NULL	NULL
PtpAffx.225681.1.S1_at	Potri.005G119800	similar to Putative disease resistance RPP13-like protein 4.; [ ortholog of At3g50950,]	0.52	0.0132	0.39	0.228	-0.406511	0	-0.0538697	0	0.54	0.571	-0.35	0.296	AT3G50950.1	ZAR1	HOPZ-ACTIVATED RESISTANCE 1
PtpAffx.162338.1.S1_at	Potri.002G140300	similar to senescence-associated protein-related; similar to senescence-associated protein SAG102 (GI:22331931) (Arabidopsis thaliana); [ co-ortholog (2of2) of At2g44670, ]	-0.56	0.00538	-0.64	0.0107	-0.29	0.631	0.13	0.784	-0.21	1	0.01	0.992	AT2G44670.1	NULL	Protein of unknown function (DUF581)
Ptp.6012.1.S1_s_at	Potri.002G122800	NULL	0.65	0.000411	0.66	0.00712	-1.11534	0	-0.39	0.104	1.2	0.0000198	-1.19	2.57E-008	NULL	NULL	NULL
PtpAffx.103387.1.S1_at	Potri.019G062100	similar to candidate plant disease resistance protein. [ORG:Glycine max]; [ co-ortholog (1of3) of AAL76166, ]	-0.59	0.0026	0.09	0.894	-0.1	0.908	0.3	0.293	0.21	1	0.41	0.193	AT5G58300.1	NULL	Leucine-rich repeat protein kinase family protein
PtpAffx.213229.1.S1_at	Potri.016G032900	EXS family protein; ERD1/XPR1/SYG1 family protein; similar to PHO1 protein (Arabidopsis thaliana) GI:20069032; [ co-ortholog (2of6) of At2g03250, At1g14040, At2g03240, At2g03260, ]	0.190668	0	0.88	0.000065	0.137327	0	0.318145	0	0.146287	0	-0.134678	0	AT1G14040.1	NULL	EXS (ERD1/XPR1/SYG1) family protein
PtpAffx.16148.1.S1_at	Potri.001G268600	similar to unnamed protein product. [ORG:Fragaria x ananassa]; [ co-ortholog (5of6) of AAK28509, CAC09054, AAD10327, CAC09053, CAC09056, ]	0.71	0.0000695	2.61966	0	0.32	0.571	0.0402233	0	0.41	1	-0.15	0.768	AT4G37980.1	ATCAD7,CAD7,ELI3,ELI3-1	elicitor-activated gene 3-1
Ptp.3143.1.S1_at	Potri.006G109100	NULL	1.18	2.94E-013	0.54087	0	-0.6	0.0947	-0.34	0.193	-0.22	1	-1.97	0	AT3G56400.1	ATWRKY70,WRKY70	WRKY DNA-binding protein 70
PtpAffx.200039.1.S1_at	Potri.001G007300	amino acid permease family protein; weakly similar to SP|Q9WTR6|Cystine glutamate/transporter Amino (acid transport system xc {Mus-) {musculus} ; [ ortholog of At3g13620,]	-0.01	0.999	0.76	0.000996	0.02	0.986	-0.18	0.639	0.09	1	0.08	0.885	AT3G13620.1	NULL	Amino acid permease family protein
PtpAffx.223093.1.S1_at	Potri.017G002800	NULL	1.28011	0	0.391934	0	-0.0683873	0	0.0485653	0	0.57	0.455	-0.64	0.0126	AT2G01050.1	NULL	zinc ion binding;nucleic acid binding
PtpAffx.149029.1.A1_s_at	Potri.016G072300	similar to E2F TRANSCRIPTION FACTOR-3; [ co-ortholog (2of2) of At2g36010, ]	-0.08	0.975	0.62	0.0143	0.14	0.862	-0.25	0.432	0.15	1	0.51	0.0723	AT2G36010.1	ATE2FA,E2F3	E2F transcription factor 3
PtpAffx.43563.1.A1_at	Potri.008G193800	NULL	0.14	0.894	0	0.996	0.69	0.0364	-0.29	0.317	-0.1	1	0.74	0.00257	AT1G59990.1	NULL	DEA(D/H)-box RNA helicase family protein
PtpAffx.3493.1.S1_at	Potri.010G062300	NULL	-0.09	0.97	-0.68	0.00552	-0.13	0.88	-0.38	0.133	0.05	1	-0.14	0.778	AT1G04620.1	NULL	coenzyme F420 hydrogenase family / dehydrogenase, beta subunit family
PtpAffx.161309.1.S1_at	Potri.002G138300	similar to probable transcription factor - fava bean. [ORG:Vicia faba]; [ co-ortholog (2of2) of CAA66481, T12180, ]	-0.21	0.683	0.24	0.598	0.23	0.727	0.46	0.0405	0.27	1	0.64	0.0134	AT4G17520.1	NULL	Hyaluronan / mRNA binding family
PtpAffx.146766.1.A1_at	Potri.015G046800	NULL	0.04	0.997	-0.78	0.000686	-0.44	0.339	-0.04	0.957	-0.12	1	-0.32	0.358	AT3G18400.1	anac058,NAC058	NAC domain containing protein 58
PtpAffx.200222.1.S1_x_at	Potri.001G055100	NULL	-0.59	0.00239	0.58	0.0256	-0.492712	0	0.78	0.0000143	0.21	1	0.39	0.225	AT1G27920.1	MAP65-8	microtubule-associated protein 65-8
PtpAffx.101646.1.A1_s_at	Potri.001G270300	NULL	0.03	0.999	-0.35	0.33	-0.14	0.865	-0.54	0.00914	0.11	1	-0.2	0.655	AT1G12740.1	CYP87A2	cytochrome P450, family 87, subfamily A, polypeptide 2
PtpAffx.97270.1.A1_s_at	Potri.001G198900	hydroxyproline-rich glycoprotein family protein; similar to proline-rich extensin domain containing protein; [ ortholog of At1g72790,]	1.47	0	0.6	0.0208	0.17	0.836	-0.04	0.952	0.83	0.0246	-0.42	0.17	AT1G72790.1	NULL	hydroxyproline-rich glycoprotein family protein
PtpAffx.200918.1.S1_s_at	Potri.001G281700	similar to CONSTANS-like protein-related; similar to photoperiod sensitivity quantitative trait locus (Hd1) GI:11094203 from (Oryza sativa); similar to Zinc finger protein constans-like 15 (SP:Q9FHH8) {{Arabidopsis thaliana}}; [ co-ortholog (1of2) of At1g	-0.1	0.955	-0.55	0.0394	-0.35	0.509	0.19	0.607	0.39	1	-0.15	0.763	AT1G07050.1	NULL	CCT motif family protein
PtpAffx.164065.1.S1_s_at	Potri.008G197700	similar to oxidoreductase; 2OG-Fe(2) oxygenase family protein; similar to prolyl 4-hydroxylase; similar to alpha subunit; similar to from Rattus norvegicus (GI:474940); similar to Mus musculus (SP|Q60715); similar to Homo sapiens (GI:18073925); [ co-ortho	-0.12	0.931	0.01	0.986	0.07	0.945	0.45	0.0445	-0.04	1	0.19	0.673	AT5G18900.1	NULL	2-oxoglutarate (2OG) and Fe(II)-dependent oxygenase superfamily protein
Ptp.5985.1.S1_at	Potri.010G116000	NULL	3.27	0	0.94	0.0000126	-0.04	0.967	-0.15	0.719	2.01	0	-1.04	0.00000251	AT3G03280.1	NULL	NULL
PtpAffx.9055.7.A1_s_at	Potri.010G072200	NULL	-0.709599	0	-0.369112	0	0.53	0.182	0.62	0.00139	0.6	0.372	1.36029	0	NULL	NULL	NULL
PtpAffx.16889.1.S1_at	Potri.004G175500	NULL	1.35	0	1.27	3.07E-010	-0.13	0.879	0.11	0.825	0.82	0.0259	-0.6	0.0227	AT4G35070.1	NULL	SBP (S-ribonuclease binding protein) family protein
PtpAffx.205683.1.S1_at	Potri.005G208500	NULL	0.35	0.203	1.06	0.000000388	-1.01	0.000229	-0.37	0.136	0.12	1	-1.51	2.13E-013	AT4G17970.1	ALMT12,ATALMT12	aluminum-activated, malate transporter 12
PtpAffx.20295.1.A1_s_at	Potri.014G136400	NULL	0.94	1.82E-008	0.52	0.0609	-0.24	0.714	-0.121673	0	0.58	0.43	-0.8	0.000816	AT2G48010.1	RKF3	receptor-like kinase in in flowers 3
Ptp.4278.1.S1_at	Potri.011G162400	NULL	2.79	0	0.05	0.949	-0.39	0.425	-0.06	0.921	1.67	7.06E-011	-1.65	0	AT4G20880.1	NULL	ethylene-responsive nuclear protein / ethylene-regulated nuclear protein (ERT2)
PtpAffx.51939.1.S1_at	Potri.002G209000	NULL	0.22	0.642	-0.06	0.932	-0.29	0.633	-0.47	0.0293	-0.07	1	-0.66	0.00965	AT3G62930.1	NULL	Thioredoxin superfamily protein
PtpAffx.60092.1.S1_at	Potri.006G275900	NULL	0.438267	0	0.229126	0	0.87	0.00323	0.28	0.358	-0.04	1	0.57	0.035	AT1G22640.1	ATMYB3,MYB3	myb domain protein 3
PtpAffx.4736.2.A1_a_at	Potri.009G041100	NULL	-0.04	0.997	-0.34	0.338	-0.71	0.0288	-0.29	0.338	0.63	0.277	-0.56	0.04	AT4G37300.1	MEE59	maternal effect embryo arrest 59
Ptp.5265.1.S1_s_at	Potri.014G122000	universal stress protein (USP) family protein; similar to ER6 protein (Lycopersicon esculentum) GI:5669654; [ co-ortholog (2of2) of At3g62550, ]	-0.24	0.554	-0.59	0.0223	-0.68	0.039	-0.79	0.00000913	0.18	1	-0.61	0.0214	AT3G62550.1	NULL	Adenine nucleotide alpha hydrolases-like superfamily protein
PtpAffx.224333.1.S1_x_at	Potri.003G188900	NULL	0.44	0.0573	1.38	4.4E-012	0.36	0.484	0.07	0.91	-0.09	1	0	0.995	AT5G07010.1	ATST2A,ST2A	sulfotransferase 2A
PtpAffx.34571.1.S1_at	Potri.008G066000	similar to putative Hs1pro-1-like protein. [ORG:Cicer arietinum]; [ co-ortholog (1of2) of AAG44839, At2g40000, At3g55840, AAK72104, ]	1.51	0	0.5	0.0744	-0.42	0.367	-0.29	0.323	1.26	0.00000478	-1.04	0.00000222	AT2G40000.1	ATHSPRO2,HSPRO2	ortholog of sugar beet HS1 PRO-1 2
Ptp.7162.1.S1_at	Potri.014G017400	NULL	-0.1	0.959	0	0.996	0.67	0.0461	0.21	0.546	0.13	1	1.34	1.55E-010	AT3G49940.1	LBD38	LOB domain-containing protein 38
PtpAffx.140860.1.A1_at	Potri.001G132800	similar to expressed protein in Arabidopsis thaliana; [ co-ortholog (2of2) of At1g32120, ]	1.09	1.89E-011	0.27	0.522	0.26	0.68	0.04	0.949	0.63	0.268	-0.17	0.723	AT1G32120.1	NULL	NULL
PtpAffx.145434.2.A1_at	Potri.001G397200	NULL	1.94	0	0.43	0.157	-0.13	0.873	-0.11	0.82	0.81	0.0326	-1.17	5.04E-008	AT3G15210.1	ATERF-4,ATERF4,ERF4,RAP2.5	ethylene responsive element binding factor 4
PtpAffx.249.310.S1_at	Potri.003G141900	similar to expressed protein in Arabidopsis thaliana; similar to gda-1 (Pisum sativum) GI:2765418; [ co-ortholog (1of2) of At5g42050, ]	1.07	5.83E-011	0.93	0.000019	0.02	0.986	0.03	0.961	0.41	1	-0.58	0.0307	AT5G42050.1	NULL	DCD (Development and Cell Death) domain protein
PtpAffx.134594.1.A1_s_at	Potri.001G133800	similar to early-responsive to dehydration protein-related; similar to ERD protein-related; similar to ERD4 protein (early-responsive to dehydration stress) (Arabidopsis thaliana) GI:15375406; [ co-ortholog (1of2) of At1g32090, ]	-0.0700317	0	-0.544854	0	0.87	0.00301	-0.266662	0	-0.94	0.00391	-0.292375	0	AT1G32090.1	NULL	early-responsive to dehydration stress protein (ERD4)
PtpAffx.5931.2.S1_a_at	Potri.010G003600	thioesterase family protein; similar to ComAB (Bacillus licheniformis) GI:1834379; [ co-ortholog (1of2) of At1g48320, ]	-0.4	0.101	0.64	0.00991	-0.343355	0	0.66	0.000575	0.11	1	0.16	0.743	AT1G48320.1	NULL	Thioesterase superfamily protein
PtpAffx.202394.1.S1_at	Potri.002G192600	NULL	1.81	0	0.00228567	0	-0.40167	0	0.0446373	0	1.16	0.0000472	-0.99	0.00000875	AT4G01950.1	ATGPAT3,GPAT3	glycerol-3-phosphate acyltransferase 3
Ptp.6639.1.S1_at	Potri.001G419400	similar to hypothetical protein; [ co-ortholog (2of2) of At1g50930, ]	-0.18	0.782	0.65	0.0089	-0.08	0.931	0.54	0.00927	0.37	1	0.3	0.412	AT3G21710.2	NULL	NULL
Ptp.4050.17.A1_at	Potri.001G400100	NULL	0.24	0.579	-0.07	0.926	-0.43	0.359	-0.58	0.00351	0.26	1	-0.66	0.0105	AT3G15353.2	ATMT3,MT3	metallothionein 3
PtpAffx.212352.1.S1_at	Potri.019G078300	NULL	4.66	0	0.327584	0	0.226894	0	0.0678483	0	2.21263	0	-2.00898	0	AT5G47850.1	CCR4	CRINKLY4 related 4
Ptp.2235.2.A1_a_at	Potri.005G259900	NULL	5.03235	0	1.1	0.000000119	-0.282437	0	-0.0917723	0	3.09542	0	-2.59294	0	AT1G76650.1	CML38	calmodulin-like 38
PtpAffx.136766.1.S1_at	Potri.016G046800	NULL	-0.52	0.0117	-0.52	0.0597	-0.4	0.416	0.09	0.856	0.23	1	-0.01	0.986	AT1G51130.1	NULL	Nse4, component of Smc5/6 DNA repair complex
PtpAffx.86241.1.A1_at	Potri.007G075400	NULL	0.48	0.027	-0.09	0.893	-0.57	0.131	-0.56	0.00561	0.69	0.145	-0.55	0.0453	AT3G19970.1	NULL	alpha/beta-Hydrolases superfamily protein
PtpAffx.24564.2.A1_a_at	Potri.005G024500	hypoxia-responsive family protein; [ co-ortholog (2of3) of At5g27760, At3g05550, ]	0.19	0.741	0.79	0.000537	0.18	0.82	0.19	0.627	0.13	1	0.19	0.673	AT5G27760.1	NULL	Hypoxia-responsive family protein
PtpAffx.22899.2.S1_at	Potri.001G141500	NULL	0.75	0.0000212	-0.1	0.886	-0.27	0.664	-0.33	0.236	0.16	1	-1.02	0.0000036	AT4G17900.1	NULL	PLATZ transcription factor family protein
PtpAffx.224312.1.S1_x_at	Potri.003G132000	NULL	-0.43	0.0702	0.25	0.557	-0.17	0.831	0.72	0.0000931	0.23	1	0.5	0.0829	AT1G63910.1	AtMYB103,MYB103	myb domain protein 103
PtpAffx.9992.1.S1_at	Potri.017G051700	NULL	0.13	0.903	1.1	0.00000012	-0.29	0.617	0.06	0.922	0.39	1	-0.46	0.121	AT5G64260.1	EXL2	EXORDIUM like 2
PtpAffx.214125.1.S1_s_at	Potri.011G074600	NULL	0.15	0.878	-0.3125	0	-0.63	0.0711	-0.47	0.0321	0.234955	0	-0.69	0.00643	ATCG00730.1	NULL	photosynthetic electron transfer D
PtpAffx.26552.1.S1_a_at	Potri.005G260300	similar to transporter-related; similar to low similarity to glucose-6-phosphate/phosphate-translocator precursor (Solanum tuberosum) GI:2997593; similar to GDP-Mannose transporter (Arabidopsis thaliana) GI:15487237; [ co-ortholog (1of2) of At1g76670, At1	-0.11	0.947	0.47	0.109	0.09	0.926	0.54	0.00921	0	1	0.44	0.139	AT1G21070.1	NULL	Nucleotide-sugar transporter family protein
PtpAffx.211972.1.S1_at	Potri.014G176900	NULL	-0.47	0.0358	-0.09	0.895	-0.2	0.785	-0.17	0.678	0.08	1	0.07	0.915	AT3G25440.1	NULL	RNA-binding CRS1 / YhbY (CRM) domain protein
PtpAffx.218492.1.S1_s_at	Potri.001G353700	NLI interacting factor (NIF) family protein; [ co-ortholog (1of2) of At4g18140, At5g46410, ]	-0.1	0.96	0.55	0.0407	-0.38	0.444	-0.24	0.47	0.22	1	-0.21	0.633	AT5G46410.2	SSP4	SCP1-like small phosphatase 4
PtpAffx.201736.1.S1_at	Potri.002G053400	NULL	-0.24834	0	0.64	0.00971	-0.231725	0	-0.175253	0	0.0455737	0	-0.225959	0	AT1G03170.1	NULL	Protein of unknown function (DUF3049)
PtpAffx.100369.1.A1_at	Potri.001G252500	similar to ATP-dependent Clp protease ClpB protein-related; similar to ATP-dependent Clp protease; similar to ATP-binding subunit ClpB (GI:24982014) (Pseudomonas putida KT2440); similar to ClpB protein (SP:Q9RA63){{Thermus thermophilus}}; [ co-ortholog (1	-0.11	0.947	-0.63	0.0121	-0.31	0.592	-0.45	0.0476	0.02	1	-0.43	0.163	AT2G29970.1	NULL	Double Clp-N motif-containing P-loop nucleoside triphosphate hydrolases superfamily protein
PtpAffx.15086.1.S1_at	Potri.013G114400	NULL	-0.41	0.0973	-0.54	0.048	-0.41	0.388	-0.03	0.97	0.12	1	-0.08	0.891	AT1G34380.2	NULL	5\'-3\' exonuclease family protein
PtpAffx.124389.1.S1_at	Potri.002G069800	similar to serine decarboxylase; similar to serine decarboxylase (Arabidopsis thaliana) GI:15011302; [ co-ortholog (2of2) of At1g43710, ]	-0.09	0.97	0.59	0.0229	-0.18	0.805	0.33	0.23	0.19	1	0	0.998	AT1G43710.1	emb1075	Pyridoxal phosphate (PLP)-dependent transferases superfamily protein
PtpAffx.7240.2.A1_at	Potri.001G234900	NULL	0.18	0.773	-0.2	0.694	0.05	0.962	0.52	0.0116	-0.32	1	-0.72	0.0038	AT5G59750.1	NULL	DHBP synthase RibB-like alpha/beta domain;GTP cyclohydrolase II
PtpAffx.160199.1.A1_at	Potri.006G046900	NAD-dependent glycerol-3-phosphate dehydrogenase family protein; weakly similar to SP|P46919|Glycerol 3-phosphate-dehydrogenase NAD (P(+)+) (EC 1.1.1.94) {{Bacillus subtilis}}; [ co-ortholog (1of2) of At2g41540, ]	-0.45	0.0453	-0.27	0.53	-0.269257	0	0.0561163	0	0.107414	0	-0.060139	0	AT2G41540.1	GPDHC1	6-phosphogluconate dehydrogenase family protein
PtpAffx.124709.1.S1_at	Potri.002G162700	similar to CAAX protease; similar to putative (STE24); similar to CAAX protease with broad substrate specificity. Localized exclusively to the endoplasmic reticulum.; [ co-ortholog (1of2) of At4g01320, ]	-0.15	0.859	0.03	0.968	0.01	0.993	0.45	0.043	0.23	1	0.34	0.308	AT4G01320.1	ATSTE24,STE24	Peptidase family M48 family protein
PtpAffx.4977.1.A1_at	Potri.011G155600	NULL	0.25	0.527	0.63	0.0125	-0.16	0.836	-0.59	0.00292	-0.14	1	-0.49	0.0888	AT5G36110.1	CYP716A1	cytochrome P450, family 716, subfamily A, polypeptide 1
Ptp.3011.1.A1_at	Potri.015G135400	NULL	0.01	0.999	-0.73	0.00219	-0.49	0.238	-0.05	0.933	0.05	1	-0.34	0.31	AT5G52100.1	crr1	Dihydrodipicolinate reductase, bacterial/plant
Ptp.1479.1.S1_at	Potri.002G078600	similar to 1-aminocyclopropane-1-carboxylate oxidase; putative; similar to ACC oxidase; putative; similar to 1-aminocyclopropane-1-carboxylate oxidase GI:3386565 from (Sorghum bicolor); [ co-ortholog (2of2) of At1g77330, ]	-0.459155	0	1.39	3.23E-012	0.391115	0	1.67	0	0.227777	0	1.57584	0	AT1G77330.1	NULL	2-oxoglutarate (2OG) and Fe(II)-dependent oxygenase superfamily protein
Ptp.7574.1.S1_at	Potri.001G450200	NULL	-0.53	0.0105	0.23	0.627	-0.05	0.964	0.6	0.0022	0.32	1	0.66	0.00979	AT1G32930.1	NULL	Galactosyltransferase family protein
Ptp.6442.1.S1_at	Potri.001G122400	NULL	-0.22	0.634	0.31	0.424	0.17	0.824	0.55	0.00744	0.33	1	0.83	0.000402	AT4G17260.1	NULL	Lactate/malate dehydrogenase family protein
PtpAffx.224582.1.S1_at	Potri.007G002400	NULL	-0.16	0.827	-0.41	0.203	-0.5	0.231	-0.53	0.0113	0.33	1	-0.08	0.899	AT5G36110.1	CYP716A1	cytochrome P450, family 716, subfamily A, polypeptide 1
PtpAffx.14778.1.S1_a_at	Potri.003G089900	similar to expressed protein in Arabidopsis thaliana; [ ortholog of At1g32520,]	0.04	0.998	-0.69	0.00413	-0.15	0.85	-0.1	0.849	0.05	1	-0.21	0.624	AT1G32520.1	NULL	NULL
Ptp.7986.1.S1_at	Potri.008G151100	NULL	0.15	0.868	-0.03	0.968	-0.66	0.05	0.13	0.773	0.08	1	-0.92	0.0000568	AT5G26340.1	ATSTP13,MSS1,STP13	Major facilitator superfamily protein
Ptp.556.1.A1_s_at	Potri.005G184700	NULL	-0.33	0.255	-0.85	0.000133	-0.08	0.933	0.03	0.964	-0.36	1	-0.06	0.929	AT1G44000.1	NULL	NULL
PtpAffx.99748.1.A1_at	Potri.013G001400	NULL	0.02	0.999	-0.13	0.834	-0.2	0.776	-0.46	0.0385	-0.14	1	-0.42	0.179	NULL	NULL	NULL
PtpAffx.27985.1.S1_at	Potri.014G085500	phospholipid/glycerol acyltransferase family protein; similar to unknown protein GI:3335359 from (Arabidopsis thaliana); [ ortholog of At4g00400,At1g01610,]	-0.61	0.00143	-0.27	0.509	-0.52	0.192	-0.01	0.986	0.22	1	0	0.995	AT4G00400.1	AtGPAT8,GPAT8	glycerol-3-phosphate acyltransferase 8
Ptp.1733.1.A1_at	Potri.009G167800	NULL	0.46	0.0413	-0.39	0.236	0.25	0.703	-0.08	0.877	-0.03	1	-0.15	0.758	AT2G17230.1	EXL5	EXORDIUM like 5
PtpAffx.210022.1.S1_at	Potri.011G131100	NULL	1.68	0	0.31	0.421	0.3	0.613	0.060452	0	0.33	1	-0.99	0.00000932	AT1G50600.1	SCL5	scarecrow-like 5
PtpAffx.46235.1.A1_at	Potri.003G129900	NULL	0.09	0.967	-0.13	0.836	-0.35	0.501	-0.5	0.0186	-0.17	1	-0.6	0.0226	AT5G41350.1	NULL	RING/U-box superfamily protein
Ptp.3704.1.S1_at	Potri.009G084000	similar to expressed protein in Arabidopsis thaliana; [ co-ortholog (1of2) of At1g50040, At3g19680, ]	1.38	0	-0.08	0.903	0.13	0.874	-0.11	0.821	1.24	0.00000748	0.02	0.979	AT1G10020.1	NULL	Protein of unknown function (DUF1005)
PtpAffx.140057.1.A1_at	Potri.006G084200	similar to Dof zinc finger protein DOF2.4 (AtDOF2.4).; [ ortholog of At2g37590,]	0.45	0.049	-0.079843	0	0	0.999	0.0414757	0	0.08	1	-0.15	0.769	AT5G02460.1	NULL	Dof-type zinc finger DNA-binding family protein
PtpAffx.675.11.S1_at	Potri.004G047100	NULL	-0.68	0.000211	-0.22	0.639	-0.75	0.017	0.05	0.939	-0.07	1	-0.5	0.08	AT1G28330.4	DRM1,DYL1	dormancy-associated protein-like 1
PtpAffx.1985.2.S1_a_at	Potri.016G035600	NULL	-0.15	0.866	-0.58	0.0283	0.01	0.99	0.01	0.989	0	1	0.11	0.841	AT3G56750.1	NULL	NULL
PtpAffx.108119.1.A1_at	Potri.003G170100	NULL	-0.22	0.636	-0.3	0.453	-0.1	0.908	-0.52	0.0128	-0.07	1	-0.18	0.689	NULL	NULL	NULL
PtpAffx.20290.1.S1_s_at	Potri.005G195400	NULL	-0.09	0.965	-0.17	0.754	-0.82	0.00647	0.2	0.589	0.5	0.751	-0.37	0.253	AT1G76710.1	ASHH1,SDG26	SET domain group 26
PtpAffx.51219.1.S1_at	Potri.008G113600	NULL	-0.07	0.988	-0.66	0.0077	-0.26	0.673	-0.17	0.667	0.05	1	0.19	0.68	AT1G26220.1	NULL	Acyl-CoA N-acyltransferases (NAT) superfamily protein
PtpAffx.153386.1.A1_a_at	Potri.002G263000	NULL	0.05	0.995	-0.33	0.374	-0.72	0.0254	-0.28	0.361	0.31	1	-0.51	0.0689	AT1G45160.2	NULL	Protein kinase superfamily protein
PtpAffx.9623.1.S1_s_at	Potri.018G045100	similar to class III HD-Zip protein. [ORG:Populus alba x Populus tremula]; [ co-ortholog (2of6) of AAS77254, ]	-0.04	0.997	0.73	0.00199	-0.05	0.958	-0.2	0.589	0.07	1	-0.09	0.883	AT4G32880.1	ATHB-8,ATHB8,HB-8	homeobox gene 8
PtpAffx.54408.1.S1_at	Potri.008G051800	NULL	-0.124324	0	0.6	0.0185	0.274721	0	0.0861637	0	-0.22	1	0.0418387	0	NULL	NULL	NULL
PtpAffx.223142.1.S1_at	Potri.T126700	NULL	0.67	0.000259	0.47	0.104	-0.11	0.902	-0.24	0.477	0.1	1	-0.74	0.00269	AT1G16120.1	WAKL1	wall associated kinase-like 1
PtpAffx.8975.3.A1_at	Potri.004G236100	NULL	0.97	4.77E-009	0.118504	0	0.0323883	0	-0.086181	0	0.36573	0	-0.53	0.0547	NULL	NULL	NULL
PtpAffx.3084.2.A1_a_at	Potri.004G189900	similar to UDP-D-APIOSE/UDP-D-XYLOSE SYNTHASE 1; [ co-ortholog (1of2) of At2g27860, At1g08200, ]	0.88	0.000000206	0.85	0.000148	0.37	0.468	0.21	0.567	0.31	1	-0.18	0.684	AT1G08200.1	AXS2	UDP-D-apiose/UDP-D-xylose synthase 2
PtpAffx.10532.1.S1_a_at	Potri.018G111000	serine carboxypeptidase S28 family protein; [ ortholog of At2g24280,]	-0.18	0.769	-0.63	0.0112	-0.51	0.212	-0.09	0.872	-0.02	1	-0.68	0.00754	AT2G24280.1	NULL	alpha/beta-Hydrolases superfamily protein
PtpAffx.200352.1.S1_at	Potri.001G088400	NULL	-0.45	0.0462	-0.14	0.81	0.08	0.938	0.01	0.991	-0.23	1	0.09	0.874	AT4G24015.1	NULL	RING/U-box superfamily protein
PtpAffx.18002.1.A1_at	Potri.002G182100	NULL	1.27	0	0.58	0.0263	-0.21	0.77	-0.06	0.917	0.45	0.945	-1.11	0.000000346	NULL	NULL	NULL
PtpAffx.20150.1.S1_at	Potri.009G015700	similar to seed maturation protein PM37. [ORG:Glycine max]; [ ortholog of At3g44110,AAD51625,At5g22060,]	0.51	0.0164	0.3	0.442	-0.16	0.839	0.06	0.922	-0.04	1	-0.4	0.212	AT5G22060.1	ATJ2,J2	DNAJ homologue 2
PtpAffx.1197.2.S1_at	Potri.008G026800	NULL	0.84	0.00000112	0.37	0.271	-0.07	0.941	-0.06	0.921	0.3	1	-0.48	0.103	AT5G04550.1	NULL	Protein of unknown function (DUF668)
PtpAffx.71066.10.S1_at	Potri.014G159000	similar to 1-aminocyclopropane-1-carboxylate oxidase. [ORG:Pyrus pyrifolia]; [ co-ortholog (1of2) of BAA33377, AAC67234, AAD28198, At1g05010, BAD61000, BAD60999, CAD21843, AAQ10260, BAA37133, CAA49553, BAA06526, BAC53656, ]	0.79	0.00000531	0.34	0.336	0.11	0.895	0.03	0.966	0.09	1	-0.4	0.202	AT1G05010.1	ACO4,EAT1,EFE	ethylene-forming enzyme
PtpAffx.19609.2.A1_at	Potri.003G172300	similar to expressed protein in Arabidopsis thaliana; [ co-ortholog (2of2) of At1g27930, ]	1.05	1.37E-010	0.27	0.527	0	0.997	0.12	0.796	0.52	0.689	-0.55	0.0443	AT1G67330.1	NULL	Protein of unknown function (DUF579)
PtpAffx.210358.1.S1_s_at	Potri.019G008400	NULL	-0.44	0.0563	0.08	0.914	-0.17	0.824	0.55	0.00638	0.03	1	0.31	0.377	AT5G06390.1	FLA17	FASCICLIN-like arabinogalactan protein 17 precursor
PtpAffx.61027.3.S1_s_at	Potri.016G001100	similar to myb family transcription factor; similar to myb family transcription factor; [ co-ortholog (1of2) of At2g01060, ]	-0.32	0.281	-0.36	0.29	-0.14	0.868	0.56	0.00617	-0.04	1	-0.19	0.678	AT2G01060.1	NULL	myb-like HTH transcriptional regulator family protein
PtpAffx.33044.1.S1_at	Potri.005G256600	NULL	-0.32	0.278	-0.64	0.0106	-0.28	0.64	-0.01	0.991	0.33	1	0.37	0.262	AT1G76450.1	NULL	Photosystem II reaction center PsbP family protein
PtpAffx.52988.1.S1_at	Potri.009G120800	NULL	-0.25	0.519	-0.48	0.0932	-0.18	0.806	-0.51	0.0148	-0.09	1	-0.47	0.112	AT2G16400.1	BLH7	BEL1-like homeodomain 7
Ptp.3448.1.S1_at	Potri.014G035800	similar to PIGMENT DEFECTIVE EMBRYO 135; [ co-ortholog (2of2) of At2g26510, ]	-0.27	0.442	-0.48	0.0996	-0.35	0.511	-0.63	0.00121	0.11	1	-0.43	0.157	AT2G26510.1	PDE135	Xanthine/uracil permease family protein
PtpAffx.62561.1.A1_at	Potri.010G220500	NULL	0.777491	0	0.66	0.00701	-0.221759	0	0.141745	0	0.78	0.0496	-0.42	0.165	AT1G61560.1	ATMLO6,MLO6	Seven transmembrane MLO family protein
PtpAffx.48368.1.S1_at	Potri.005G178300	NULL	-0.24	0.576	-0.55	0.0426	-0.41	0.394	-0.03	0.973	-0.01	1	-0.38	0.23	AT1G44446.3	ATCAO,CAO,CH1	Pheophorbide a oxygenase family protein with Rieske [2Fe-2S] domain
Ptp.3744.1.S1_s_at	Potri.T030300	NULL	2.94	0	0.78	0.00072	-0.1	0.908	0.01	0.987	1.78382	0	-1.33966	0	AT3G16720.1	ATL2,TL2	TOXICOS EN LEVADURA 2
PtpAffx.39079.1.S1_s_at	Potri.018G102000	similar to glutamine amidotransferase class-I domain-containing protein; similar to defense-related protein (Brassica carinata) GI:14009290; [ ortholog of At4g30540,At2g23970,At4g30550,]	0.59	0.00228	0.08	0.907	-0.29	0.628	-0.63	0.00118	-0.15	1	-1.02	0.00000373	AT2G23970.1	NULL	Class I glutamine amidotransferase-like superfamily protein
PtpAffx.110831.1.S1_at	Potri.016G086300	NULL	-0.56	0.0045	0.1	0.883	-0.05	0.957	0.62	0.00137	0.17	1	0.46	0.118	AT5G03040.1	iqd2	IQ-domain 2
PtpAffx.152123.1.S1_s_at	Potri.001G140200	NULL	0.08	0.976	1.25	7.79E-010	-0.17	0.827	0.09	0.872	0.49	0.799	-0.03	0.969	AT4G17790.1	NULL	SNARE associated Golgi protein family
Ptp.7089.1.S1_at	Potri.010G069000	NULL	-0.42	0.0755	-0.37	0.272	-0.41	0.382	-0.54	0.00825	-0.4	1	-0.37	0.247	AT3G23430.1	ATPHO1,PHO1	phosphate 1
PtpAffx.129717.1.S1_s_at	Potri.001G110500	similar to AP2 domain-containing protein; similar to DREB1B GI:3738226 from (Arabidopsis thaliana); [ co-ortholog (1of2) of At1g12630, ]	1.7	0	0.0565	0	0.008694	0	0.112112	0	1.77206	0	0.144295	0	AT5G52020.1	NULL	Integrase-type DNA-binding superfamily protein
PtpAffx.54825.1.S1_at	Potri.005G227900	zinc finger homeobox family protein; ZF-HD homeobox family protein; [ co-ortholog (1of2) of At1g75240, ]	-0.68	0.000213	0.130116	0	-0.241689	0	-0.0988227	0	0.386624	0	0.0964643	0	AT1G75240.1	AtHB33,HB33	homeobox protein 33
PtpAffx.889.1.A1_a_at	Potri.009G089400	NULL	2.11	0	0.51	0.0653	-0.2	0.776	-0.09	0.873	1.32	0.00000133	-1.31	4.49E-010	AT1G27730.1	STZ,ZAT10	salt tolerance zinc finger
PtpAffx.730.2.S1_at	Potri.001G043100	similar to DNAJ heat shock N-terminal domain-containing protein; similar to SP|Q05646|Chaperone protein dnaJ Erysipelothrix rhusiopathiae ; similar to SP|P45555 Chaperone protein dnaJ (HSP40) Staphylococcus aureus; similar to J8 mRNA; similar to nuclear g	-0.32	0.295	-0.15	0.79	-0.7	0.0326	-0.02	0.984	0.08	1	-0.64	0.0135	AT1G80920.1	J8	Chaperone DnaJ-domain superfamily protein
PtpAffx.5187.3.A1_at	Potri.001G236700	similar to actin-depolymerizing factor. [ORG:Malus x domestica]; [ co-ortholog (3of9) of AAD51856, AAQ54513, ]	-0.06	0.99	0.05	0.947	0.12	0.886	-0.58	0.00339	0.06	1	-0.09	0.87	AT5G59890.1	ADF4,ATADF4	actin depolymerizing factor 4
Ptp.5649.1.S1_at	Potri.012G118100	similar to expressed protein in Arabidopsis thaliana; similar to hypothetical protein GB:AAF24587 GI:6692122 from (Arabidopsis thaliana); [ co-ortholog (2of2) of At1g31300, ]	-0.28	0.41	0.15	0.803	-0.02	0.985	0.63	0.00114	0.11	1	0.48	0.0995	AT1G31300.1	NULL	TRAM, LAG1 and CLN8 (TLC) lipid-sensing domain containing protein
PtpAffx.64674.1.S1_s_at	Potri.008G085600	NULL	0.84	0.000000953	0.79	0.000565	-0.16	0.842	0.06	0.913	0.68	0.155	-0.39	0.214	AT1G18740.1	NULL	Protein of unknown function (DUF793)
Ptp.4381.2.A1_a_at	Potri.003G066600	NULL	-0.03	0.999	-0.23	0.623	1	0.000321	0.840924	0	-0.37	1	0.87	0.000183	AT5G07990.1	CYP75B1,D501,TT7	Cytochrome P450 superfamily protein
PtpAffx.222860.1.S1_s_at	Potri.011G099100	NULL	-0.59	0.00264	-0.37	0.287	-0.77	0.0142	0.48	0.0272	0.65	0.221	0.26	0.501	AT3G14680.1	CYP72A14	cytochrome P450, family 72, subfamily A, polypeptide 14
Ptp.2391.2.S1_at	Potri.004G210500	NULL	-0.196927	0	2.22	0	-0.052303	0	1.52639	0	0.213287	0	1.16	7.55E-008	NULL	NULL	NULL
PtpAffx.35909.1.S1_at	Potri.010G188000	similar to oxidoreductase; 2OG-Fe(2) oxygenase family protein; similar to leucoanthocyanidin dioxygenase; similar to Malus domestica; similar to SP|P51091; similar to 2OG-Fe(II) oxygenase family; [ co-ortholog (2of2) of At3g55970, At3g11180, At5g05600, ]	0.0135453	0	1.4	2.48E-012	-0.212434	0	-0.0156323	0	0.228878	0	0.135979	0	AT5G05600.1	NULL	2-oxoglutarate (2OG) and Fe(II)-dependent oxygenase superfamily protein
PtpAffx.222499.1.S1_s_at	Potri.004G207500	similar to expressed protein in Arabidopsis thaliana; [ co-ortholog (2of2) of At4g35320, At2g17300, ]	0.56	0.00495	0.15	0.787	0.13	0.883	0.25	0.449	0.31	1	0.28	0.444	AT4G35320.1	NULL	NULL
PtpAffx.152991.1.A1_at	Potri.013G055800	NULL	0.53	0.00913	0.27	0.525	-0.0286263	0	-0.0449633	0	0.54	0.602	-0.09	0.87	NULL	NULL	NULL
Ptp.7131.2.S1_at	Potri.009G027300	similar to myb family transcription factor (MYB59); similar to myb family transcription factor (MYB59); similar to myb family transcription factor (MYB59); [ co-ortholog (1of2) of At3g46130, At5g59780, ]	-0.55	0.00606	-0.61	0.0162	-0.53	0.186	-0.23	0.487	-0.22	1	-0.39	0.223	AT3G46130.3	ATMYB48,ATMYB48-1,ATMYB48-2,ATMYB48-3,MYB48	myb domain protein 48
Ptp.3908.1.S1_at	Potri.013G018600	similar to C2 domain-containing protein; similar to src2-like protein; putative; similar to cold-regulated gene SRC2 (Glycine max) GI:2055230; similar to cDNA src2-like protein GI:3426059; [ co-ortholog (1of3) of At1g09070, ]	1.64	0	0.81	0.000388	0.06	0.949	-0.21	0.573	0.72	0.0987	-0.77	0.00145	AT1G09070.1	(AT)SRC2,SRC2	soybean gene regulated by cold-2
Ptp.2059.1.S1_at	Potri.013G025300	similar to heavy-metal-associated domain-containing protein; similar to farnesylated protein 1 (GI:23304411) {{Hordeum vulgare subsp. spontaneum}}; similar to heavy-metal-associated domain-containing protein; similar to similar; [ ortholog of At3g05220,]	-0.16	0.845	-0.6	0.0212	-0.11	0.906	-0.1	0.838	-0.11	1	-0.03	0.959	AT3G06130.1	NULL	Heavy metal transport/detoxification superfamily protein
PtpAffx.213593.1.S1_at	Potri.016G109700	NULL	0.89	0.000000165	0.65	0.00793	0.05	0.963	0.27	0.378	0.66	0.202	-0.02	0.976	AT3G54100.1	NULL	O-fucosyltransferase family protein
PtpAffx.4116.2.A1_at	Potri.007G137500	NULL	0.0677737	0	-0.046343	0	0.8	0.00929	-0.368134	0	0.1	1	0.82	0.000469	AT2G20585.3	NFD6	nuclear fusion defective 6
PtpAffx.1212.1.A1_s_at	Potri.012G007500	NULL	3.2	0	0.12	0.852	-0.31	0.585	-0.38	0.131	2.23	0	-1.47	1.36E-012	AT3G49530.1	ANAC062,NAC062,NTL6	NAC domain containing protein 62
PtpAffx.69797.2.A1_at	Potri.018G141500	NULL	0.304372	0	0.84	0.000158	-0.0464777	0	0.0615007	0	0.236893	0	-0.233465	0	AT5G57150.2	NULL	basic helix-loop-helix (bHLH) DNA-binding superfamily protein
PtpAffx.200869.1.S1_at	Potri.001G269400	zinc finger (AN1-like) family protein; [ co-ortholog (2of2) of At3g12630, ]	0.95	1.05E-008	0.12	0.858	-0.05	0.959	-0.03	0.97	0.22	1	-0.7	0.0054	AT3G12630.1	NULL	A20/AN1-like zinc finger family protein
PtpAffx.249.152.A1_s_at	Potri.019G109700	NULL	-0.210286	0	0.010478	0	0.71	0.0284	0.351943	0	-0.67	0.176	0.134304	0	NULL	NULL	NULL
Ptp.5156.1.S1_at	Potri.018G028500	NULL	-0.34	0.234	-0.79	0.000504	-0.52	0.188	-0.19	0.618	0.22	1	-0.01	0.984	AT3G47650.1	NULL	DnaJ/Hsp40 cysteine-rich domain superfamily protein
Ptp.7905.1.S1_at	Potri.003G144900	similar to expressed protein in Arabidopsis thaliana; similar to cDNA bHLH transcription factor (bHLH epsilon gene) GI:32563003; [ co-ortholog (1of2) of At1g64625, ]	-0.23	0.595	-0.57	0.03	-0.16	0.842	-0.36	0.165	-0.22	1	-0.25	0.532	AT1G64625.2	NULL	Serine/threonine-protein kinase WNK (With No Lysine)-related
PtpAffx.25699.1.S1_at	Potri.013G074800	NULL	-0.1	0.958	-0.87	0.0000805	-0.06	0.954	-1.0272	0	0.0429007	0	-0.400157	0	ATCG01100.1	NULL	NADH dehydrogenase family protein
PtpAffx.205489.1.S1_s_at	Potri.005G167800	NULL	-0.35	0.208	-0.64	0.0109	-0.38	0.448	0.18	0.65	0.63	0.265	0.27	0.475	NULL	NULL	NULL
Ptp.6077.1.S1_s_at	Potri.010G198100	NULL	1.82	0	1.80315	0	0.09	0.926	0.11	0.825	0.99	0.00169	-0.7	0.00531	NULL	NULL	NULL
PtpAffx.3701.1.S1_at	Potri.015G126900	similar to trehalose-6-phosphate phosphatase (TPPA); similar to trehalose-6-phosphate phosphatase (AtTPPA) (Arabidopsis thaliana) GI:2944178; similar to trehalose-6-phosphate phosphatase (TPPA); similar to trehalose-6-phosphate phosphatase (AtTPPA) (Arabi	0.48	0.0298	-0.45	0.131	0.15	0.851	-0.2	0.589	0.76	0.0654	0.2	0.656	AT5G51460.2	ATTPPA	Haloacid dehalogenase-like hydrolase (HAD) superfamily protein
PtpAffx.224646.1.S1_at	Potri.010G103300	NULL	0.01	0.999	0.8	0.000398	-0.44	0.331	-0.43	0.0604	0.08	1	-0.53	0.0564	AT1G34300.1	NULL	lectin protein kinase family protein
Ptp.5837.1.S1_at	Potri.002G036400	NULL	-0.24	0.568	0.41	0.204	-0.1	0.907	0.62	0.00146	0.08	1	0.29	0.428	AT1G03900.1	ATNAP4,NAP4	non-intrinsic ABC protein 4
Ptp.7226.1.S1_s_at	Potri.010G001100	similar to COBRA-like protein 7 precursor.; [ ortholog of At4g16120,]	0.76	0.0000172	0.37	0.269	0.31	0.592	0.14	0.762	0.73	0.0927	0.06	0.924	AT4G16120.1	ATSEB1,COBL7,SEB1	COBRA-like protein-7 precursor
Ptp.6077.1.S1_at	Potri.010G198100	NULL	1.83	0	1.81449	0	0.18	0.812	0.18	0.65	0.86	0.0149	-0.93	0.0000469	NULL	NULL	NULL
Ptp.3712.1.S1_at	Potri.018G008700	similar to Potential sarcosine oxidase (EC 1.5.3.1).; [ ortholog of At2g24580,]	-0.178184	0	0.61	0.0174	-0.237171	0	-0.0417437	0	0.226299	0	-0.109688	0	AT2G24580.1	NULL	FAD-dependent oxidoreductase family protein
PtpAffx.203831.1.S1_at	Potri.004G057500	similar to Expressed protein in Arabidopsis thaliana; [ co-ortholog (1of2) of At1g29195, ]	-0.31	0.323	-0.55	0.0387	-0.57	0.127	0.04	0.949	0.03	1	-0.39	0.222	AT1G29195.1	NULL	NULL
PtpAffx.133289.1.S1_at	Potri.T136600	NULL	1.78	0	0.391643	0	-0.463067	0	-0.418534	0	0.644254	0	-1.5	3.04E-013	AT1G66920.2	NULL	Protein kinase superfamily protein
Ptp.3572.1.S1_at	Potri.011G148300	NULL	-0.43	0.0649	-0.66	0.00766	-0.45	0.306	-0.28	0.344	-0.02	1	-0.12	0.819	AT3G30340.1	NULL	nodulin MtN21 /EamA-like transporter family protein
PtpAffx.213120.1.S1_at	Potri.016G006600	similar to copper-binding protein-related; similar to low similarity to copper homeostasis factor gi:3168840 from Arabidopsis thaliana; [ co-ortholog (1of2) of At3g02960, ]	-0.26	0.477	-0.53	0.049	-0.02	0.985	0.26	0.403	0.27	1	0.26	0.499	AT5G50740.1	NULL	Heavy metal transport/detoxification superfamily protein
PtpAffx.161420.1.S1_at	Potri.004G074000	similar to unnamed protein product. [ORG:Glycine max]; [ co-ortholog (2of3) of At4g25700, At5g52570, CAG26854, ]	-0.41	0.0938	-0.57	0.0304	-0.42	0.374	-0.04	0.958	0.09	1	-0.21	0.613	AT4G25700.1	B1,BCH1,BETA-OHASE 1,chy1	beta-hydroxylase 1
PtpAffx.6334.2.S1_at	Potri.004G211100	NULL	0.51	0.0157	0.5	0.0757	0.07	0.946	0.03	0.96	0.11	1	-0.09	0.884	AT5G60680.1	NULL	Protein of unknown function, DUF584
Ptp.1792.1.A1_at	Potri.003G117800	NULL	-0.18	0.772	-0.63	0.0116	0.12	0.885	0.02	0.978	0.21	1	0.48	0.102	AT4G22860.1	NULL	Cell cycle regulated microtubule associated protein
PtpAffx.204056.1.S1_at	Potri.004G102800	NULL	-0.44	0.0555	-0.66	0.00702	-0.21	0.754	-0.32	0.258	-0.3	1	-0.05	0.941	AT5G61340.1	NULL	NULL
PtpAffx.218266.1.S1_s_at	Potri.001G275600	NULL	0.06	0.992	0.67	0.006	-0.19	0.792	0.19	0.62	0.17	1	0.16	0.75	AT5G13500.1	NULL	NULL
PtpAffx.18461.1.A1_s_at	Potri.010G111600	NULL	0.12	0.937	0.2	0.682	0.81	0.00809	-0.05	0.935	-0.01	1	0.89	0.000112	AT1G23100.1	NULL	GroES-like family protein
PtpAffx.16395.2.S1_at	Potri.018G007300	NULL	1.41216	0	0.366122	0	0.025725	0	0.0889043	0	0.353157	0	-1.43	5.17E-012	AT5G10695.1	NULL	NULL
Ptp.432.1.A1_at	Potri.012G069100	NULL	-0.05	0.994	-0.55	0.0394	0.22	0.742	-0.27	0.376	-0.22	1	0.03	0.964	AT1G18800.1	NRP2	NAP1-related protein 2
PtpAffx.212777.1.S1_at	Potri.015G076600	NULL	-0.48	0.0278	-0.29	0.469	-0.47	0.286	0.01	0.991	0.02	1	-0.36	0.279	AT3G48190.1	ATATM,ATM	ataxia-telangiectasia mutated
Ptp.2196.1.S1_at	Potri.T084500	NULL	0.03	0.999	-0.09	0.901	-0.3	0.601	-0.46	0.0389	0.1	1	-0.28	0.447	AT5G60900.1	RLK1	receptor-like protein kinase 1
Ptp.5600.1.S1_s_at	Potri.017G133500	NULL	0.59	0.00238	-0.23	0.618	-0.12	0.895	-0.03	0.965	0.19	1	-0.62	0.0175	NULL	NULL	NULL
PtpAffx.71469.1.A1_s_at	Potri.003G078500	NULL	-0.11	0.947	-0.57	0.0295	0.17	0.822	0.04	0.948	-0.28	1	0.12	0.821	AT4G17370.1	NULL	Oxidoreductase family protein
PtpAffx.63940.1.S1_s_at	Potri.018G100200	NULL	-0.17	0.816	-0.31	0.41	-0.71	0.0291	-0.12	0.797	-0.32	1	-0.92	0.0000505	AT4G30460.1	NULL	glycine-rich protein
PtpAffx.159944.1.A1_a_at	Potri.007G087200	similar to C2 domain-containing protein. [ORG:Cicer arietinum]; [ co-ortholog (2of2) of CAG14981, ]	-0.21	0.669	-0.364036	0	0.25	0.693	-0.66	0.000524	-0.35	1	-0.02	0.981	AT2G22125.1	CSI1	binding
PtpAffx.203395.1.S1_at	Potri.003G163600	NULL	0.01	0.999	-0.51	0.0651	-0.37	0.466	-0.57	0.00401	0.14	1	-0.3	0.419	AT5G62000.1	ARF1-BP,ARF2,HSS,ORE14	auxin response factor 2
PtpAffx.212107.1.S1_at	Potri.T012600	NULL	0.62	0.00104	0.59	0.0245	-0.5	0.234	0.13	0.784	0.860872	0	-0.4	0.211	AT4G31980.1	NULL	NULL
PtpAffx.79920.1.A1_at	Potri.005G207200	NULL	-0.07	0.982	-0.34	0.349	-0.51	0.215	-0.47	0.0316	0.07	1	-0.51	0.0723	AT2G43010.2	PIF4,SRL2	phytochrome interacting factor 4
PtpAffx.57173.1.A1_at	Potri.010G068000	NULL	-0.21	0.664	-0.78	0.000737	-0.73	0.0233	-0.13	0.767	-0.0170357	0	-0.62	0.0187	AT2G33420.1	NULL	Protein of unknown function (DUF810)
PtpAffx.142841.1.S1_s_at	Potri.006G200100	similar to expressed protein in Arabidopsis thaliana; [ co-ortholog (2of2) of At3g11690, ]	-0.105893	0	0.81	0.000359	-0.425743	0	0.7	0.000166	0.11	1	-0.03	0.964	AT3G11690.1	NULL	NULL
PtpAffx.138182.1.S1_at	Potri.001G147600	NULL	0.125301	0	0.55	0.04	-0.310421	0	-0.102693	0	0.447692	0	-0.0434893	0	AT4G18210.1	ATPUP10,PUP10	purine permease 10
PtpAffx.224844.1.S1_at	Potri.013G060000	NULL	0.59	0.00241	0.08	0.906	-0.158219	0	0.00408967	0	0.5	0.738	-0.22	0.598	AT5G60900.1	RLK1	receptor-like protein kinase 1
PtpAffx.60684.1.S1_at	Potri.009G141600	no apical meristem (NAM) family protein; similar to petunia NAM (X92205) and A. thaliana sequences ATAF1 (X74755) and ATAF2 (X74756); similar to probable DNA-binding protein; [ co-ortholog (1of3) of At2g17040, ]	3.48	0	1.28953	0	0.06	0.948	-0.31	0.264	1.63	2.22E-010	-1.42	7.66E-012	AT2G17040.1	anac036,NAC036	NAC domain containing protein 36
PtpAffx.202314.1.S1_x_at	Potri.002G182500	NULL	1.06	9.69E-011	0	0.998	-0.43	0.353	-0.05	0.932	1.02	0.000987	-0.55	0.0467	AT5G54130.2	NULL	Calcium-binding endonuclease/exonuclease/phosphatase family
PtpAffx.163460.1.S1_s_at	Potri.003G218900	NULL	-0.55	0.00594	0.34	0.335	-0.58	0.122	0.585254	0	0.36	1	0.15	0.757	AT4G25650.1	ACD1-LIKE,PTC52,TIC55-IV	ACD1-like
PtpAffx.35332.1.S1_at	Potri.015G079900	NULL	-0.240071	0	-0.7	0.00323	0.24	0.708	0.317127	0	-0.48	0.863	0.099953	0	AT4G19180.1	NULL	GDA1/CD39 nucleoside phosphatase family protein
Ptp.7263.2.A1_a_at	Potri.011G148600	NULL	-0.13	0.908	-0.32	0.398	-0.8	0.00935	-0.57	0.0042	0.06	1	-0.66	0.0092	AT5G64700.1	NULL	nodulin MtN21 /EamA-like transporter family protein
Ptp.1745.1.S1_at	Potri.005G112600	NULL	-0.14	0.895	-0.58	0.0279	0.11	0.899	-0.28	0.342	0.02	1	0.23	0.584	AT4G38660.1	NULL	Pathogenesis-related thaumatin superfamily protein
PtpAffx.203374.1.S1_x_at	Potri.003G159800	NULL	0.75	0.0000194	1	0.00000277	-0.48	0.27	-0.04	0.952	0.87	0.0117	-0.39	0.22	AT5G47910.1	ATRBOHD,RBOHD	respiratory burst oxidase homologue D
PtpAffx.201960.1.S1_at	Potri.002G105000	NULL	0.6	0.00198	0.58	0.0282	0	1	0.23	0.498	0.51	0.722	-0.11	0.837	AT5G49700.1	NULL	Predicted AT-hook DNA-binding family protein
PtpAffx.16163.1.S1_at	Potri.007G072100	NULL	-0.39	0.12	-0.62	0.0145	-0.26	0.676	-0.64	0.000878	-0.22	1	-0.28	0.452	AT5G23190.1	CYP86B1	cytochrome P450, family 86, subfamily B, polypeptide 1
PtpAffx.2390.3.A1_at	Potri.T002000	NULL	1.33	0	0.15	0.797	-0.22	0.752	-0.18	0.637	1.04	0.000654	-0.7	0.00481	NULL	NULL	NULL
PtpAffx.203138.1.S1_at	Potri.003G105500	glycosyl transferase family 1 protein; [ co-ortholog (1of2) of At4g19460, ]	0.43	0.0715	0.66	0.0073	-0.42	0.365	0.02	0.977	0.79	0.0391	0.09	0.868	AT4G19460.1	NULL	UDP-Glycosyltransferase superfamily protein
PtpAffx.225288.1.S1_s_at	Potri.006G061200	NULL	1.3	0	-0.01	0.991	-0.17	0.827	-0.37	0.152	0.11	1	-1.25	3.35E-009	AT2G25470.1	AtRLP21,RLP21	receptor like protein 21
PtpAffx.29136.1.S1_at	Potri.002G126300	NULL	0.7	0.000122	1.81541	0	0.08	0.934	-0.13	0.782	1.09	0.000234	0.14	0.793	AT4G25000.1	AMY1,ATAMY1	alpha-amylase-like
PtpAffx.89215.1.A1_at	Potri.005G080600	NULL	-0.19	0.766	-0.27	0.525	-0.33	0.537	-0.47	0.0328	0.299538	0	-0.027932	0	AT5G65180.1	NULL	ENTH/VHS family protein
Ptp.7872.1.A1_at	Potri.014G036400	NULL	0.49	0.0206	0.07	0.926	-0.05	0.963	-0.07	0.897	0.04	1	-0.32	0.369	AT1G06870.1	NULL	Peptidase S24/S26A/S26B/S26C family protein
Ptp.3905.1.S1_s_at	Potri.007G011200	similar to Phosphoenolpyruvate carboxykinase [ATP] (EC 4.1.1.49) (PEP carboxykinase) (Phosphoenolpyruvate carboxylase) (PEPCK).; [ co-ortholog (1of2) of At4g37870, ]	-0.12	0.928	0.62	0.0134	-0.32	0.559	0.49	0.0217	0.63	0.274	0.15	0.756	AT5G65690.1	PCK2,PEPCK	phosphoenolpyruvate carboxykinase 2
PtpAffx.220056.1.S1_x_at	Potri.001G141800	NULL	-0.48	0.0271	0.331459	0	-0.41	0.383	0.608114	0	0.29	1	0.35	0.304	NULL	NULL	NULL
PtpAffx.2042.1.S1_at	Potri.003G021100	NULL	0	0.999	-0.54	0.0448	-0.35	0.509	-0.11	0.817	0.18	1	-0.18	0.697	AT5G24750.1	NULL	UDP-Glycosyltransferase superfamily protein
PtpAffx.10720.1.S1_at	Potri.008G056100	NULL	0.49	0.023	-0.08	0.903	0.06	0.949	0.1	0.845	0.06	1	-0.39	0.221	AT2G39650.1	NULL	Protein of unknown function (DUF506)
PtpAffx.69188.2.A1_s_at	Potri.005G119200	similar to hypothetical protein; [ co-ortholog (2of2) of At4g05380, At1g43910, At4g05340, ]	1.85	0	3.06606	0	0.0765867	0	-0.0130747	0	1.02	0.000921	-0.98	0.0000116	AT1G43910.1	NULL	P-loop containing nucleoside triphosphate hydrolases superfamily protein
PtpAffx.220936.1.S1_at	Potri.002G150700	similar to calcium-dependent lipid-binding protein; putative; similar to strong similarity to CLB1 (Lycopersicon esculentum) GI:2789434; [ co-ortholog (1of2) of At3g61050, ]	-0.61	0.00126	-0.02	0.978	-0.15	0.854	0.33	0.224	0.19	1	0.44	0.146	AT3G61050.1	NTMC2T4,NTMC2TYPE4	Calcium-dependent lipid-binding (CaLB domain) family protein
Ptp.6443.1.S1_at	Potri.005G154000	NULL	-0.17	0.791	-0.64	0.0108	-0.34	0.527	0.02	0.979	-0.05	1	-0.38	0.244	AT1G58200.1	MSL3	MSCS-like 3
PtpAffx.215461.1.S1_at	Potri.017G115700	similar to expressed protein in Arabidopsis thaliana; similar to expression supported by MPSS; [ co-ortholog (2of2) of At1g67050, At5g38320, ]	-0.1	0.96	0.6	0.0191	-0.3	0.61	0.1	0.836	0.19	1	-0.12	0.827	AT1G67050.1	NULL	NULL
Ptp.6458.1.S1_at	Potri.018G076500	NULL	1.31	0	0.89	0.0000472	0.03	0.978	0.02	0.982	0.84	0.0184	-0.36	0.269	AT3G24440.1	VIL1,VRN5	Fibronectin type III domain-containing protein
Ptp.4882.2.S1_at	Potri.010G059400	NULL	0.23	0.616	-0.68	0.00482	-0.62	0.0793	-0.4	0.0937	-0.39	1	-1.1	0.000000442	AT1G60420.1	NULL	DC1 domain-containing protein
PtpAffx.146495.1.A1_at	Potri.018G084500	similar to casein kinase; putative; similar to casein kinase 1; similar to delta isoform (Arabidopsis thaliana) SWISS-PROT:P42158; similar to protein kinase domain containing protein; [ ortholog of At4g28860,At4g28880,]	0.59	0.0023	0.29	0.472	-0.14	0.868	-0.09	0.863	0.45	0.964	-0.29	0.436	AT4G28880.1	ckl3	casein kinase I-like 3
PtpAffx.33101.2.S1_s_at	Potri.009G087200	NULL	-0.33	0.245	0.2	0.681	-0.55	0.15	0.53	0.0103	-0.06	1	-0.23	0.579	AT1G10200.1	WLIM1	GATA type zinc finger transcription factor family protein
PtpAffx.9807.1.S1_at	Potri.005G183900	NULL	0.0793363	0	0.61	0.0178	-0.002941	0	-0.074555	0	0.0523777	0	-0.294678	0	NULL	NULL	NULL
PtpAffx.85269.1.S1_s_at	Potri.001G373300	NULL	-0.38	0.143	0.10717	0	-0.34979	0	0.45	0.0454	0.332298	0	0.100278	0	AT3G18380.1	NULL	sequence-specific DNA binding transcription factors;sequence-specific DNA binding
PtpAffx.35127.1.A1_x_at	Potri.T030800	NULL	-0.126247	0	-0.0729657	0	-0.96	0.000657	-0.029038	0	0.102653	0	-1.03337	0	NULL	NULL	NULL
Ptp.107.1.S1_at	Potri.009G100200	similar to U-box domain-containing protein; similar to immediate-early fungal elicitor protein CMPG1 GI:14582200 (Petroselinum crispum); [ ortholog of At3g19380,At1g49780,]	1.42	0	0.17	0.754	-0.06	0.952	0.01	0.991	0.57	0.472	-0.89	0.000101	AT1G49780.1	PUB26	plant U-box 26
PtpAffx.120421.1.A1_at	Potri.002G006400	zinc finger (C3HC4-type RING finger) family protein; similar to C3HC4 type (RING finger); [ co-ortholog (1of2) of At1g76410, ]	0.13	0.902	-0.05	0.947	-0.22	0.742	-0.47	0.0322	-0.11	1	-0.33	0.348	AT1G76410.1	ATL8	RING/U-box superfamily protein
PtpAffx.40433.1.S1_at	Potri.001G416500	NULL	-0.06	0.989	-0.6	0.0186	-0.55	0.156	-0.55	0.0076	-0.07	1	-0.88	0.000132	AT1G11530.1	ATCXXS1,CXXS1	C-terminal cysteine residue is changed to a serine 1
PtpAffx.90168.1.S1_at	Potri.009G111600	similar to CHLOROPLAST BIOGENESIS; [ co-ortholog (1of2) of At4g34350, ]	-0.46	0.0409	0.1	0.878	-0.32	0.573	0.55	0.00729	0.48	0.865	0.47	0.109	AT4G34350.1	CLB6,HDR,ISPH	4-hydroxy-3-methylbut-2-enyl diphosphate reductase
Ptp.1972.1.A1_at	Potri.004G111900	NULL	-0.21	0.681	-0.55	0.0422	-0.02	0.98	-0.01	0.991	-0.39	1	-0.17	0.719	AT5G64130.1	NULL	cAMP-regulated phosphoprotein 19-related protein
Ptp.1907.1.A1_at	Potri.006G245800	NULL	0.05	0.995	-0.54	0.0469	-0.1	0.909	-0.26	0.429	-0.04	1	-0.29	0.423	AT1G60560.1	NULL	SWIM zinc finger family protein
PtpAffx.208062.1.S1_at	Potri.008G130700	similar to hypothetical protein; [ co-ortholog (2of2) of At1g23110, At1g70900, ]	-0.07	0.989	0.81	0.000331	-0.114281	0	-0.282744	0	0.238806	0	0.0630557	0	AT1G23110.1	NULL	NULL
PtpAffx.44492.1.S1_a_at	Potri.002G193400	NULL	-0.2	0.732	0.68	0.00523	-0.31	0.584	0.38	0.124	0.25	1	0.36	0.268	NULL	NULL	NULL
Ptp.116.1.S1_s_at	Potri.015G033600	similar to MYB transcription factor R2R3 type. [ORG:Populus tremula x Populus tremuloides]; [ co-ortholog (2of2) of At1g17950, At1g73410, At5g17800, CAD98761, ]	-0.64	0.000633	0.04	0.956	-0.16	0.846	0.28	0.353	-0.2	1	0.38	0.24	AT1G17950.1	ATMYB52,BW52,MYB52	myb domain protein 52
PtpAffx.201349.1.S1_x_at	Potri.001G380800	NULL	-0.323731	0	1.11	9.92E-008	0.0899107	0	0.189689	0	0.01	1	0.28	0.442	AT1G78530.1	NULL	Protein kinase superfamily protein
PtpAffx.25553.1.A1_at	Potri.005G229500	similar to dihydroflavonol reductase. [ORG:Prunus persica]; [ co-ortholog (1of2) of AAF23885, AAR27014, AAC25960, AAO39819, BAC98343, AAM12884, AAK33144, T07976, AAU12363, AAK33137, AAF23882, CAB97361, AAS89833, AAB81992, AAD26204, CAA56508, AAF23883, S61	0.55	0.00558	0.0726173	0	0.33	0.54	0.1	0.845	-0.28	1	-0.01	0.991	AT5G42800.1	DFR,M318,TT3	dihydroflavonol 4-reductase
Ptp.5973.1.S1_s_at	Potri.011G057000	NULL	1.71	0	0.69	0.00416	-0.09	0.927	-0.16	0.69	0.65	0.23	-1.06	0.00000144	AT5G44210.1	ATERF-9,ATERF9,ERF9	erf domain protein 9
PtpAffx.25548.1.S1_at	Potri.003G214700	NULL	0.0357137	0	-0.35	0.326	-0.0699447	0	-0.48	0.0278	0.0497213	0	0.09044	0	AT5G06720.1	ATPA2,PA2	peroxidase 2
PtpAffx.136498.1.S1_at	Potri.001G183500	thioredoxin family protein; similar to protein disulfide isomerase GI:5902592 from (Volvox carteri f. nagariensis); similar to GI:2708314 from Chlamydomonas reinhardtii; [ co-ortholog (1of2) of At1g52260, At3g16110, ]	-0.52	0.012	0.03	0.969	0.18	0.818	0.45	0.0416	0.23	1	0.7	0.00532	AT1G52260.1	ATPDI3,ATPDIL1-5,PDI3,PDIL1-5	PDI-like 1-5
PtpAffx.23562.1.S1_at	Potri.008G087700	NULL	-0.09	0.968	-0.09	0.899	0.7	0.0332	-0.06	0.916	-0.54	0.591	0.14	0.773	NULL	NULL	NULL
PtpAffx.47112.1.S1_at	Potri.017G072800	NULL	-0.2	0.727	-0.56	0.0368	-0.08	0.935	-0.12	0.798	-0.17	1	0	0.999	AT3G01480.2	ATCYP38,CYP38	cyclophilin 38
Ptp.5403.1.S1_at	Potri.010G187600	NULL	-0.42	0.0779	-0.25	0.569	0.08	0.934	0.47	0.0307	-0.08	1	0.41	0.184	AT3G55990.1	ESK1,TBL29	Plant protein of unknown function (DUF828)
PtpAffx.12006.1.S1_at	Potri.005G107700	similar to expressed protein in Arabidopsis thaliana; [ ortholog of At2g17705,]	1.51	0	0.66	0.00754	0.06	0.956	0.01	0.987	0.35	1	-0.66	0.0103	AT2G17705.1	NULL	NULL
PtpAffx.209276.1.S1_s_at	Potri.010G187800	similar to chloroplast omega-3 desaturase. [ORG:Malus x domestica]; [ co-ortholog (1of2) of AAA61777, P32291, AAN17503, BAC87756, AAO24264, T10063, AAM77643, At2g29980, P48619, At5g05580, AAA73511, AAF12821, T10898, At3g11170, P48625, AAS59833, BAA03306,	0.75	0.0000217	1.02	0.0000014	-0.06	0.955	0.07	0.905	0.31	1	-0.24	0.557	AT5G05580.1	FAD8	fatty acid desaturase 8
PtpAffx.13344.2.S1_a_at	Potri.002G081000	no apical meristem (NAM) family protein; similar to NAC domain protein NAM GB:AAD17313 GI:4325282 from (Arabidopsis thaliana); a large family of putative transcriptional activators with NA family member; [ co-ortholog (1of2) of At1g01720, ]	0.18	0.772	1.15	2.66E-008	-0.41	0.402	0.08	0.886	0.57	0.447	-0.1	0.857	AT1G01720.1	ANAC002,ATAF1	NAC (No Apical Meristem) domain transcriptional regulator superfamily protein
PtpAffx.60606.1.S1_at	Potri.011G147400	NULL	0.04	0.997	-0.62	0.0144	-0.31	0.592	-0.26	0.423	0.14	1	-0.26	0.496	AT1G76890.2	AT-GT2,GT2	Duplicated homeodomain-like superfamily protein
Ptp.5947.1.S1_at	Potri.014G019700	NULL	0.0796183	0	0.0593067	0	0.97	0.000545	1.16529	0	-0.0760517	0	1.02837	0	AT4G24220.2	AWI31,VEP1	NAD(P)-binding Rossmann-fold superfamily protein
PtpAffx.60990.1.S1_at	Potri.014G022800	NULL	0.01	0.999	0.18	0.736	-0.43	0.344	-0.52	0.0122	0.08	1	-0.34	0.31	AT4G34200.1	EDA9	D-3-phosphoglycerate dehydrogenase
PtpAffx.225598.1.S1_at	Potri.013G106200	NULL	-0.15	0.878	0.38	0.256	-0.68	0.0419	-0.1	0.843	0.44	1	-0.11	0.835	AT5G36110.1	CYP716A1	cytochrome P450, family 716, subfamily A, polypeptide 1
PtpAffx.224432.1.S1_x_at	Potri.009G116700	NULL	0.52	0.013	-0.1	0.886	0.13	0.876	-0.1	0.842	0.2	1	-0.02	0.98	AT1G19440.1	KCS4	3-ketoacyl-CoA synthase 4
PtpAffx.32281.1.A1_at	Potri.008G177100	similar to U-box domain-containing protein; [ co-ortholog (2of2) of At1g24330, At1g27910, At1g67530, At1g15165, ]	-0.21	0.686	0.64	0.00984	-0.13	0.883	-0.08	0.89	-0.03	1	0	0.998	AT1G24330.1	NULL	ARM repeat superfamily protein
Ptp.4679.1.A1_s_at	Potri.017G106900	similar to phosphogluconate dehydrogenase (decarboxylating) (EC 1.1.1.44) - soybean. [ORG:Glycine max]; [ co-ortholog (3of4) of T05363, BAA22812, AAB41553, S57786, ]	-0.52	0.0125	0.5	0.0804	-0.03	0.973	0.68	0.000273	0.2	1	0.76	0.00169	AT3G02360.1	NULL	6-phosphogluconate dehydrogenase family protein
PtpAffx.137981.2.S1_at	Potri.012G078700	similar to aldehyde dehydrogenase 1 precursor. [ORG:Lotus corniculatus]; [ co-ortholog (2of3) of At3g48000, AAO72532, ]	-0.51	0.0139	-0.04	0.959	-0.35	0.501	0.42	0.0694	0.07	1	0.23	0.58	AT3G48000.1	ALDH2,ALDH2A,ALDH2B4	aldehyde dehydrogenase 2B4
Ptp.7998.1.A1_at	Potri.005G259300	similar to expressed protein in Arabidopsis thaliana; similar to DUF617; [ ortholog of At1g21050,]	-0.28	0.415	0.05	0.952	-0.26	0.685	-0.51	0.0138	-0.02	1	-0.18	0.689	AT1G21050.1	NULL	Protein of unknown function, DUF617
Ptp.2083.1.A1_at	Potri.002G196200	bZIP transcription factor family protein; similar to common plant regulatory factor 6 GI:9650826 from (Petroselinum crispum); [ ortholog of At3g62420,]	0.74	0.0000332	0.18	0.742	0.1	0.911	-0.36	0.164	0.29	1	-0.45	0.136	AT3G62420.1	ATBZIP53,BZIP53	basic region/leucine zipper motif 53
PtpAffx.7625.3.S1_s_at	Potri.001G376500	similar to Malate dehydrogenase; similar to mitochondrial precursor (EC 1.1.1.37) (mNAD- MDH).; [ co-ortholog (2of2) of At1g53240, At3g15020, ]	-0.23	0.627	0.34	0.353	0.65	0.0586	0.61	0.00165	0.13	1	1.13	0.000000176	AT1G53240.1	mMDH1	Lactate/malate dehydrogenase family protein
PtpAffx.213115.1.S1_at	Potri.016G005400	NULL	-0.05	0.995	-0.24	0.586	-0.24	0.706	-0.51	0.0162	0.24	1	-0.18	0.7	AT5G47690.2	NULL	binding
PtpAffx.224953.1.S1_s_at	Potri.019G060200	NULL	0.52	0.0122	0.04	0.964	-0.17	0.826	-0.22	0.521	0.62	0.3	-0.23	0.567	AT4G08850.1	NULL	Leucine-rich repeat receptor-like protein kinase family protein
PtpAffx.224971.1.S1_at	Potri.019G120700	NULL	0.68	0.000202	-0.04	0.956	-0.21	0.756	-0.37	0.152	0.27	1	-0.64	0.0126	AT1G35710.1	NULL	Protein kinase family protein with leucine-rich repeat domain
PtpAffx.116099.1.S1_at	Potri.011G096500	NULL	-0.29	0.389	0.19	0.702	0.02	0.984	0.52	0.0128	0.07	1	0.42	0.175	AT3G15050.1	IQD10	IQ-domain 10
Ptp.4249.1.S1_at	Potri.014G095300	similar to nodulin 25. [ORG:Medicago truncatula]; [ ortholog of At2g46340,CAB91092,]	-0.16	0.832	-0.56	0.0331	-0.27	0.667	-0.12	0.793	-0.23	1	-0.33	0.332	AT2G46340.1	SPA1	SPA (suppressor of phyA-105) protein family
PtpAffx.19531.1.S1_at	Potri.014G111200	NULL	-0.39	0.119	0.11	0.87	0.37	0.476	0.5	0.0178	0.15	1	0.79	0.00101	AT4G01680.1	AtMYB55,MYB55	myb domain protein 55
PtpAffx.204502.1.S1_x_at	Potri.009G140500	similar to CHAOS; [ co-ortholog (1of3) of At2g47450, ]	-0.27	0.45	-0.64	0.00941	-0.14	0.864	-0.01	0.991	-0.21	1	-0.09	0.878	AT2G47450.1	CAO,CPSRP43	chloroplast signal recognition particle component (CAO)
PtpAffx.26590.3.A1_a_at	Potri.003G165000	similar to expressed protein in Arabidopsis thaliana; similar to expressed protein in Arabidopsis thaliana; similar to expressed protein in Arabidopsis thaliana; [ co-ortholog (1of2) of At5g13220, ]	2.36397	0	3.57218	0	-0.05	0.956	-0.4	0.101	1.17	0.0000389	-1.54663	0	AT5G13220.1	JAS1,JAZ10,TIFY9	jasmonate-zim-domain protein 10
PtpAffx.57186.1.A1_at	Potri.007G013900	similar to GDP-mannose 4; similar to 6 dehydratase 1 (EC 4.2.1.47) (GDP-D-mannose dehydratase 1) (GMD 1).; [ co-ortholog (1of2) of At5g66280, At3g51160, ]	0.46	0.0406	0.54	0.0469	0.44	0.337	0.33	0.23	-0.12	1	0.18	0.688	AT3G51160.1	GMD2,MUR1,MUR_1	NAD(P)-binding Rossmann-fold superfamily protein
Ptp.7858.1.S1_s_at	Potri.010G188000	similar to oxidoreductase; 2OG-Fe(2) oxygenase family protein; similar to leucoanthocyanidin dioxygenase; similar to Malus domestica; similar to SP|P51091; similar to 2OG-Fe(II) oxygenase family; [ co-ortholog (2of2) of At3g55970, At3g11180, At5g05600, ]	-0.28	0.418	1.47	1.34E-013	0.05	0.958	-0.1	0.839	-0.09	1	-0.21	0.621	AT5G05600.1	NULL	2-oxoglutarate (2OG) and Fe(II)-dependent oxygenase superfamily protein
PtpAffx.91912.1.S1_at	Potri.015G004700	similar to 60S acidic ribosomal protein P1.; [ co-ortholog (2of2) of At4g00810, At5g47700, At1g01100, ]	0.01	0.999	-0.06	0.933	0.68	0.0407	0.17	0.685	-0.15	1	0.79	0.00103	AT5G24510.1	NULL	60S acidic ribosomal protein family
PtpAffx.218447.1.S1_at	Potri.001G438400	protein kinase family protein; similar to protein kinase domain containing protein; similar to receptor-like serine/threonine kinase GI:2465923 from (Arabidopsis thaliana); [ ortholog of At1g16670,]	1.16	7.67E-013	0.58	0.0255	-0.317973	0	-0.0757837	0	0.46	0.932	-1.04	0.00000227	AT1G16670.1	NULL	Protein kinase superfamily protein
PtpAffx.129301.1.S1_at	Potri.007G023700	NULL	0.78	0.00000736	0.06	0.938	-0.3	0.601	-0.25	0.436	0.52	0.659	-0.82	0.000487	AT1G67530.1	NULL	ARM repeat superfamily protein
PtpAffx.56651.2.S1_at	Potri.002G060500	similar to xyloglucan endo-1; similar to 4-beta-D-glucanase (EC 3.2.1.-) - adzuki bean. [ORG:Vigna angularis]; [ co-ortholog (9of15) of AAR27065, BAA03922, BAC03237, AAN07898, AAN03485, Q41638, BAA03925, A49539, Q39857, B49539, ]	3.04998	0	0.559956	0	0.108312	0	-0.089972	0	1.49	1.49E-008	-0.999409	0	AT4G14130.1	XTH15,XTR7	xyloglucan endotransglucosylase/hydrolase 15
PtpAffx.10648.1.S1_a_at	Potri.005G024100	similar to protein phosphatase PP1. [ORG:Phaseolus vulgaris]; [ ortholog of CAA88254,At5g27840,AAO69665,]	0.07	0.985	0.64	0.0109	-0.2	0.779	0.33	0.229	0.21	1	-0.04	0.95	AT3G05580.1	NULL	Calcineurin-like metallo-phosphoesterase superfamily protein
PtpAffx.39000.1.A1_at	Potri.019G040100	NULL	0.06	0.989	-0.61	0.0156	-0.29	0.615	-0.29	0.324	0.07	1	-0.3	0.417	AT3G03710.1	PNP,RIF10	polyribonucleotide nucleotidyltransferase, putative
PtpAffx.151462.1.S1_s_at	Potri.011G089200	2-oxoacid dehydrogenase family protein; similar to SP|Q01205|Dihydrolipoamide succinyltransferase component of 2 oxoglutarate-dehydrogenase complex ; similar to mitochondrial precursor (EC 2.3.1.61) {Rattus norvegicus}; [ co-ortholog (1of2) of At5g55070,	-0.37	0.169	0.1	0.883	0.11	0.899	0.46	0.0398	0.23	1	0.67	0.00901	AT5G55070.1	NULL	Dihydrolipoamide succinyltransferase
PtpAffx.249.339.S1_at	Potri.013G140100	NULL	0.59	0.0023	-0.01	0.991	0.32	0.573	-0.57	0.0048	-0.01	1	-0.31	0.378	NULL	NULL	NULL
PtpAffx.148730.1.S1_at	Potri.006G216500	NULL	-0.45	0.0452	0.68	0.00518	-0.13	0.883	0.47	0.0308	0.12	1	0.42	0.164	AT4G33140.1	NULL	Haloacid dehalogenase-like hydrolase (HAD) superfamily protein
PtpAffx.215884.1.S1_x_at	Potri.005G006200	NULL	0.393315	0	0.220485	0	-0.27	0.662	-0.72	0.000096	-0.00510467	0	-0.24	0.543	NULL	NULL	NULL
PtpAffx.2752.1.S1_at	Potri.001G024900	similar to ANNEXIN 4; [ ortholog of At2g38750,]	0.13	0.918	0.65	0.00922	-0.2	0.772	0	0.996	0.02	1	-0.46	0.114	AT2G38750.1	ANNAT4	annexin 4
PtpAffx.152265.1.A1_at	Potri.014G052500	latex-abundant family protein; caspase family protein; similar to latex-abundant protein (Hevea brasiliensis) gb:AAD13216; [ ortholog of At1g02170,]	0.86	0.000000478	0.59	0.0234	-0.02	0.981	0.08	0.876	0.56	0.524	-0.45	0.126	AT1G02170.1	AMC1,ATMC1,ATMCPB1,LOL3,MCP1B	metacaspase 1
PtpAffx.2472.3.S1_at	Potri.002G047100	NULL	-0.11	0.951	0.17	0.753	0.02	0.988	0.5	0.0178	0.19	1	0.39	0.213	AT3G63410.1	APG1,E37,IEP37,VTE3	S-adenosyl-L-methionine-dependent methyltransferases superfamily protein
PtpAffx.18170.2.S1_a_at	Potri.003G115200	NULL	1.59	0	0.85	0.000123	0.0606643	0	0.083931	0	0.9	0.00752	-0.99	0.00000826	AT3G60780.1	NULL	Protein of unknown function (DUF1442)
Ptp.4996.1.S1_at	Potri.T147300	NULL	1.49	0	0.15	0.795	-0.05	0.957	-0.06	0.927	0.61	0.318	-0.8	0.000752	AT5G43260.1	NULL	chaperone protein dnaJ-related
PtpAffx.149305.1.S1_at	Potri.019G032500	NULL	-0.482852	0	0.53	0.0563	-0.3876	0	0.6	0.00204	-0.27	1	-0.15	0.771	AT5G56340.1	ATCRT1	RING/U-box superfamily protein
PtpAffx.1195.1.S1_at	Potri.003G194700	NULL	1.27	0	0.87	0.0000833	-0.45	0.303	-0.5	0.0166	-0.05	1	-1.64	0	AT3G56710.1	SIB1	sigma factor binding protein 1
PtpAffx.7218.1.S1_at	Potri.010G060800	NULL	-0.06	0.989	-0.23	0.608	-0.68	0.0423	-0.14	0.749	0.02	1	-0.74	0.00231	AT4G24210.1	SLY1	F-box family protein
PtpAffx.80854.1.S1_s_at	Potri.014G161300	NULL	-0.05	0.995	0.32	0.402	-0.16	0.838	0.45	0.0467	0.23	1	0.14	0.79	AT5G14780.1	FDH	formate dehydrogenase
Ptp.2177.1.S1_x_at	Potri.014G106400	similar to Thylakoid membrane phosphoprotein 14 kDa; similar to chloroplast precursor.; [ co-ortholog (1of2) of At2g46820, ]	-0.12	0.932	-0.59	0.0241	-0.2	0.772	-0.21	0.549	-0.01	1	-0.15	0.756	AT2G46820.1	PSAP,PSI-P,PTAC8,TMP14	photosystem I P subunit
Ptp.170.1.S1_s_at	Potri.014G053500	NULL	0.84	0.000000805	0.26	0.538	-0.11	0.897	-0.11	0.821	0.08	1	-0.78	0.00104	AT5G45290.1	NULL	RING/U-box superfamily protein
PtpAffx.150314.1.S1_at	Potri.014G132300	NULL	-0.48	0.0251	0.23	0.629	-0.1	0.908	0.27	0.383	0.04	1	0.29	0.42	AT3G62770.1	AtATG18a	Transducin/WD40 repeat-like superfamily protein
Ptp.6429.1.S1_at	Potri.004G009600	similar to T-protein of the glycine decarboxylase complex. [ORG:Pisum sativum]; [ co-ortholog (2of2) of S56661, CAA52800, At1g11860, ]	-0.42	0.0756	-0.17	0.751	-0.36	0.495	0.61	0.0016	0.06	1	0.11	0.836	AT1G11860.1	NULL	Glycine cleavage T-protein family
PtpAffx.211788.1.S1_at	Potri.014G135600	NULL	0.099517	0	0.375798	0	0.71	0.0295	0.190052	0	-0.01	1	0.86	0.000222	AT2G47990.1	EDA13,EDA19,SWA1	transducin family protein / WD-40 repeat family protein
PtpAffx.151672.1.A1_at	Potri.007G132700	NULL	0.09	0.973	-0.38	0.26	-0.42	0.378	-0.51	0.0146	0.16	1	-0.38	0.244	AT3G07565.1	NULL	Protein of unknown function (DUF3755)
Ptp.825.2.S1_at	Potri.006G119000	NULL	-0.54	0.00812	0.27	0.525	-0.03	0.975	0.58	0.00381	0.47	0.894	0.77	0.00129	AT3G53110.1	LOS4	P-loop containing nucleoside triphosphate hydrolases superfamily protein
PtpAffx.97262.1.A1_s_at	Potri.001G246400	similar to protein kinase-related; similar to low similarity to serine/threonine/tyrosine-specific protein kinase APK1; similar to Arabidopsis thaliana; similar to SP|Q06548 PIR:S28615; [ co-ortholog (1of2) of At5g59010, ]	0.57	0.00348	0.31	0.419	-0.33	0.552	-0.23	0.493	0.58	0.41	-0.46	0.119	AT5G59010.2	NULL	Protein kinase protein with tetratricopeptide repeat domain
PtpAffx.134238.1.A1_a_at	Potri.002G195100	NULL	0.5	0.0181	-0.03	0.969	-0.22	0.741	-0.03	0.962	0.21	1	-0.4	0.202	AT2G47350.1	NULL	HIT zinc finger ;PAPA-1-like conserved region
PtpAffx.42594.1.S1_at	Potri.019G057500	similar to Alpha-expansin 8 precursor (AtEXPA8) (At-EXP8) (AtEx8) (Ath-ExpAlpha- 1.11).; [ ortholog of At2g40610,]	-0.52	0.0117	-0.09	0.892	0.35	0.503	-0.03	0.97	0.17	1	0.87	0.000163	AT2G40610.1	ATEXP8,ATEXPA8,ATHEXP ALPHA 1.11,EXP8,EXPA8	expansin A8
PtpAffx.208886.1.S1_at	Potri.010G112600	similar to homeobox-leucine zipper protein 17 (HB-17); similar to HD-ZIP transcription factor 17; similar to (GI:18857716) homeodomain-leucine zipper protein ATHB-17 (GI:18857716) (Arabidopsis thaliana); [ co-ortholog (1of2) of At2g01430, ]	-0.13	0.905	0.56	0.0351	-0.12	0.886	-0.07	0.892	0.17	1	0.03	0.968	AT2G01430.1	ATHB-17,ATHB17,HB17	homeobox-leucine zipper protein 17
Ptp.1712.1.A1_at	Potri.004G183500	NULL	0.09	0.964	0.55	0.0387	0.35	0.501	0.14	0.744	-0.05	1	0.32	0.349	AT2G17120.1	LYM2	lysm domain GPI-anchored protein 2 precursor
PtpAffx.148772.1.S1_at	Potri.018G070400	NULL	-0.240376	0	0.123005	0	-0.147123	0	0.49	0.0239	0.38	1	0.28	0.445	AT5G20070.1	ATNUDT19,ATNUDX19,NUDX19	nudix hydrolase homolog 19
Ptp.7067.1.S1_at	Potri.001G295500	NULL	2.7	0	0.32	0.389	-0.09	0.925	-0.43	0.0634	1.27	0.00000406	-1.62	0	AT1G27730.1	STZ,ZAT10	salt tolerance zinc finger
PtpAffx.201136.1.S1_s_at	Potri.T072600	NULL	-0.11	0.953	0.16	0.781	0.34	0.533	0.61	0.00165	0.2	1	0.82	0.00049	AT1G29660.1	NULL	GDSL-like Lipase/Acylhydrolase superfamily protein
PtpAffx.162761.1.S1_at	Potri.T123700	NULL	-0.47	0.0306	0.08	0.905	-0.34	0.522	-0.2	0.601	0.24	1	0.04	0.948	AT3G01680.1	NULL	NULL
PtpAffx.129769.1.S1_a_at	Potri.015G001700	NULL	-0.919517	0	1.77	0	-0.529012	0	1.53736	0	-0.045685	0	0.43	0.157	NULL	NULL	NULL
Ptp.2319.1.S1_at	Potri.014G039300	NULL	0.46	0.037	0.47	0.111	0.23	0.739	-0.13	0.777	0.12	1	-0.19	0.672	NULL	NULL	NULL
PtpAffx.6328.1.S1_at	Potri.002G165000	similar to seed maturation protein PM22; similar to late embryogenesis abundant protein; similar to LEA protein. [ORG:Glycine max]; [ co-ortholog (2of2) of AAA61564, AAD25354, P46519, T06356, AAF64451, At2g46140, ]	1.03	4.01E-010	1.32457	0	-0.23	0.734	-0.35	0.171	0.9	0.00821	-0.59	0.0268	AT2G46140.1	NULL	Late embryogenesis abundant protein
PtpAffx.3473.1.A1_at	Potri.005G101700	similar to expressed protein in Arabidopsis thaliana; [ ortholog of At2g17550,]	0.04	0.997	-0.09	0.898	-0.26	0.673	-0.5	0.0186	0.24	1	-0.24	0.55	AT2G17550.1	NULL	NULL
PtpAffx.206070.1.S1_at	Potri.006G040900	NULL	-0.05	0.995	-0.57	0.0307	-0.53	0.178	0.05	0.941	0.41	1	-0.27	0.47	AT2G41290.1	SSL2	strictosidine synthase-like 2
PtpAffx.222293.1.S1_x_at	Potri.011G013000	NULL	1.75	0	-0.034083	0	0.238188	0	0.327817	0	-0.17724	0	-1.07	0.000000954	AT4G16580.1	NULL	Protein phosphatase 2C family protein
Ptp.3143.2.S1_a_at	Potri.006G109100	NULL	0.94	2.07E-008	0.4004	0	-0.52	0.192	-0.130229	0	0.03	1	-1.31	3.9E-010	AT3G56400.1	ATWRKY70,WRKY70	WRKY DNA-binding protein 70
Ptp.4672.1.S1_at	Potri.002G105800	similar to expressed protein in Arabidopsis thaliana; similar to previously annotated as \'PsRT17-1 like protein\' based on similarity to PsRT17-1 (GP:1778376) (Pisum sativum) which was based upon si; [ co-ortholog (1of3) of At4g24530, ]	-0.06	0.989	0.296456	0	-0.13	0.879	0.66	0.000562	0.24	1	0.24	0.55	AT4G24530.1	NULL	O-fucosyltransferase family protein
PtpAffx.77528.2.A1_at	Potri.003G194600	NULL	-0.13	0.911	-0.58	0.0283	-0.31	0.593	-0.28	0.368	0.12	1	-0.39	0.214	AT3G12250.1	BZIP45,TGA6	TGACG motif-binding factor 6
PtpAffx.211853.1.S1_at	Potri.014G149300	similar to cystatin. [ORG:Malus x domestica]; [ co-ortholog (1of2) of At2g31980, AAO18638, ]	0.46	0.0412	-0.26	0.552	0.23	0.73	-0.03	0.971	0.32	1	-0.16	0.737	AT2G31980.1	AtCYS2,CYS2	PHYTOCYSTATIN 2
PtpAffx.5619.1.S1_at	Potri.010G201300	NULL	0.65	0.000487	-0.01	0.991	0.06	0.955	-0.26	0.409	0.13	1	-0.29	0.436	AT2G39720.1	RHC2A	RING-H2 finger C2A
PtpAffx.214233.1.S1_at	Potri.018G020800	NULL	0.1	0.962	-0.26	0.544	-0.9	0.0022	0.1	0.85	0.29	1	-0.78	0.00108	NULL	NULL	NULL
PtpAffx.210826.1.S1_at	Potri.013G001300	NULL	-0.59	0.00247	0.159121	0	-0.164086	0	0.270047	0	0.18	1	0.41	0.194	AT1G09530.1	PAP3,PIF3,POC1	phytochrome interacting factor 3
PtpAffx.161852.1.A1_at	Potri.006G115700	NULL	0.68	0.000215	0.06	0.938	-0.28	0.639	-0.03	0.969	0.6	0.367	-0.36	0.27	AT5G03720.1	AT-HSFA3,HSFA3	heat shock transcription factor A3
PtpAffx.6449.1.A1_at	Potri.004G069000	NULL	-0.09	0.967	-0.62	0.0149	-0.57	0.131	-0.15	0.739	0.02	1	-0.37	0.252	NULL	NULL	NULL
PtpAffx.203877.1.S1_at	Potri.004G047100	NULL	0.01	0.999	-0.57	0.0291	-0.32	0.571	-0.4	0.0985	-0.06	1	-0.49	0.0854	AT1G28330.4	DRM1,DYL1	dormancy-associated protein-like 1
PtpAffx.35533.1.S1_at	Potri.002G154000	NULL	1.04	2.65E-010	0.324827	0	-0.408386	0	-0.0639657	0	0.71602	0	-0.89	0.000105	AT1G33060.2	ANAC014,NAC014	NAC 014
Ptp.1093.1.S1_at	Potri.018G002900	ChaC-like family protein; [ co-ortholog (1of3) of At4g31290, ]	0.58	0.0029	0.887446	0	0.31	0.577	0.14	0.758	0.53	0.608	0.15	0.766	AT5G26220.1	NULL	ChaC-like family protein
Ptp.6986.1.S1_at	Potri.001G190700	similar to expressed protein in Arabidopsis thaliana; [ ortholog of At5g56550,]	-0.3	0.339	-0.11	0.863	-1.04	0.000137	-0.13	0.778	0.43	1	-0.83	0.000378	AT5G56550.1	ATOXS3,OXS3	oxidative stress 3
Ptp.5757.1.S1_x_at	Potri.015G132900	NULL	0.23	0.626	-0.1	0.878	0.82	0.00659	0.59	0.00251	-0.21	1	0.47	0.111	AT5G62200.1	NULL	Embryo-specific protein 3, (ATS3)
PtpAffx.52195.1.A1_at	Potri.013G148500	NULL	0.48	0.0293	0.57	0.0288	0.11	0.907	-0.07	0.895	0.43	1	0.04	0.954	AT2G20900.2	ATDGK5,DGK5	diacylglycerol kinase 5
PtpAffx.17902.1.A1_at	Potri.004G064000	similar to expressed protein in Arabidopsis thaliana; [ co-ortholog (1of2) of At1g29690, ]	0.72	0.0000614	0.35	0.314	-0.08	0.938	-0.18	0.648	0.37	1	-0.49	0.0856	AT1G29690.1	CAD1	MAC/Perforin domain-containing protein
PtpAffx.20066.2.S1_a_at	Potri.012G077400	NULL	-0.49	0.0222	-0.09	0.899	-0.14	0.864	0.46	0.0388	0.11	1	0.26	0.502	AT5G62890.1	NULL	Xanthine/uracil permease family protein
Ptp.7857.1.S1_at	Potri.014G084900	similar to U-box domain-containing protein; similar to several hypothetical proteins - Arabidopsis thaliana; similar to U-box domain-containing protein; similar to several hypothetical proteins - Arabidopsis thaliana; [ co-ortholog (2of2) of At3g61390, At	-0.09	0.967	-0.19	0.721	-0.38	0.463	-0.47	0.0322	0.12	1	-0.35	0.307	AT2G45910.1	NULL	U-box domain-containing protein kinase family protein
PtpAffx.831.1.A1_at	Potri.002G224200	zinc finger (C3HC4-type RING finger) family protein; similar to C3HC4 type (RING finger); [ co-ortholog (2of3) of At1g62370, ]	0.47	0.0353	-0.03	0.975	0.2	0.775	0.27	0.384	0.22	1	0.21	0.62	AT4G03965.1	NULL	RING/U-box superfamily protein
PtpAffx.201905.1.S1_at	Potri.002G092400	similar to Low affinity sulphate transporter 3. [ORG:Stylosanthes hamata]; [ ortholog of At1g77990,P53393,]	0.05	0.995	-0.31	0.418	-0.26	0.677	-0.48	0.0284	-0.15	1	-0.5	0.081	AT1G77990.1	AST56,SULTR2;2	STAS domain / Sulfate transporter family
PtpAffx.71681.1.A1_at	Potri.018G126700	NULL	-0.65	0.000526	-0.39	0.243	-0.24	0.707	-0.19	0.616	-0.33	1	0.02	0.978	NULL	NULL	NULL
Ptp.7865.2.A1_at	Potri.014G013200	NULL	-0.48	0.0266	-0.69	0.00385	-0.37	0.471	-0.29	0.333	-0.06	1	-0.1	0.853	NULL	NULL	NULL
PtpAffx.209425.1.S1_at	Potri.010G227000	NULL	-0.22	0.633	0.6	0.0191	-0.14	0.868	0.55	0.00699	-0.04	1	0.12	0.814	AT1G01950.1	ARK2	armadillo repeat kinesin 2
Ptp.4747.1.A1_x_at	Potri.004G153800	NULL	0.47793	0	0.94	0.0000139	0.036511	0	-0.150126	0	-0.0322363	0	-0.347156	0	AT4G34480.1	NULL	O-Glycosyl hydrolases family 17 protein
PtpAffx.207124.1.S1_at	Potri.T079800	NULL	0.5	0.0173	0.47	0.111	0.08	0.938	0.22	0.538	-0.08	1	-0.35	0.296	AT2G22250.2	AAT,ATAAT,MEE17	aspartate aminotransferase
PtpAffx.37489.1.A1_at	Potri.001G000400	NULL	-0.04	0.997	-0.19	0.718	-0.51	0.205	-0.47	0.0308	0.22	1	-0.13	0.807	AT2G30942.1	NULL	Protein of unknown function (DUF3317)
PtpAffx.118826.1.S1_at	Potri.011G007900	similar to Expressed protein in Arabidopsis thaliana; [ co-ortholog (1of2) of At1g11915, ]	-0.13	0.902	-0.13	0.825	-0.04	0.966	0.46	0.0386	0.03	1	0.1	0.852	AT1G11915.1	NULL	NULL
PtpAffx.131515.1.S1_at	Potri.009G077900	calcineurin-like phosphoesterase family protein; [ co-ortholog (1of2) of At1g07010, ]	-0.27	0.452	-0.72	0.00257	-0.33	0.535	-0.19	0.608	0.08	1	-0.02	0.972	AT1G07010.1	NULL	Calcineurin-like metallo-phosphoesterase superfamily protein
PtpAffx.25006.1.S1_at	Potri.004G140800	similar to Ferredoxin--nitrite reductase; similar to chloroplast precursor (EC 1.7.7.1) (NiR).; [ ortholog of At2g15620,]	-0.11	0.951	-0.58	0.0269	-0.16	0.841	-0.33	0.23	-0.31	1	-0.11	0.841	AT2G15620.1	ATHNIR,NIR,NIR1	nitrite reductase 1
Ptp.5186.1.S1_at	Potri.001G219300	similar to ascorbate oxidase precursor (EC 1.10.3.3). [ORG:Cucumis sativus]; [ co-ortholog (2of2) of 1ASO_A, CAA75577, BAA09528, At5g21105, S11027, P37064, 1ASP_B, AAM94614, CAA39300, 1ASQ_B, AAA33119, KSKVAO, AAF35911, CAA71273, 1ASO_B, 1AOZ_A, 1ASQ_A, A	0.02	0.999	0.72	0.00233	-0.08	0.933	0.23	0.497	0.08	1	-0.09	0.88	AT5G21105.1	NULL	Plant L-ascorbate oxidase
PtpAffx.43573.1.A1_s_at	Potri.008G159000	similar to ATP sulfurylase. [ORG:Glycine max]; [ co-ortholog (1of2) of At4g14680, At3g22890, AAL74418, ]	0.19	0.761	1.3	1.19E-010	0.57	0.134	0.06	0.925	0.01	1	0.48	0.102	AT3G22890.1	APS1	ATP sulfurylase 1
PtpAffx.207786.1.S1_at	Potri.008G073600	similar to Putative dehydration responsive element binding protein 2H (DREB2H protein).; [ co-ortholog (1of2) of At2g40340, At2g40350, ]	0.73	0.0000494	-0.152746	0	-0.27315	0	0.0534107	0	0.324155	0	-0.73	0.00311	AT2G40340.1	AtERF48,DREB2C	Integrase-type DNA-binding superfamily protein
Ptp.6137.1.S1_s_at	Potri.014G028900	NULL	-0.18	0.784	0.85	0.000132	-0.04	0.969	0.13	0.784	0.37	1	0.53	0.0596	AT5G09890.1	NULL	Protein kinase family protein
PtpAffx.111725.1.S1_at	Potri.014G076100	NULL	0.76	0.0000141	0.09	0.892	-0.33	0.537	-0.21	0.56	0.31	1	-0.79	0.000987	AT1G33060.2	ANAC014,NAC014	NAC 014
PtpAffx.163254.1.S1_at	Potri.012G144600	NULL	0.45	0.0454	0.49	0.0858	0.08	0.93	-0.15	0.723	0.22	1	-0.26	0.501	AT5G23950.1	NULL	Calcium-dependent lipid-binding (CaLB domain) family protein
PtpAffx.69239.1.A1_at	Potri.010G129400	NULL	0.69	0.000169	-0.07	0.923	0.4	0.403	-0.02	0.976	0.12	1	0.12	0.82	AT1G13250.1	GATL3	galacturonosyltransferase-like 3
PtpAffx.203307.1.S1_at	Potri.003G140800	similar to expressed protein in Arabidopsis thaliana; [ co-ortholog (1of2) of At1g64430, ]	0.19	0.748	-0.65	0.0081	-0.08538	0	-0.32	0.26	-0.24	1	-0.42	0.164	AT1G64430.1	NULL	Pentatricopeptide repeat (PPR) superfamily protein
Ptp.458.1.A1_at	Potri.010G212700	ankyrin repeat family protein; similar to ankyrin repeat domain containing protein; [ co-ortholog (2of2) of At3g12360, ]	0.98	3.59E-009	0.34	0.349	0	1	0.09	0.869	0.47	0.88	-0.61	0.021	AT3G12360.1	ITN1	Ankyrin repeat family protein
PtpAffx.115064.1.A1_at	Potri.009G159700	similar to ascorbate oxidase precursor (EC 1.10.3.3). [ORG:Cucumis sativus]; [ co-ortholog (1of2) of 1ASO_A, CAA75577, BAA09528, At5g21105, S11027, P37064, 1ASP_B, AAM94614, CAA39300, 1ASQ_B, AAA33119, KSKVAO, AAF35911, CAA71273, 1ASO_B, 1AOZ_A, 1ASQ_A, A	0.13	0.918	0.57	0.0288	0.14	0.87	0.06	0.914	-0.07	1	0.05	0.938	AT5G21105.1	NULL	Plant L-ascorbate oxidase
Ptp.3869.1.S1_at	Potri.007G007900	NULL	-0.36	0.172	-0.68	0.00467	-0.62	0.0768	-0.31	0.277	0.32	1	-0.17	0.726	AT3G49690.1	ATMYB84,MYB84,RAX3	myb domain protein 84
Ptp.2623.1.S1_a_at	Potri.011G168500	NULL	0.62	0.000953	0.09	0.895	0.09	0.927	-0.17	0.672	0.18	1	0.07	0.901	AT5G56170.1	LLG1	LORELEI-LIKE-GPI-ANCHORED PROTEIN 1
PtpAffx.130241.1.S1_s_at	Potri.007G080600	ABC transporter family protein; similar to member of GCN subfamily; [ co-ortholog (1of2) of At5g64840, At5g09930, ]	-0.37	0.153	-0.54	0.0484	-0.37	0.475	0.14	0.74	0.12	1	-0.13	0.808	AT5G64840.1	ATGCN5,GCN5	general control non-repressible 5
PtpAffx.212357.1.S1_at	Potri.019G079900	NULL	-0.43	0.0638	-0.63	0.0118	-0.63	0.0705	0.25	0.446	0.48	0.825	0.12	0.816	AT1G35460.1	NULL	basic helix-loop-helix (bHLH) DNA-binding superfamily protein
PtpAffx.215408.1.S1_s_at	Potri.008G211800	NULL	-0.19	0.739	-0.94	0.0000133	-0.02	0.988	-0.2	0.596	-0.21	1	-0.1	0.852	AT2G42800.1	AtRLP29,RLP29	receptor like protein 29
PtpAffx.3314.1.S1_at	Potri.014G166900	NULL	1.71	0	0.85	0.000129	0.06	0.951	-0.13	0.778	0.64	0.254	-0.99	0.0000104	AT2G04515.1	NULL	NULL
PtpAffx.24245.1.A1_at	Potri.006G173500	NULL	-0.09	0.967	1.2	3.64E-009	-0.14	0.862	0.21	0.567	0.37	1	0.23	0.567	AT4G15560.1	CLA,CLA1,DEF,DXPS2,DXS	Deoxyxylulose-5-phosphate synthase
PtpAffx.222695.1.S1_at	Potri.005G054100	NULL	-0.47	0.0328	-0.57	0.0296	-0.35	0.513	-0.16	0.689	-0.15	1	-0.34	0.313	AT2G30580.1	DRIP2	DREB2A-interacting protein 2
PtpAffx.136832.1.S1_at	Potri.005G014200	NULL	-0.39	0.115	-0.34	0.342	-0.75	0.0169	-0.033451	0	0.53	0.608	0.09	0.875	AT1G70510.1	ATK1,KNAT2	KNOTTED-like from Arabidopsis thaliana 2
PtpAffx.10247.1.A1_at	Potri.006G112500	similar to calcium-binding protein; putative; similar to SP|Q09011|Calcium binding-protein CAST {Solanum {tuberosum} ; [ co-ortholog (1of2) of At4g20780, At5g44460, ]	3.38	0	0.959309	0	-0.0404177	0	-0.171894	0	1.81	5.16E-013	-1.73151	0	AT4G20780.1	CML42	calmodulin like 42
PtpAffx.193.1.S1_at	Potri.007G094100	NULL	0.64	0.000586	0.37	0.28	-0.03	0.973	-0.27	0.382	0.24	1	-0.32	0.371	AT1G34370.1	STOP1	C2H2 and C2HC zinc fingers superfamily protein
Ptp.6933.1.S1_s_at	Potri.014G179200	NULL	0.04	0.998	-0.45	0.133	-0.81	0.00786	0.11	0.823	0.57	0.47	-0.35	0.299	NULL	NULL	NULL
Ptp.4007.1.A1_at	Potri.014G162000	NULL	0.34	0.217	0.6	0.0194	0.25	0.697	0.22	0.515	0.33	1	0.35	0.292	AT5G47530.1	NULL	Auxin-responsive family protein
PtpAffx.115238.1.A1_at	Potri.001G321300	NULL	-0.32	0.288	-0.07	0.921	-0.13	0.879	-0.46	0.0344	-0.15	1	0.08	0.893	AT4G14010.1	RALFL32	ralf-like 32
Ptp.6848.1.S1_at	Potri.012G021700	similar to 60S acidic ribosomal protein P1.; [ co-ortholog (1of2) of At4g00810, At5g47700, At1g01100, ]	-0.05	0.995	-0.03	0.973	0.74	0.0205	0.27	0.381	-0.04	1	0.71	0.0043	AT5G24510.1	NULL	60S acidic ribosomal protein family
Ptp.2888.2.S1_at	Potri.001G237300	NULL	-0.32	0.273	0.01	0.987	-0.83	0.00574	-0.4	0.0991	0.004289	0	-0.7	0.00505	AT2G28780.1	NULL	NULL
Ptp.1670.1.S1_at	Potri.005G184500	NULL	0.67	0.000238	1.06	0.00000037	0.16	0.847	0.22	0.544	0.51	0.726	0.03	0.958	AT2G34300.1	NULL	S-adenosyl-L-methionine-dependent methyltransferases superfamily protein
Ptp.6420.1.S1_at	Potri.002G231900	similar to Putative pirin-like protein At3g59260.; [ co-ortholog (2of2) of At3g59260, At2g43120, At3g59220, ]	0.41	0.0914	0.63	0.0111	0.14	0.868	-0.13	0.771	0	1	-0.14	0.792	AT2G43120.1	NULL	RmlC-like cupins superfamily protein
Ptp.7131.3.S1_a_at	Potri.009G027300	similar to myb family transcription factor (MYB59); similar to myb family transcription factor (MYB59); similar to myb family transcription factor (MYB59); [ co-ortholog (1of2) of At3g46130, At5g59780, ]	-0.45	0.0439	-0.63	0.011	-0.54	0.173	-0.3	0.309	-0.25	1	-0.59	0.0283	AT3G46130.3	ATMYB48,ATMYB48-1,ATMYB48-2,ATMYB48-3,MYB48	myb domain protein 48
Ptp.6220.1.A1_a_at	Potri.002G092900	similar to senescence-associated protein-related; similar to senescence-associated protein SAG102 (GI:22331931) (Arabidopsis thaliana); [ co-ortholog (2of2) of At1g78020, At1g22160, ]	0	0.999	-0.27	0.523	-0.61	0.0859	-0.47	0.0305	-0.18	1	-0.53	0.0549	AT1G78020.1	NULL	Protein of unknown function (DUF581)
PtpAffx.211570.1.S1_at	Potri.014G090700	NULL	-0.53	0.0095	-0.73	0.00196	-0.55	0.156	-0.47	0.0337	0.03	1	-0.15	0.761	AT2G46130.1	ATWRKY43,WRKY43	WRKY DNA-binding protein 43
PtpAffx.830.1.A1_at	Potri.013G152700	similar to laccase; putative; similar to diphenol oxidase; putative; similar to laccase (Populus balsamifera subsp. trichocarpa)(GI:3805960); [ ortholog of At2g30210,]	-0.37	0.165	-0.55	0.0396	-0.48	0.254	-0.38	0.132	-0.08	1	-0.32	0.352	AT2G30210.1	LAC3	laccase 3
PtpAffx.89508.1.S1_at	Potri.009G168700	NULL	1.14	1.46E-012	0.64	0.00964	-0.11	0.898	-0.15	0.715	0.47	0.877	-0.68	0.00718	NULL	NULL	NULL
PtpAffx.208747.1.S1_x_at	Potri.010G081100	NULL	0.305192	0	1.13	4.19E-008	0.56008	0	0.0315943	0	0.0843873	0	-0.236895	0	AT3G22910.1	NULL	ATPase E1-E2 type family protein / haloacid dehalogenase-like hydrolase family protein
PtpAffx.77728.1.A1_s_at	Potri.005G120700	similar to trichohyalin-related; similar to low similarity to SP|Q07283 Trichohyalin {Homo sapiens}; [ ortholog of At4g36520,]	-0.266279	0	-0.69	0.00406	0.155324	0	-0.1	0.847	0.24	1	0.06	0.929	AT4G36520.1	NULL	Chaperone DnaJ-domain superfamily protein
PtpAffx.13062.4.S1_a_at	Potri.006G068500	NULL	0.35	0.202	0.45	0.128	-0.7	0.0327	-0.150031	0	0.45	0.943	-0.27	0.482	AT2G25490.1	EBF1,FBL6	EIN3-binding F box protein 1
PtpAffx.147445.1.A1_at	Potri.019G084800	leucine-rich repeat family protein; protein kinase family protein; similar to leucine rich repeat (LRR) domain containing protein; similar to protein kinase domain containing protein; [ co-ortholog (1of3) of At1g34420, ]	0.84	0.00000112	0.37	0.278	-0.39	0.424	-0.32	0.249	0.31	1	-0.86	0.000227	AT1G34420.1	NULL	leucine-rich repeat transmembrane protein kinase family protein
PtpAffx.88591.1.A1_s_at	Potri.003G046100	NULL	-0.06	0.99	0.55	0.0416	0.06	0.955	0.04	0.949	-0.22	1	-0.02	0.974	NULL	NULL	NULL
Ptp.1075.1.A1_a_at	Potri.014G154900	NULL	-0.26	0.485	-0.67	0.00571	-0.12	0.887	-0.33	0.231	-0.05	1	0	0.999	AT2G32500.1	NULL	Stress responsive alpha-beta barrel domain protein
PtpAffx.16351.1.S1_at	Potri.003G139300	NULL	2.51	0	0.29	0.47	-0.18	0.807	-0.18	0.632	1.55	2.22E-009	-1.2	1.96E-008	AT1G64380.1	NULL	Integrase-type DNA-binding superfamily protein
PtpAffx.202301.1.S1_at	Potri.002G178700	no apical meristem (NAM) family protein; similar to no apical meristem (NAM) - Petunia hybrida; similar to EMBL:PHDNANAM; [ co-ortholog (2of2) of At3g61910, At2g46770, ]	-0.5	0.0181	0.03	0.968	-0.15	0.856	-0.12	0.809	0.04	1	0.12	0.824	AT2G46770.1	ANAC043,EMB2301,NST1	NAC (No Apical Meristem) domain transcriptional regulator superfamily protein
PtpAffx.79572.1.A1_at	Potri.002G032300	cyclin family protein; similar to cyclin T1 (Homo sapiens) GI:2981196; similar to N-terminal domain; [ ortholog of At1g27630,]	0.49	0.0213	0.45	0.128	0.19	0.788	-0.15	0.734	0.2	1	-0.38	0.236	AT5G45190.1	NULL	Cyclin family protein
PtpAffx.208605.1.S1_at	Potri.010G062300	NULL	-0.38	0.142	-0.55	0.0394	-0.29	0.631	0.01	0.992	0.16	1	-0.08	0.888	AT1G04620.1	NULL	coenzyme F420 hydrogenase family / dehydrogenase, beta subunit family
PtpAffx.224153.1.S1_s_at	Potri.001G099800	NULL	-0.39	0.12	0.36	0.304	-0.23	0.728	0.65	0.000576	0.15	1	0.4	0.209	AT1G63910.1	AtMYB103,MYB103	myb domain protein 103
PtpAffx.112651.1.A1_at	Potri.006G201200	similar to expressed protein in Arabidopsis thaliana; [ co-ortholog (1of2) of At3g11760, ]	-0.14	0.898	-0.32	0.399	-0.7	0.0318	0.273247	0	0.64	0.256	-0.12	0.815	AT3G11760.1	NULL	NULL
Ptp.7629.1.S1_at	Potri.002G175000	similar to Arginine/serine-rich splicing factor RSP31.; [ co-ortholog (1of2) of At3g61860, At2g46610, ]	-0.46	0.0369	-0.01	0.986	-0.14	0.867	0.05	0.934	0.24	1	0.31	0.377	AT3G61860.1	ATRSP31,RSP31	RNA-binding (RRM/RBD/RNP motifs) family protein
PtpAffx.154444.1.S1_s_at	Potri.001G263900	similar to hypothetical protein. [ORG:Cicer arietinum]; [ co-ortholog (7of7) of CAA06490, ]	-0.16	0.853	0.22	0.634	0.94	0.00093	0.53	0.0112	-0.1	1	1.27	0.000000002	AT3G08030.1	NULL	Protein of unknown function, DUF642
Ptp.866.1.S1_at	Potri.007G138100	NULL	2.83	0	0.07	0.924	-0.09	0.927	-0.21	0.562	0.93	0.00473	-1.44	4.4E-012	AT5G44210.1	ATERF-9,ATERF9,ERF9	erf domain protein 9
Ptp.4832.2.A1_s_at	Potri.006G092400	NULL	0.22	0.634	0.91	0.00003	-0.56	0.144	-0.2	0.579	0.64	0.243	-0.44	0.149	AT5G02020.1	NULL	NULL
PtpAffx.205334.1.S1_at	Potri.005G134500	NULL	-0.09	0.973	-0.14	0.822	-0.7	0.0317	-0.08	0.886	0.0806967	0	-0.66	0.00944	AT1G49520.1	NULL	SWIB complex BAF60b domain-containing protein
PtpAffx.202271.1.S1_s_at	Potri.002G172100	basic helix-loop-helix (bHLH) family protein; [ co-ortholog (1of2) of At1g01260, At2g46510, ]	0.76	0.0000172	0.79	0.000543	-0.36	0.495	-0.06	0.916	0.65	0.217	-0.53	0.0569	AT1G01260.1	NULL	basic helix-loop-helix (bHLH) DNA-binding superfamily protein
PtpAffx.147926.2.S1_at	Potri.006G063000	similar to Pyrophosphate-energized vacuolar membrane proton pump (EC 3.6.1.1) (Pyrophosphate-energized inorganic pyrophosphatase) (H+-PPase).; [ co-ortholog (1of5) of At1g15690, ]	-0.02	0.999	0.58	0.027	-0.01	0.996	0.665463	0	-0.0598113	0	0.258599	0	AT1G15690.1	ATAVP3,AtVHP1;1,AVP-3,AVP1	Inorganic H pyrophosphatase family protein
PtpAffx.92085.1.S1_at	Potri.010G148200	similar to expressed protein in Arabidopsis thaliana; similar to expressed protein in Arabidopsis thaliana; [ co-ortholog (1of2) of At3g17120, ]	0.6	0.00174	0.83	0.000237	-0.17	0.822	0.23	0.488	0.71	0.117	0.03	0.963	AT3G17120.1	NULL	NULL
PtpAffx.12775.1.S1_at	Potri.006G094600	similar to hypothetical protein; similar to mucin MUC3; similar to Homo sapiens; similar to EMBL:AF007193; [ co-ortholog (1of3) of At2g37960, At3g54060, ]	-0.35	0.209	-0.61	0.0179	0.41	0.395	0.06	0.927	-0.01	1	0.78	0.00113	AT2G37960.1	NULL	NULL
PtpAffx.219966.1.S1_s_at	Potri.001G159300	NULL	-0.07	0.987	-0.13	0.826	-0.07	0.945	-0.54	0.00806	-0.08	1	0.03	0.959	AT5G05280.1	NULL	RING/U-box superfamily protein
PtpAffx.113098.1.S1_at	Potri.001G221000	transducin family protein; WD-40 repeat family protein; similar to HIRA protein; similar to Drosophila melanogaster; similar to PID:e1250847; [ co-ortholog (2of4) of At2g26060, At4g32990, ]	-0.15	0.865	0.15	0.79	0.06	0.949	0.47	0.0321	0.15	1	0.11	0.846	AT2G26060.1	emb1345	Transducin/WD40 repeat-like superfamily protein
PtpAffx.210921.1.S1_at	Potri.013G024600	similar to Hsp1. [ORG:Cucumis melo]; [ ortholog of At1g54850,AAT52226,]	0.02	0.999	0.64	0.0109	-0.21	0.769	-0.01	0.985	0.24	1	0.15	0.766	AT1G54850.1	NULL	HSP20-like chaperones superfamily protein
PtpAffx.21642.2.S1_x_at	Potri.T112700	NULL	0.84	0.00000115	0.57	0.0286	-0.15	0.853	0.06	0.913	0.46	0.92	-0.7	0.00551	AT5G36930.2	NULL	Disease resistance protein (TIR-NBS-LRR class) family
PtpAffx.1212.1.A1_at	Potri.012G007500	NULL	3.14	0	0.31	0.434	-0.318297	0	-0.0804053	0	2.01	0	-1.53	1.17E-013	AT3G49530.1	ANAC062,NAC062,NTL6	NAC domain containing protein 62
PtpAffx.1269.3.S1_at	Potri.002G155300	similar to BON ASSOCIATION PROTEIN 1-LIKE; similar to BON ASSOCIATION PROTEIN 2; [ co-ortholog (1of2) of At2g45760, ]	2.81	0	0.254191	0	0.214854	0	0.00799933	0	0.693187	0	-1.94	0	AT2G45760.1	BAL,BAP2	BON association protein 2
PtpAffx.223878.1.S1_at	Potri.T005300	NULL	1.92	0	0.58	0.0272	-0.444825	0	-0.334003	0	0.82	0.0267	-1.32	3.32E-010	AT5G36930.1	NULL	Disease resistance protein (TIR-NBS-LRR class) family
PtpAffx.20548.1.A1_at	Potri.T080100	NULL	-0.2	0.73	0.75	0.00139	0.0318477	0	0.91	0.00000014	-0.04	1	0.45	0.129	NULL	NULL	NULL
PtpAffx.47285.1.S1_s_at	Potri.004G207500	similar to expressed protein in Arabidopsis thaliana; [ co-ortholog (2of2) of At4g35320, At2g17300, ]	0.51	0.0145	0.33	0.37	0.26	0.674	0.15	0.725	0.19	1	0.29	0.436	AT4G35320.1	NULL	NULL
PtpAffx.43327.2.A1_at	Potri.006G021600	similar to hypothetical protein; [ co-ortholog (2of2) of At2g32200, At1g05340, At2g32190, At2g32210, ]	1.47	0	0.093973	0	0.142169	0	-0.0864583	0	0.745003	0	-0.9	0.0000811	AT2G32190.2	NULL	NULL
PtpAffx.249.484.S1_at	Potri.016G112800	similar to Signal recognition particle 54 kDa protein 1 (SRP54).; [ co-ortholog (2of4) of At1g48900, At5g49500, At1g15310, ]	-0.56	0.00496	0.083426	0	-0.09	0.927	0.03	0.964	0.38	1	0.19	0.661	AT1G48900.1	NULL	Signal recognition particle, SRP54 subunit protein
PtpAffx.203335.1.S1_s_at	Potri.003G149800	similar to disease resistance protein (CC-NBS-LRR class); putative; similar to domain signature CC-NBS-LRR exists; similar to suggestive of a disease resistance protein.; [ co-ortholog (1of3) of At1g53350, ]	1.17	3.23E-013	-0.01	0.989	-0.22	0.74	-0.15	0.714	0.76	0.0581	-0.87	0.000184	AT5G43470.1	HRT,RCY1,RPP8	Disease resistance protein (CC-NBS-LRR class) family
Ptp.476.1.S1_at	Potri.001G263900	similar to hypothetical protein. [ORG:Cicer arietinum]; [ co-ortholog (7of7) of CAA06490, ]	-0.22	0.639	0.21	0.655	0.7	0.0317	0.42	0.0715	-0.02	1	1.08	0.000000884	AT3G08030.1	NULL	Protein of unknown function, DUF642
PtpAffx.131455.1.S1_s_at	Potri.003G115500	NULL	-0.46	0.0425	0.11777	0	-0.47	0.272	0.37	0.146	0.49	0.82	0.27	0.472	AT4G02570.1	ATCUL1,AXR6,CUL1	cullin 1
PtpAffx.71191.1.S1_at	Potri.008G176000	kelch repeat-containing F-box family protein; similar to SKP1 interacting partner 6 (Arabidopsis thaliana) GI:10716957; [ co-ortholog (1of2) of At1g67480, ]	-0.15	0.865	-0.47	0.107	-0.78	0.0116	-0.3	0.301	0.09	1	-0.74	0.00256	AT1G67480.1	NULL	Galactose oxidase/kelch repeat superfamily protein
PtpAffx.206065.1.S1_at	Potri.006G039800	NULL	-0.19	0.76	-0.58	0.0263	-0.22	0.751	-0.1	0.842	0.27	1	-0.02	0.972	AT3G59470.1	NULL	Far-red impaired responsive (FAR1) family protein
Ptp.7973.1.S1_at	Potri.014G017500	NULL	-0.01	0.999	-0.54	0.0484	-0.18	0.82	-0.25	0.446	-0.11	1	-0.27	0.491	AT1G49890.1	NULL	Family of unknown function (DUF566)
PtpAffx.211340.1.S1_at	Potri.013G151100	NULL	-0.47	0.0344	0.19	0.705	-0.59	0.112	0.11	0.82	0.03	1	-0.75	0.00207	AT5G54510.1	DFL1,GH3.6	Auxin-responsive GH3 family protein
PtpAffx.144449.1.S1_s_at	Potri.017G144700	NULL	-0.32	0.275	0.15	0.795	0.07	0.943	0.62	0.00144	0.08	1	0.49	0.0914	AT5G17310.2	AtUGP2,UGP2	UDP-glucose pyrophosphorylase 2
PtpAffx.25566.3.S1_at	Potri.011G089000	NULL	-0.23	0.606	0.28	0.495	0.62	0.0793	0.47	0.033	0.21	1	0.93	0.0000452	AT5G55200.1	NULL	Co-chaperone GrpE family protein
PtpAffx.161121.1.S1_s_at	Potri.009G114300	NULL	-0.5	0.0199	-0.15	0.803	-0.13	0.873	0.09	0.87	-0.18	1	0.14	0.791	AT1G49320.1	ATUSPL1,USPL1	unknown seed protein like 1
PtpAffx.69019.1.A1_at	Potri.004G134800	similar to peroxidase; putative; similar to class 3 peroxidase ATP32 (Arabidopsis thaliana) gi|17530547|gb|AAL40837|; similar to cDNA class 3 peroxidase ATP32 GI:17530546; [ ortholog of At4g33420,]	-0.04	0.998	0.36	0.296	-0.76	0.0153	0.04	0.959	0.29	1	-0.56	0.0378	AT4G33420.1	NULL	Peroxidase superfamily protein
PtpAffx.22821.1.S1_at	Potri.005G033600	NULL	-0.48	0.0259	-0.31	0.422	-0.23	0.73	-0.14	0.742	0.11	1	0.12	0.823	AT3G05327.1	NULL	Cyclin family protein
PtpAffx.220089.1.S1_s_at	Potri.001G134500	NULL	1.33	0	0.11	0.862	0.0249457	0	0.310095	0	0.59	0.374	-1.32	3.48E-010	AT5G35450.1	NULL	Disease resistance protein (CC-NBS-LRR class) family
PtpAffx.42389.1.A1_a_at	Potri.008G148000	similar to PROTEIN KINASE 2B; [ co-ortholog (2of2) of At2g02800, ]	0.98	2.88E-009	0.72	0.00238	-0.11	0.903	-0.29	0.312	0.62	0.306	-0.56	0.0388	AT2G02800.1	APK2B	protein kinase 2B
PtpAffx.203432.1.S1_at	Potri.003G173300	NULL	-0.39	0.113	0.19	0.706	-0.24	0.716	0.54	0.00861	0.06	1	0.15	0.773	AT1G27920.1	MAP65-8	microtubule-associated protein 65-8
PtpAffx.2889.2.S1_s_at	Potri.019G051200	NULL	-0.67	0.000274	-0.63	0.0112	-0.51	0.21	0.1	0.838	-0.1	1	-0.17	0.719	AT4G17900.1	NULL	PLATZ transcription factor family protein
PtpAffx.221978.1.S1_at	Potri.005G117300	NULL	-0.226266	0	0.76	0.000958	-0.164355	0	-0.066972	0	0.428342	0	0.107602	0	AT3G51120.1	NULL	DNA binding;zinc ion binding;nucleic acid binding;nucleic acid binding
PtpAffx.206530.1.S1_s_at	Potri.006G182000	NULL	-0.69	0.000143	0.57	0.0289	-0.597334	0	0.64	0.000789	0.28	1	0.34	0.321	AT2G24060.1	NULL	Translation initiation factor 3 protein
PtpAffx.152254.1.S1_at	Potri.011G114600	NULL	2.23	0	1.10711	0	0.0804763	0	0.024545	0	1.09864	0	-0.913657	0	AT2G20562.1	NULL	NULL
PtpAffx.157136.1.S1_at	Potri.008G174100	similar to beta-amylase; putative; similar to 1; similar to 4-alpha-D-glucan maltohydrolase; putative; similar to beta-amylase enzyme (Arabidopsis thaliana) GI:6065749; similar to beta-amylase PCT-BMYI from (Solanum tuberosum); [ co-ortholog (1of2) of At3	0.087173	0	0.96	0.00000707	-0.160411	0	0.182012	0	0.180206	0	-0.115087	0	AT3G23920.1	BAM1,BMY7,TR-BAMY	beta-amylase 1
PtpAffx.52826.1.A1_at	Potri.015G043400	NULL	0.68	0.000226	3.53165	0	0.05	0.956	0.12	0.803	0.56	0.498	-0.39	0.213	AT4G38460.1	GGR	geranylgeranyl reductase
PtpAffx.572.2.S1_at	Potri.010G129200	similar to DNA-binding protein RAV2 (RAV2); similar to AP2 domain-containing protein RAP2.8; similar to RAV2 GI:3868859 from (Arabidopsis thaliana); similar to AP2 domain containing protein RAP2.8 (Arabidopsis thaliana) GI:2281641; similar to mRNA for R;	1.93	0	2.97601	0	-0.46	0.288	0.27	0.388	1.5	0.000000011	-0.88	0.000143	AT1G25560.1	EDF1,TEM1	AP2/B3 transcription factor family protein
PtpAffx.21489.1.S1_at	Potri.001G431800	similar to Putative clathrin assembly protein At4g40080.; [ ortholog of At4g40080,]	0.19	0.766	0.58	0.0256	-0.4	0.404	-0.18	0.636	0.64	0.257	-0.25	0.515	AT4G40080.1	NULL	ENTH/ANTH/VHS superfamily protein
Ptp.1646.1.S1_a_at	Potri.T137300	similar to expressed protein in Arabidopsis thaliana; similar to EST gb|N65467 comes from this gene; [ co-ortholog (2of2) of At1g15260, ]	-0.64	0.000634	0.12	0.848	-0.3	0.602	0.34	0.196	-0.3	1	0.08	0.886	AT1G15260.1	NULL	NULL
PtpAffx.211570.1.S1_x_at	Potri.014G090700	NULL	-0.26	0.499	-0.67	0.00625	-0.58	0.113	-0.33	0.223	0.12	1	-0.4	0.196	AT2G46130.1	ATWRKY43,WRKY43	WRKY DNA-binding protein 43
PtpAffx.220079.1.S1_at	Potri.001G136200	similar to cellulose synthase-like D1 protein; similar to PtCSLD1. [ORG:Populus tremuloides]; [ co-ortholog (1of3) of AAN32658, ]	1.14	1.53E-012	0.336508	0	-0.173485	0	-0.0826527	0	0.820356	0	-0.76372	0	AT3G03050.1	ATCSLD3,CSLD3,KJK	cellulose synthase-like D3
PtpAffx.49362.1.A1_s_at	Potri.005G030300	NULL	1.06	7.99E-011	0	0.996	-0.1	0.911	0.02	0.974	0.67	0.174	-0.55	0.0462	AT5G27550.1	NULL	P-loop containing nucleoside triphosphate hydrolases superfamily protein
PtpAffx.3280.1.S1_at	Potri.009G149200	similar to expressed protein in Arabidopsis thaliana; [ co-ortholog (1of2) of At2g27830, ]	1.36	0	0.66	0.00686	-0.15	0.852	-0.18	0.641	0.31	1	-1.22	1.15E-008	AT2G27830.1	NULL	NULL
PtpAffx.6452.1.S1_at	Potri.002G223000	NULL	0.69	0.000168	0.1	0.876	-0.28	0.646	-0.11	0.815	0.5	0.744	-0.54	0.0506	AT3G07870.1	NULL	F-box and associated interaction domains-containing protein
PtpAffx.47665.1.S1_at	Potri.005G176100	NULL	-0.13	0.909	-0.36	0.309	-1.04	0.000137	-1.2	0	-0.22	1	-1.4	1.63E-011	AT4G08290.1	NULL	nodulin MtN21 /EamA-like transporter family protein
PtpAffx.95900.1.A1_at	Potri.007G099700	NULL	0.66	0.000339	-0.41	0.202	-0.69	0.0357	0.18	0.653	0.93	0.00501	-0.58	0.0292	AT5G36930.2	NULL	Disease resistance protein (TIR-NBS-LRR class) family
PtpAffx.160259.1.A1_at	Potri.006G105400	F-box family protein; similar to leucine-rich repeats containing F-box protein FBL3 GI:5919219 from (Homo sapiens); [ co-ortholog (2of2) of At5g01720, ]	0.77	0.0000118	-0.009459	0	-0.0741823	0	-0.039838	0	0.42	1	-0.51	0.0726	AT5G01720.1	NULL	RNI-like superfamily protein
PtpAffx.31440.1.A1_at	Potri.010G208800	NULL	0.112118	0	0.09	0.892	-0.26	0.674	-0.62	0.00131	0	1	-0.61	0.0214	NULL	NULL	NULL
Ptp.3209.1.S1_s_at	Potri.015G004800	NULL	3.27	0	0.31	0.417	-0.32	0.559	-0.18	0.635	1.53	0.000000005	-2.05	0	AT5G54165.1	NULL	NULL
PtpAffx.1208.2.A1_at	Potri.013G001200	NULL	-0.03	0.999	-0.74	0.0016	-0.19	0.799	-0.2	0.589	-0.09	1	-0.4	0.202	AT3G05900.1	NULL	neurofilament protein-related
PtpAffx.210220.1.S1_at	Potri.012G032400	similar to NBS-LRR resistance gene-like protein ARGH30. [ORG:Malus x domestica]; [ co-ortholog (7of29) of AAP33397, AAQ73310, AAU12279, AAK50043, ]	-0.109647	0	1	0.00000277	-0.342986	0	-0.0104347	0	0.115158	0	-0.179184	0	AT3G14470.1	NULL	NB-ARC domain-containing disease resistance protein
PtpAffx.208315.1.S1_at	Potri.008G192600	NULL	4.16	0	0.08236	0	0.006768	0	-0.148607	0	2.29462	0	-1.55652	0	AT1G70090.1	GATL9,LGT8	glucosyl transferase family 8
PtpAffx.3707.2.S1_a_at	Potri.016G116000	NULL	0.22	0.631	-0.59	0.0242	-0.1	0.908	-0.04	0.952	-0.5	0.738	-0.65	0.0111	AT2G38180.1	NULL	SGNH hydrolase-type esterase superfamily protein
Ptp.400.1.A1_a_at	Potri.010G033000	NULL	-0.21	0.686	-0.59	0.0222	-0.03	0.976	0.11	0.822	-0.11	1	0.05	0.941	AT3G23610.3	DSPTP1	dual specificity protein phosphatase 1
PtpAffx.84734.1.S1_a_at	Potri.001G409500	NULL	3.43	0	0.98	0.00000514	0.001517	0	0.0505123	0	1.8849	0	-1.46881	0	AT1G50600.1	SCL5	scarecrow-like 5
PtpAffx.1197.1.S1_at	Potri.010G233700	NULL	0.66	0.000401	0.66	0.00685	-0.08	0.934	-0.07	0.91	0.22	1	-0.56	0.04	AT5G04550.1	NULL	Protein of unknown function (DUF668)
PtpAffx.210924.1.S1_at	Potri.013G025200	NULL	-0.24	0.55	-0.57	0.03	-0.53	0.176	0.08	0.885	0.29	1	-0.28	0.458	AT2G24960.2	NULL	NULL
PtpAffx.194.1.S1_at	Potri.001G353100	NULL	0.028011	0	-0.01	0.991	0.22	0.742	-0.73	0.0000588	-0.21	1	-0.32	0.371	AT1G29350.1	NULL	Kinase-related protein of unknown function (DUF1296)
PtpAffx.215458.1.S1_at	Potri.017G115300	NULL	-0.15	0.874	-0.57	0.0294	-0.75	0.017	-0.01	0.991	0.4	1	-0.64	0.0144	AT1G25330.1	NULL	basic helix-loop-helix (bHLH) DNA-binding superfamily protein
Ptp.7509.3.S1_a_at	Potri.014G121900	NULL	0.06	0.993	-0.17	0.766	-0.73	0.0233	-0.05	0.934	0.33	1	-0.93	0.0000424	AT1G02610.1	NULL	RING/FYVE/PHD zinc finger superfamily protein
PtpAffx.11250.1.S1_at	Potri.002G155600	similar to C2 domain-containing protein; similar to phloem protein RPP16 (Oryza sativa (japonica cultivar-group)) GI:21998839; [ ortholog of At1g63220,]	-0.152652	0	1.33	3.77E-011	-0.0338233	0	0.8	0.0000065	0.17	1	0.44	0.14	AT1G63220.1	NULL	Calcium-dependent lipid-binding (CaLB domain) family protein
PtpAffx.207937.1.S1_at	Potri.008G103900	similar to hypersensitive reaction associated Ca2+-binding protein. [ORG:Phaseolus vulgaris]; [ co-ortholog (1of2) of At5g49480, AAD47213, ]	0.55	0.00608	0.27	0.512	0.29	0.618	0.01	0.994	-0.17	1	-0.14	0.786	AT5G49480.1	ATCP1,CP1	Ca2+-binding protein 1
Ptp.4718.1.S1_s_at	Potri.005G137500	NULL	-0.18	0.783	-0.56	0.0352	-0.32	0.57	-0.05	0.933	0.08	1	-0.1	0.859	AT3G19150.1	ACK1,ICK4,KRP6	KIP-related protein 6
PtpAffx.214558.1.S1_at	Potri.018G125500	NULL	-0.47	0.0324	0.13	0.829	-0.07	0.947	-0.53	0.00992	-0.01	1	0	0.998	AT2G25640.1	NULL	SPOC domain / Transcription elongation factor S-II protein
Ptp.4686.1.S1_at	Potri.005G208800	similar to expressed protein in Arabidopsis thaliana; similar to temporary automated functional assignment; [ co-ortholog (1of2) of At4g02830, ]	-0.06	0.993	0.66	0.00752	-0.103992	0	0.24	0.464	0.21	1	0.27	0.48	AT4G02830.2	NULL	NULL
PtpAffx.41585.1.S1_at	Potri.002G109200	NULL	-0.36	0.186	0.07	0.916	-0.02	0.984	0.5	0.0193	0.13	1	0.48	0.0946	AT5G26780.1	SHM2	serine hydroxymethyltransferase 2
PtpAffx.36779.2.A1_a_at	Potri.003G177600	NULL	0.01	0.999	0.64	0.0106	-0.03	0.974	-0.06	0.918	0.23	1	0.26	0.492	AT1G04770.1	NULL	Tetratricopeptide repeat (TPR)-like superfamily protein
Ptp.3463.1.S1_at	Potri.001G163100	similar to expressed protein in Arabidopsis thaliana; [ co-ortholog (2of2) of At3g14280, ]	-0.25	0.547	-0.64	0.0103	-0.44	0.325	-0.15	0.737	-0.03	1	-0.27	0.484	AT3G14280.1	NULL	NULL
PtpAffx.163561.1.S1_x_at	Potri.006G210600	similar to cell-wall invertase. [ORG:Populus tomentosa]; [ ortholog of CAA84526,AAO16903,T12094,CAA59678,At2g36190,AAQ88108,At3g52600,]	-0.47	0.0352	0.26	0.548	-0.29	0.62	0.1	0.844	0.38	1	0.44	0.144	AT3G52600.1	AtcwINV2,CWINV2	cell wall invertase 2
Ptp.6841.1.S1_at	Potri.004G189900	similar to UDP-D-APIOSE/UDP-D-XYLOSE SYNTHASE 1; [ co-ortholog (1of2) of At2g27860, At1g08200, ]	0.61	0.00156	1.06	0.000000482	0.35	0.517	0.45	0.0416	0.4	1	0.28	0.449	AT1G08200.1	AXS2	UDP-D-apiose/UDP-D-xylose synthase 2
PtpAffx.75866.1.A1_at	Potri.010G001000	similar to Two-component response regulator ARR2 (Receiver-like protein 5).; [ co-ortholog (1of4) of At3g16857, At4g16110, ]	0.52	0.012	0.12	0.843	-0.03	0.975	-0.29	0.338	0.35	1	-0.26	0.499	AT4G16110.1	ARR2,RR2	response regulator 2
Ptp.6632.1.S1_at	Potri.019G130700	similar to trans-cinnamate 4-monooxygenase (EC 1.14.13.11) C - Japanese aspen x large-toothed aspen (fragment). [ORG:Populus sieboldii x Populus grandidentata]; [ co-ortholog (2of2) of AAG09207, Q43067, BAA11578, JC1458, T10857, CAA70595, O81928, 2209439A	-0.47	0.0317	0.13	0.837	-0.01	0.996	0.36	0.164	-0.03	1	0.28	0.442	AT2G30490.1	ATC4H,C4H,CYP73A5,REF3	cinnamate-4-hydroxylase
Ptp.3038.1.A1_at	Potri.004G082000	NULL	0.49	0.0249	0.11	0.86	0.88	0.00285	0.47821	0	-0.22	1	0.5	0.0823	AT1G65880.1	BZO1	benzoyloxyglucosinolate 1
PtpAffx.56923.1.S1_at	Potri.019G054500	similar to glucosamine--fructose-6-phosphate aminotransferase (isomerizing); putative; similar to hexosephosphate aminotransferase; putative; similar to glucosamine-6-phosphate synthase; putative; similar to D-fructose-6-phosphate amidotransferase; putati	-0.1	0.957	0.61	0.0176	-0.06	0.955	-0.12	0.792	0.14	1	-0.02	0.975	AT3G24090.1	NULL	glutamine-fructose-6-phosphate transaminase (isomerizing)s;sugar binding;transaminases
[truncated: 1,389 more rows]
