# Supplementary material for: Poplar stem transcriptome is massively remodelled in response to single or repeated mechanical stimuli
Source: BMC Genomics. 2017 Apr 17;18:300. doi: 10.1186/s12864-017-3670-1 (PMC5392906; doi:10.1186/s12864-017-3670-1)
Supplement: Supplementary file 2 — List of the 10 most up- or down-regulated genes at each time-point. *gene_ID corresponds to the gene model found in Phytozome database [55] for poplar or Arabidopsis (Ath). The log2 expression fold-change is shown for the different time-points: 0.5 h (exp 0.5 h), 2 h (exp 2 h), 24 h (exp 24 h) and 72 h (exp 72 h). (XLSX 15 kb) [file 12864_2017_3670_MOESM2_ESM.xlsx]

## Sheet: Feuil1
Up-regulated					Down-regulated
id_gene*	expression	ath_id*	ath_desc (ath_name)		id_gene*	expression	ath_id	ath_desc (ath_name)
	exp 0.5h					exp 0.5h
Potri.018G095200	7.02	AT4G25810	xyloglucan endotransglycosylase 6 (XTH23, XTR6)		Potri.010G069000	-1.04	AT3G23430	Phosphate 1 (PHO1)
Potri.001G235800	5.79	AT2G37430	C2H2 zinc fingers superfamily protein		Potri.013G057100	-0.86	AT3G03860	APR-like 5 (APRL5)
Potri.016G004500	5.63	NULL	NULL		Potri.003G187500	-0.81	AT5G43150	NULL
Potri.002G098800	5.61	AT4G08950	Phosphate-responsive 1 family protein (EXO)		Potri.005G058200	-0.79	AT2G38820	Protein of unknown function (DUF506)
Potri.006G204300	5.51	AT2G35980	Late embryogenesis abundant (LEA) hydroxyproline-rich glycoprotein (NHL10)		Potri.019G101900	-0.77	AT4G28250	Expansin B3 (EXPB3)
Potri.009G101900	5.39	AT4G34410	Redox responsive transcription factor 1 (RRTF1)		Potri.015G117300	-0.76	AT3G06880	Transducin/WD40 repeat-like superfamily
Potri.004G220400	5.36	AT3G25730	Ethylene response DNA binding factor 3 (EDF3)		Potri.007G032500	-0.76	AT4G36860	LIM domain-containing protein (DAR1)
Potri.T079700	4.93	AT4G39830	Cupredoxin superfamily protein		Potri.003G130900	-0.76	AT1G63840	RING/U-box superfamily protein
Potri.012G134100	4.78	AT5G51990	C-repeat-binding factor 4 (CBF4)		Potri.003G024800	-0.75	AT1G60500	Dynamin related protein 4C (DRP4C)
Potri.009G158900	4.75	AT2G27080	Late embryogenesis abundant (LEA) hydroxyproline-rich glycoprotein		Potri.006G186200	-0.74	AT4G30960	SOS3-interacting protein 3 (CIPK6,SIP3,SNRK3.14)
	exp 2h					exp 2h
Potri.001G163400	3.31	AT1G53903	Protein of unknown function (DUF581)		Potri.001G432900	-1.2	NULL	NULL
Potri.001G109300	3.11	AT1G33720	Cytochrome P450, family 76, subfamily C (CYP76C6)		Potri.001G251200	-1.19	AT2G38170	Cation exchanger 1 (CAX1)
Potri.016G018600	2.78	AT2G36450	Integrase-type DNA-binding superfamily (HRD)		Potri.010G069000	-1.16	AT3G23430	Phosphate 1 (PHO1)
Potri.004G210600	2.3	AT5G60490	FASCICLIN-like arabinogalactan-protein 12 (FLA12)		Potri.005G188600	-1.15	AT1G21360	Glycolipid transfer protein 2 (GLTP2)
Potri.012G015000	2.25	AT5G03170	FASCICLIN-like arabinogalactan-protein 11 (FLA11)		Potri.005G083200	-1.11	AT5G64940	ABC2 homolog 13 (ATH13)
Potri.004G210500	2.22	NULL	NULL		Potri.008G180700	-1.09	AT2G02710	PAS/LOV protein B (PLP)
Potri.011G140200	2.2	AT1G17200	Uncharacterised protein family (UPF0497)		Potri.001G328300	-1.05	AT3G01960	NULL
Potri.014G117100	2.11	AT5G19730	Pectin lyase-like superfamily protein		Potri.019G078100	-1.04	AT1G75280	NmrA-like negative transcriptional regulator
Potri.009G012100	2.1	AT5G03170	FASCICLIN-like arabinogalactan-protein 11 (FLA11)		Potri.013G112300	-1.01	AT1G68300	Adenine nucleotide alpha hydrolases-like superfamily protein
Potri.003G083000	1.95	NULL	NULL		Potri.009G101200	-1	AT1G45249	ABA responsive elements-binding factor 2 (ABF2)
	exp 24h					exp 24h
Potri.003G066400	1.39	AT5G06900	Cytochrome P450, family 93, subfamily D (CYP93D1)		Potri.T030800	-1.31	NULL	NULL
Potri.014G019700	1.23	AT4G24220	NAD(P)-binding Rossmann-fold protein (VEP1)		Potri.008G210400	-1.28	NULL	NULL
Potri.003G173900	1.08	AT3G23990	Heat shock protein 60 (HSP60)		Potri.004G027800	-1.24	AT4G21390	S-locus lectin protein kinase family (B120)
Potri.008G100500	1.07	AT1G48100	Pectin lyase-like superfamily protein		Potri.003G164000	-1.22	AT1G28110	Serine carboxypeptidase-like 45 (SCPL45)
Potri.006G141400	1.06	AT5G07990	Cytochrome P450 superfamily protein (CYP75B1)		Potri.014G149700	-1.21	AT3G59010	Pectin methylesterase 61 (PME61)
Potri.011G140400	1.03	AT1G78380	Glutathione S-transferase TAU 19 (GSTU19)		Potri.008G155900	-1.17	AT3G22740	Homocysteine S-methyltransferase 3 (HMT3)
Potri.014G135600	1.02	AT2G47990	Transducin family protein / WD-40 repeat family protein (SWA1)		Potri.008G135200	-1.15	AT1G68050	Flavin-binding, kelch repeat, f box 1 (ADO3)
Potri.003G066600	1	AT5G07990	Cytochrome P450 superfamily protein (CYP75B1,D501,TT7)		Potri.T072000	-1.14	NULL	NULL
Potri.015G079600	0.99	AT5G07090	Ribosomal protein S4 (RPS4A) family protein		Potri.004G172300	-1.13	AT2G17880	Chaperone DnaJ-domain protein
Potri.014G019700	0.97	AT4G24220	NAD(P)-binding Rossmann-fold superfamily protein (AWI31,VEP1)		Potri.012G019700	-1.1	AT5G53510	Oligopeptide transporter 9 (OPT9)
	exp 72h					exp 72h
Potri.011G161500	1.99	AT2G34790	FAD-binding Berberine family protein (EDA28)		Potri.010G069000	-1.33	AT3G23430	Phosphate 1 (ATPHO1)
Potri.002G078600	1.67	AT1G77330	2-oxoglutarate (2OG) and Fe(II)-dependent oxygenase superfamily protein		Potri.019G090900	-1.3	NULL	NULL
Potri.006G002200	1.46	NULL	NULL		Potri.014G066300	-1.25	AT1G65680	Expansin B2 (ATEXPB2)
Potri.009G120300	1.33	NULL	NULL		Potri.008G155900	-1.24	AT3G22740	Homocysteine S-methyltransferase 3 (HMT3)
Potri.007G136800	1.21	AT2G20562	NULL		Potri.005G176100	-1.2	AT4G08290	Nodulin MtN21 /EamA-like transporter family
Potri.001G096800	1.04	AT1G64160	Disease resistance-responsive (dirigent-like protein) family protein		Potri.001G253400	-0.95	AT2G13370	Chromatin remodeling 5 (CHR5)
Potri.014G118400	1.03	AT4G01970	Stachyose synthase (STS)		Potri.012G087200	-0.9	NULL	NULL
Potri.009G012200	0.97	AT5G03170	FASCICLIN-like arabinogalactan-protein 11 (FLA11)		Potri.009G048300	-0.88	AT3G07600	Heavy metal transport/detoxification protein
Potri.006G067000	0.97	AT3G15810	Protein of unknown function (DUF567)		Potri.014G056800	-0.87	AT2G44990	Carotenoid cleavage dioxygenase 7 (MAX3)
Potri.008G115600	0.96	AT1G73965	CLAVATA3/ESR-RELATED 13 (CLE13)		Potri.003G083700	-0.84	AT5G04770	Cationic amino acid transporter 6 (ATCAT6)
