# Supplementary material for: Poplar stem transcriptome is massively remodelled in response to single or repeated mechanical stimuli
Source: BMC Genomics. 2017 Apr 17;18:300. doi: 10.1186/s12864-017-3670-1 (PMC5392906; doi:10.1186/s12864-017-3670-1)
Supplement: Supplementary file 3 — Gene Ontology enrichment analysis applied to the clusters. The GO enrichment was performed using the Amigo (1.8) term enrichment tool [58]. The list of A. thaliana orthologs of each cluster was used, and the TAIR database was chosen as a background. The maximum P-value for the threshold was 0.01, except for clusters marked * and ** for which maximum P-value was set at 0.05 and 0.1, respectively. (XLSX 13 kb) [file 12864_2017_3670_MOESM3_ESM.xlsx]

## Sheet: Feuil1
cluster	GO ID	GO name	type
1 **	GO:0010200	Response to chitin	BP
2	GO:0010200	Response to chitin	BP
	GO:0003700	Transcription factor activity, sequence-specific DNA binding	MF
3	GO:0010200	Response to chitin	BP
	GO:0003700	Transcription factor activity, sequence-specific DNA binding	MF
4	GO:0006355	Regulation of transcription, DNA-templated	BP
	GO:0009611	Response to wounding	BP
	GO:0009873	Ethylene-activated signaling pathway	BP
	GO:0010200	Response to chitin	BP
	GO:0003700	transcription factor activity, sequence-specific DNA binding	MF
5	GO:0007165	Signal transduction	BP
	GO:0009873	Ethylene-activated signaling pathway	BP
	GO:0043410	Positive regulation of MAPK cascade	BP
6	GO:0010200	Response to chitin	BP
7	GO:0006952	Defense response	BP
	GO:0010200	Response to chitin	BP
8	GO:0006468	Protein phosphorylation	BP
	GO:0042742	Defense response to bacterium	BP
	GO:0004672	protein kinase activity	MF
	GO:0005886	plasma membrane	CC
9	GO:0006468	Protein phosphorylation	BP
	GO:0007154	Cell communication	BP
	GO:0050794	Regulation of cellular process	BP
	GO:0004709	MAP kinase kinase kinase activity	MF
	GO:0016301	Kinase activity	MF
	GO:0005886	Plasma membrane	CC
10	GO:1903507	Negative regulation of nucleic acid-templated transcription	BP
	GO:2000022	Regulation of jasmonic acid mediated signaling pathway	BP
	GO:0003714	transcription corepressor activity	MF
11	GO:0009753	Response to jasmonic acid	BP
12	GO:0006952	Defense response	BP
	GO:0007165	Signal transduction	BP
	GO:0009611	Response to wounding	BP
	GO:0009867	Jasmonic acid mediated signaling pathway	BP
	GO:0005488	binding	MF
13	GO:0009737	Response to abscisic acid	BP
	GO:0009753	Response to jasmonic acid	BP
14	GO:0006952	Defense response	BP
	GO:0071944	cell periphery	CC
15	GO:0006820	Anion transport	BP
	GO:0009607	Response to biotic stimulus	BP
	GO:0009694	Jasmonic acid metabolic process	BP
	GO:0009725	Response to hormone	BP
	GO:0005886	Plasma membrane	CC
16	GO:1901700	Response to oxygen-containing compound	BP
	GO:0003824	catalytic activity	MF
17	GO:0003824	catalytic activity	MF
18	GO:0019684	Photosynthesis, light reaction	BP
	GO:0003824	catalytic activity	MF
	GO:0005488	binding	MF
	GO:0009579	thylakoid	CC
	GO:0044434	chloroplast part	CC
	GO:0044435	plastid part	CC
19	GO:0009416	Response to light stimulus	BP
	GO:0015979	Photosynthesis	BP
	GO:0055082	Cellular chemical homeostasis	BP
	GO:0000996	Core DNA-dependent RNA polymerase binding promoter specificity activity	MF
	GO:0001053	Plastid sigma factor activity	MF
	GO:0009507	Chloroplast	CC
	GO:0009536	Plastid	CC
	GO:0009579	Thylakoid	CC
20	GO:0003735	structural constituent of ribosome	MF
	GO:0005507	copper ion binding	MF
	GO:0022626	cytosolic ribosome	CC
21	GO:0008509	anion transmembrane transporter activity	MF
23	GO:0048878	Chemical homeostasis	BP
24 *	GO:0071554	Cell wall organization or biogenesis	BP
	GO:1901135	Carbohydrate derivative metabolic process	BP
	GO:0005794	Golgi apparatus	CC
	GO:0005829	cytosol	CC
	GO:0016020	membrane	CC
	GO:0071944	cell periphery	CC
25	GO:0010038	Response to cadmium ion	BP
	GO:0019752	Carboxylic acid metabolic process	BP
	GO:0071669	Plant-type cell wall organization or biogenesis	BP
	GO:0005507	Copper ion binding	MF
	GO:0005829	Cytosol	CC
	GO:0044446	Intracellular organelle part	CC
26 *	GO:0022857	Transmembrane transporter activity	MF
27	GO:0042221	Response to chemical	BP
	GO:0005886	plasma membrane	CC
28 *	GO:0006878	Cellular copper ion homeostasis	BP
29 **	GO:0008017	microtubule binding	MF
	GO:0000922	spindle pole	CC
30 *	GO:0022857	transmembrane transporter activity	MF
31	GO:0045935	Positive regulation of nucleobase-containing compound metabolic process	BP
	GO:2000652	Regulation of secondary cell wall biogenesis	BP
32	GO:0032870	Cellular response to hormone stimulus	BP
	GO:0050794	Regulation of cellular process	BP
	GO:0005515	Protein binding	MF
	GO:0043229	Intracellular organelle	CC
33	GO:0016597	Amino acid binding	MF
