# Supplementary material for: Poplar stem transcriptome is massively remodelled in response to single or repeated mechanical stimuli
Source: BMC Genomics. 2017 Apr 17;18:300. doi: 10.1186/s12864-017-3670-1 (PMC5392906; doi:10.1186/s12864-017-3670-1)
Supplement: Supplementary file 4 — Description of the genes analysed in the refined time-course analysis. Primer sequences are described. *Id_gene corresponds to the gene model found in the Phytozome database [55] for poplar or Arabidopsis (Ath). **Poplar gene name was attributed arbitrarily following the gene function described for the Arabidopsis homologous gene in Phytozome. Gene membership to expression clusters is specified. (XLSX 14 kb) [file 12864_2017_3670_MOESM4_ESM.xlsx]

## Sheet: Feuil1
Cluster	Gene model	Gene name	Description	Sequence (5' -->3')		Tm (°C)
1	Potri.001G235800	PtaZFP2	C2H2 and C2HC zinc fingers superfamily protein	CGTGCGAGTCACAAGAAACC	CACAGAACTCTCTTGCTGCT	60
1	Potri.006G204300	PtaNHL10	Late embryogenesis abundant (LEA) hydroxyproline-rich glycoprotein family	ACCGTGGCCATGCTTATTGGGC	TGGCAGCAAGGTTGAATTGGAGC	60
2	Potri.003G138600	PtaWRKY53	WRKY family transcription factor	TCCTGAGAATGGACTTGAGGGTCC	AGCGCAGGTGTGCGTTCCTC	60
3	Potri.012G007500	PtaNACO62	NAC domain containing protein 62	CAGTGGCTCGGATGTTGACATGG	TTGATGCTACACTTTGCAGGGCG	60
3	Potri.018G094900	PtaXET6	xyloglucan endotransglycosylase 6	TGTATGGGGTCTAATGGAGTC	GGAATCGCTTAGTGTCTGC	60
4	Potri.006G263600	PtaWRKY18	WRKY DNA-binding protein 18	GCACAACCATGCTAGCCATTCTC	TGGACTGGGAACTGGACCAAAAC	60
5	Potri.009G033300	PtaGRAS2	SCARECROW-like 14	GTGTCTCGCGAAGATGAACACAG	AATGAAAGTTGCCTGAACCCGGC	60
6	Potri.001G397200	PtaERF4	ethylene responsive element binding factor 4	AGAAAAACCCAGCAGCAGCAACC	ATCAAAAGTGCCAAGCCACACCC	60
7	Potri.010G153100	PtaCAMTA3	signal responsive 1; Calmodulin-binding transcription activator protein with CG-1 and Ankyrin domains	TCGTGGCTGGAAGGGAAGGAAAG	TTCCAACCGAAATCCCCGCAAAC	60
7	Potri.014G120800	PtaBZIP53	basic region/leucine zipper motif 53	TGTTGCCCAACAACGCTACATGG	TGCCCACGGCTTGAACAAAGG	60
8	Potri.014G099700	PtaJAM2	basic helix-loop-helix (bHLH) DNA-binding superfamily protein	AATGCGCACTATCATCGCATGGC	ATTGCAGCGAGGGCAAGAAAACG	60
9	Potri.008G009800	PtaMEK4	mitogen-activated protein kinase kinase 4	AAGGTGTAGCTGGTTCCTGGTGC	AATTCAACACGTTGGCTGGCCC	60
10	Potri.006G139400	PtaJAZ2	TIFY domain/Divergent CCT motif family protein; jasmonate-zim-domain protein 1	AGCATGCAACCAGCCCCTCAAC	AGCCACGAGAACTCGCTTTCAGC	60
11	Potri.008G159100	PtaACA13	ATPase E1-E2 type family protein / haloacid dehalogenase-like hydrolase family protein	GCCACAGTTTTGAGGTGGGGAAG	AGCTAGAGCCAGAGCACCCAGTG	60
11	Potri.010G129200	PtaRAV	AP2/B3 transcription factor family protein	AGATTCCGTGGAAGGGATGCCG	AATGAGCGTTCAGGAAAGCAGCC	60
12	Potri.002G126300	PtaAMY1	alpha-amylase-like	GGAAAGCCACCAGGATTG	AAAGATCAGCATCAGAGGC	60
12	Potri.016G018600	PtaHRD	Integrase-type DNA-binding superfamily protein	TGCGCTTAAGGGCCAAAATGCAG	TCCTTTGCAGCACCAATAGCAGC	60
13	Potri.017G017300	PtaGrx3	Thioredoxin superfamily protein	AGCAATGGGGGAGTGGTTGCAG	GCAAACGTTTCGCAACATGGCTC	60
14	Potri.010G220500	PtaMLO6	Seven transmembrane MLO family protein	TGCAATTGCCTCCAGGGCCAG	TGAAATCACGAGCACTGCCAACG	60
14	Potri.015G023200	PtaCRF4	cytokinin response factor 4	TTATGGCGACGGCGACAACATC	ACGGCAACGACGTCAAAGTGC	60
14	Potri.017G013300	PtaPP2C	Protein phosphatase 2C family protein	TGAGCCAAGCAGGGAAAAGGGAC	TCGCTACAGCAAGCTGCCCATC	60
15	Potri.012G023300	PtaCRK4	Calcium-dependent protein kinase (CDPK) family protein	TGCTGCAATCAGCACACATCAGC	TTCCTGTGCCAATTCCTCCACCG	60
16	Potri.004G149000	PtaAOS4	allene oxide synthase	TACCGTGGAGACGGCAGTTTTGC	ACCATCGTCAAATGCTGGTGGC	60
17	Potri.003G023000	PtaBAK1	BRI1-associated receptor kinase	TTCCAGCTTCTCCGCCACCTTC	AGCAAACAGCAGGGCAGCAC	60
18	Potri.004G016900	PtaLAF6	ATP binding cassette protein 1	CCAAGGCAGACAATGCTCGGAAC	TCATGTTCAACACGTGCAGTGGG	60
18	Potri.017G015800	PtaGLK	GBFs pro-rich region-interacting factor 1	AACCAGACACAATTCAGGCCCCG	TTCAGTCCAAGAGGGAGTGGCAG	60
19	Potri.019G043300	PtaRPOD1	sigma factor A	AATCGCCCTGAGAACAACCCGTG	AACCCCATGCGCTTGCTAATGTC	60
20	Potri.015G004700	PtaRB60S	60S acidic ribosomal protein family	TTCGCTTGCACTTACGCCACC	AGCAACAGCAACAGGAGCAGC	60
21	Potri.014G120100	PtaEMB173	SET domain-containing protein	TCTGATGTTGCTGGATGGGGAGC	GCACGGTCGTAAATCTTCCCACG	60
22	Potri.001G451100	PtaRCOMT	O-methyltransferase 1	AAAGCCCCGGTACCAGTGTTGC	TGAGAAAACCCTGCTGCTTTGGC	60
23	Potri.001G410400	PtaGH3	Auxin-responsive GH3 family protein	TCCCCACCATGGCCTACTTTGAG	TGAATCGGGGCGCCTTGTTCTTG	55
24	Potri.010G055400	PtaGAPGH	glyceraldehyde-3-phosphate dehydrogenase C subunit 1	TCAAGCCGGTGCTGAGTTTGTCG	TAGGTGCATCTTTGCTTGGGGCG	60
25	Potri.003G173300	PtaMAP65	microtubule-associated protein 65-8	GTCAAGGCAGGAGAGGGAAGAGG	AAGACGTCGACTGCTGGTGTCTG	60
26	Potri.001G127300	PtaROPGEF14	RHO guanyl-nucleotide exchange factor 14	TTGGACAGTGCGGAATCCCTTC	TGCTGAATGCCACGTTTCCAAG	60
26	Potri.010G241000	PtaCAT6	cationic amino acid transporter 6	ATCAACGCCCGTTAATGCTTCCG	AGGCTTTTCCCTTGCCTTGTGGC	60
27	Potri.006G085900	PtaMYB91	myb-like HTH transcriptional regulator family protein	ATCACAGCGCATGAACACACCC	TGTTTCGCCTGAAGCCGAATGAC	60
28	Potri.007G050100	PtaHOS15	WD-40 repeat family protein	TGGGACGTGGAATTTGGGAAAC	ATGCTACCGAATACACAGGCTC	60
29	Potri.012G069400	PtaEB1B	"microtubule" end binding protein 1B	TGCATAACTCTGCCTCTGGTGAC	TAAGTTGCTCCACCTGCCACAGC	60
30	Potri.004G083300	PtaSKOR	STELAR K+ outward rectifier	TTGTTGAAGGCCGGATCTGTGGG	TGCACCCCATGGGTGGAAAGG	60
31	Potri.007G106100	PtaMYB69	myb domain protein 69	GAGACCACTTGCTTTGAATGAA	TGCTTCCATAACCATCACCA	60
31	Potri.009G053900	PtaMYB46	myb domain protein 46	AAAAGTGGGGGAGTGGGACTTGG	AGGGTGAATATGTGGCAAGGCCG	60
32	Potri.016G112000	PtaLAC4	Laccase/Diphenol oxidase family protein	ACCTTCTGGTGGATGGGTTGCC	TGCCATTGTCCACCAAGAATGCC	60
33	Potri.004G188900	PtaU2AF35B	Zinc finger C-x8-C-x5-C-x3-H type family protein	ATCAGCAGCACATACCACCGCAG	ATTGTGAACCTGCACACCCCCTG	55
33	Potri.008G035900	PtaDVL16	DVL family protein	TCTGCAGCAAGCATGTTCGTGAC	TGTAGAACCTTGCCCTCTGCTCC	60
34	Potri.017G115300	PtaCESTA	basic helix-loop-helix (bHLH) DNA-binding superfamily protein	AGGCCCTTTAAGCTTCATGGCTG	TTGGCGGGCCAACAAAGAGTCTG	60
35	Potri.013G041300	PtaIAA8	AUX/IAA transcriptional regulator family protein	GGAGATTGGATGTTGGTTGG	GCACAACCCAAACCTCTAGC	62
