# Supplementary material for: Poplar stem transcriptome is massively remodelled in response to single or repeated mechanical stimuli
Source: BMC Genomics. 2017 Apr 17;18:300. doi: 10.1186/s12864-017-3670-1 (PMC5392906; doi:10.1186/s12864-017-3670-1)
Supplement: Supplementary file 5 — List of “newly regulated” genes after two successive bendings. These genes are not regulated 0.5 h after a single stem bending, but they do become regulated 0.5 h after a second bending (occurring 24 h after the 1st one). *Id_gene corresponds to the gene model found in the Phytozome database [55] for poplar or Arabidopsis (Ath). Log2 expression fold-change is shown: expression fold-change 0.5 h after a single bending compared to a control plant (1B0.5 h/Control) and expression fold-change 0.5 h after a second bending compared to the 24 h PB time-point (2B0.5 h/1B24h). (XLSX 11 kb) [file 12864_2017_3670_MOESM5_ESM.xlsx]

## Sheet: Feuil1
Id_Gene	Log2 expression Fold-change		Id_Gene	Ath Description (Alias)
Poplar	1B0.5/C	2B0.5/1B24	Ath
Potri.015G024200	0.42	0.8	AT5G24090	Chitinase A (CHIA)
Potri.019G068900	0.41	0.8	AT1G71360	Galactose-binding protein
Potri.019G093900	0.5	0.92	AT3G54420	Homolog of carrot EP3-3 chitinase (CHIV,EP3)
Potri.001G281700	-0.12	1.08	AT1G07050	CCT motif family protein
Potri.006G010300	0.42	0.88	AT3G26040	HXXXD-type acyl-transferase family protein
Potri.003G105500	0.43	0.79	AT4G19460	UDP-Glycosyltransferase superfamily protein
Potri.009G005700	0.42	0.82	AT5G22920	CHY-type/CTCHY-type/RING-type Zinc finger protein
Potri.001G037200	0.03	0.85	AT3G14250	RING/U-box superfamily protein
Potri.014G012800	0.11	0.84	AT2G22840	Growth-regulating factor 1 (GRF1)
Potri.007G096200	0.13	1.05	AT2G22420	Peroxidase superfamily protein
Potri.008G036900	0.09	0.95	AT5G04250	Cysteine proteinases superfamily protein
Potri.001G133800	-0.07	-0.94	AT1G32090	Early-responsive to dehydration stress protein (ERD4)
Potri.001G410600	-0.29	0.84	AT3G19680	Basic helix-loop-helix (bHLH) DNA-binding superfamily protein
Potri.002G252400	-0.19	0.93	NULL	NULL
Potri.010G017400	0.23	0.83	AT4G27290	S-locus lectin protein kinase family protein
Potri.001G219100	0.36	0.9	AT5G04760	Duplicated homeodomain-like superfamily protein
Potri.004G027800	0.21	0.86	AT4G21390	S-locus lectin protein kinase family protein (B120)
Potri.005G020300	0.05	0.91	AT1G56300	Chaperone DnaJ-domain superfamily protein
Potri.008G135200	-0.04	0.84	AT1G68050	Flavin-binding, kelch repeat, f box 1 (ADO3,FKF1)
